# Supplementary material for: Crystal structure of a new europium(III) compound based on thio­phene­acrylic acid
Source: Acta Crystallogr E Crystallogr Commun. 2023 Jan 1;79(Pt 1):38–43. doi: 10.1107/S2056989022011884 (PMC9815134; doi:10.1107/S2056989022011884)
Supplement: Supplementary file 1 [file e-79-00038-sup1.cif]

##############################################################################
#                                                                            #
# This CIF contains the data in a paper accepted for publication in          #
# Acta Crystallographica Section E. It conforms to the requirements of       #
# Notes for Authors for Acta Crystallographica Section E, and has been       #
# peer reviewed under the auspices of the IUCr Commission on Journals.       #
#                                                                            #
# Full details of the Crystallographic Information File format               #
# are given in the paper "The Crystallographic Information File (CIF):       #
# a New Standard Archive File for Crystallography" by S. R. Hall, F. H.      #
# Allen and I. D. Brown [Acta Cryst. (1991), A47, 655-685].                  #
#                                                                            #
# The current version of the core CIF dictionary is obtainable from          #
# ftp://ftp.iucr.org/pub/cif_core.dic.                                       #
#                                                                            #
# Software is freely available for graphical display of the structure(s)     #
# in this CIF. For information consult the CIF software page                 #
# http://www.iucr.org/resources/cif/software.                                #
#                                                                            #
# This file may be used for bona fide research purposes within the           #
# scientific community so long as proper attribution is given to the journal # 
# article from which it was obtained.                                        #
#                                                                            #
##############################################################################
data_I
_audit_creation_method
;
Olex2 1.5
(compiled 2022.04.07 svn.rca3783a0 for OlexSys, GUI svn.r6498)
;
_journal_date_recd_electronic     2022-07-11
_journal_date_accepted     2022-12-13
_journal_name_full     'Acta Crystallographica, Section E'
_journal_year     2023
_journal_volume     79
_journal_issue      1
_journal_page_first     38
_journal_page_last     43
_journal_paper_category     GM
_journal_paper_doi     10.1107/S2056989022011884
_journal_coeditor_code     JQ2020
_publ_contact_author_name     'Kittipong Chainok'
_publ_contact_author_address
;
Thammasat University Research Unit in Multifunctional Crystalline Materials
and Applications (TU-MCMA),
Faculty of Science and Technology,
Thammasat University,
Pathum Thani 12121,
Thailand
;
_publ_contact_author_email     kc@tu.ac.th
_publ_contact_author_fax     ?
_publ_contact_author_phone     ?
_publ_section_title
;
Crystal structure of a new europium(III) compound based on thiopheneacrylic
acid
;
_publ_section_title_footnote     .
loop_
    _publ_author_name
    'Jiajaroen, Suwadee'
    'Diaz-Torres, Raul'
    'Laksee, Sakchai'
    'Chainok, Kittipong'
loop_
    _publ_author_footnote
    .
    .
    .
    .
loop_
    _publ_author_address
;Thammasat University Research Unit in Multifunctional Crystalline Materials \
and Applications (TU-MCMA),
Faculty of Science and Technology,
Thammasat University,
Pathum Thani 12121,
Thailand
;
;Thammasat University Research Unit in Multifunctional Crystalline Materials \
and Applications (TU-MCMA),
Faculty of Science and Technology,
Thammasat University,
Pathum Thani 12121,
Thailand
;
;Nuclear Technology Research and Development Center,
Thailand Institute of Nuclear Technology (Public Organization),
Nakhon Nayok 26120,
Thailand
;
;Thammasat University Research Unit in Multifunctional Crystalline Materials \
and Applications (TU-MCMA),
Faculty of Science and Technology,
Thammasat University,
Pathum Thani 12121,
Thailand
;
_publ_section_synopsis
;
The crystallization and supramolecular structure of a new europium(III)
compound based on thiopheneacrylic acid is reported.
;
_chemical_name_systematic
;\
Triaquatris[3-(thiophen-2-yl)prop-2-enoato-\k^2^<i>O</i>,<i>O</i>'}\
europium(III)--3-(thiophen-2-yl)prop-2-enoic acid (1/3)
;
_chemical_name_common     ?
_chemical_formula_moiety     'C21 H21 Eu1 O9 S3, 3(C7 H6 O2 S)'
_chemical_formula_sum     'C42 H39 Eu O15 S6'
_chemical_formula_iupac     '[Eu (C7 H5 O2 S1)3 (H2 O1)3], 3C7 H6 O2 S'
_chemical_formula_weight     1128.05
_chemical_melting_point     ?
_chemical_absolute_configuration     unk
_space_group_crystal_system     trigonal
_space_group_name_H-M_alt     'R 3'
_space_group_name_Hall     'R 3'
loop_
    _space_group_symop_operation_xyz
    'x, y, z'
    '-y, x-y, z'
    '-x+y, -x, z'
    'x+2/3, y+1/3, z+1/3'
    '-y+2/3, x-y+1/3, z+1/3'
    '-x+y+2/3, -x+1/3, z+1/3'
    'x+1/3, y+2/3, z+2/3'
    '-y+1/3, x-y+2/3, z+2/3'
    '-x+y+1/3, -x+2/3, z+2/3'
_cell_length_a     26.5369(6)
_cell_length_b     26.5369(6)
_cell_length_c     5.93860(10)
_cell_angle_alpha     90
_cell_angle_beta     90
_cell_angle_gamma     120
_cell_volume     3621.72(17)
_cell_formula_units_Z     3
_cell_measurement_reflns_used     9889
_cell_measurement_theta_min     2.659
_cell_measurement_theta_max     30.366
_cell_measurement_temperature     296
_exptl_crystal_description     block
_exptl_crystal_colour     colourless
_exptl_crystal_size_max     0.28
_exptl_crystal_size_mid     0.22
_exptl_crystal_size_min     0.12
_exptl_crystal_density_diffrn     1.552
_exptl_crystal_density_meas     ?
_exptl_crystal_density_method     ?
_exptl_crystal_F_000     1710
_exptl_absorpt_coefficient_mu     1.622
_exptl_absorpt_correction_type     multi-scan
_exptl_absorpt_process_details
;
(SADABS; Krause <i>et al.</i>,  2015)
;
_exptl_absorpt_correction_T_min     0.6896
_exptl_absorpt_correction_T_max     0.7461
_diffrn_ambient_temperature     296
_diffrn_source     'sealed x-ray tube'
_diffrn_source_power     1.5
_diffrn_source_voltage     50.0
_diffrn_source_current     30.0
_diffrn_radiation_type     MoK\a
_diffrn_radiation_wavelength     0.71073
_diffrn_radiation_monochromator     graphite
_diffrn_measurement_device_type     'Bruker D8 QUEST CMOS'
_diffrn_measurement_device     'four-circle KAPPA diffractometer'
_diffrn_measurement_method     '\f and \w scans'
_diffrn_detector     'Bruker PHOTON 200 area detector'
_diffrn_detector_area_resol_mean     7.39
_diffrn_reflns_number     54319
_diffrn_reflns_av_R_equivalents     0.0364
_diffrn_reflns_av_unetI/netI     0.0167
_diffrn_reflns_theta_min     2.659
_diffrn_reflns_theta_max     30.556
_diffrn_reflns_theta_full     25.242
_diffrn_measured_fraction_theta_max     0.999
_diffrn_measured_fraction_theta_full     0.999
_diffrn_reflns_limit_h_min     -37
_diffrn_reflns_limit_h_max     37
_diffrn_reflns_limit_k_min     -37
_diffrn_reflns_limit_k_max     37
_diffrn_reflns_limit_l_min     -8
_diffrn_reflns_limit_l_max     8
_diffrn_standards_number     0
_diffrn_radiation_probe     x-ray
_refine_special_details     ?
_reflns_number_total     4921
_reflns_number_gt     4921
_reflns_threshold_expression     'I > 2\s(I)'
_refine_ls_structure_factor_coef     Fsqd
_refine_ls_matrix_type     full
_refine_ls_R_factor_all     0.0151
_refine_ls_R_factor_gt     0.0151
_refine_ls_wR_factor_gt     0.0322
_refine_ls_wR_factor_ref     0.0322
_refine_ls_goodness_of_fit_ref     1.069
_refine_ls_restrained_S_all     1.064
_refine_ls_number_reflns     4921
_refine_ls_number_parameters     252
_refine_ls_number_restraints     88
_refine_ls_hydrogen_treatment     mixed
_refine_ls_weighting_scheme     calc
_refine_ls_weighting_details
              'w=1/[\s^2^(Fo^2^)+(0.0145P)^2^+0.9645P] where P=(Fo^2^+2Fc^2^)/3'
_atom_sites_solution_hydrogens     mixed
_atom_sites_solution_primary     ?
_atom_sites_solution_secondary     ?
_refine_ls_shift/su_max     0.001
_refine_ls_shift/su_mean     0.000
_refine_diff_density_max     0.207
_refine_diff_density_min     -0.254
_refine_ls_extinction_method
;
SHELXL-2018/3 (Sheldrick, 2015b)
;
_refine_ls_extinction_coef     0.00059(8)
_refine_ls_extinction_expression
                                    Fc^*^=kFc[1+0.001xFc^2^\l^3^/sin(2\q)]^-1/4^
_refine_ls_abs_structure_details
;
Flack <i>x</i> determined using 2459 quotients
[(<i>I</i>^+^)-(<i>I</i>^-^)]/[(<i>I</i>^+^)+(<i>I</i>^-^)]
(Parsons <i>et al.</i>,  2013)
;
_refine_ls_abs_structure_Flack     -0.024(2)
loop_
    _atom_type_symbol
    _atom_type_description
    _atom_type_scat_dispersion_real
    _atom_type_scat_dispersion_imag
    _atom_type_scat_source
    C C 0.0033 0.0016 'International Tables Vol C Tables 4.2.6.8 and 6.1.1.4'
    H H 0.0000 0.0000 'International Tables Vol C Tables 4.2.6.8 and 6.1.1.4'
    Eu Eu -0.1578 3.6682 'International Tables Vol C Tables 4.2.6.8 and 6.1.1.4'
    O O 0.0106 0.0060 'International Tables Vol C Tables 4.2.6.8 and 6.1.1.4'
    S S 0.1246 0.1234 'International Tables Vol C Tables 4.2.6.8 and 6.1.1.4'
_computing_data_collection
;
APEX4 (Bruker, 2019)
;
_computing_cell_refinement
;
SAINT (Bruker, 2019)
;
_computing_data_reduction
;
SAINT (Bruker, 2019)
;
_computing_structure_solution
;
SHELXT (Sheldrick, 2015a)
;
_computing_structure_refinement
;
<i>SHELXL2018/3</i> (Sheldrick, 2015b)
;
_computing_molecular_graphics
;
Olex2 (Dolomanov <i>et al.</i>,  2009)
;
_computing_publication_material
;
Olex2 (Dolomanov <i>et al.</i>,  2009)
;
loop_
    _atom_site_type_symbol
    _atom_site_label
    _atom_site_fract_x
    _atom_site_fract_y
    _atom_site_fract_z
    _atom_site_U_iso_or_equiv
    _atom_site_adp_type
    _atom_site_calc_flag
    _atom_site_occupancy
    _atom_site_disorder_assembly
    _atom_site_disorder_group
    Eu Eu1 0.333333 0.666667 0.48411(2) 0.02639(5) Uani d 1 . .
    S S1 0.36988(4) 0.42204(3) 0.93748(13) 0.05608(18) Uani d 1 . .
    S S2 0.07634(8) 0.25613(8) 0.0719(3) 0.0619(4) Uani d 0.778(4) A 1
    S S2A 0.0659(6) 0.3006(7) -0.330(2) 0.075(2) Uani d 0.222(4) A 2
    O O1 0.36847(8) 0.62424(7) 0.7756(3) 0.0377(3) Uani d 1 . .
    O O2 0.30981(8) 0.56296(7) 0.5258(3) 0.0445(4) Uani d 1 . .
    O O3 0.26557(8) 0.60435(7) 0.2042(3) 0.0391(3) Uani d 1 . .
    H H3A 0.2574(13) 0.5703(7) 0.197(5) 0.031(7) Uiso d 1 . .
    H H3B 0.2612(13) 0.6169(12) 0.083(3) 0.051(8) Uiso d 1 . .
    O O4 0.24635(12) 0.45449(9) 0.3997(5) 0.0819(8) Uani d 1 . .
    H H4 0.2673(14) 0.4894(8) 0.436(6) 0.077(11) Uiso d 1 . .
    O O5 0.22298(10) 0.48956(8) 0.1065(4) 0.0591(5) Uani d 1 . .
    C C1 0.34166(10) 0.57296(10) 0.6978(4) 0.0327(4) Uani d 1 . .
    C C2 0.34785(11) 0.52549(10) 0.7943(4) 0.0405(5) Uani d 1 . .
    H H2 0.330251 0.489999 0.719057 0.049 Uiso calc 1 . .
    C C3 0.37665(11) 0.52981(11) 0.9802(4) 0.0403(5) Uani d 1 . .
    H H3 0.391555 0.564646 1.059115 0.048 Uiso calc 1 . .
    C C4 0.38750(10) 0.48571(10) 1.0746(4) 0.0395(5) Uani d 1 . .
    C C5 0.41575(12) 0.48962(11) 1.2707(4) 0.0477(6) Uani d 1 . .
    H H5 0.428911 0.520927 1.369331 0.057 Uiso calc 1 . .
    C C6 0.42297(13) 0.44089(13) 1.3086(5) 0.0548(7) Uani d 1 . .
    H H6 0.441164 0.436683 1.435195 0.066 Uiso calc 1 . .
    C C7 0.40079(14) 0.40149(13) 1.1425(5) 0.0541(7) Uani d 1 . .
    H H7 0.402122 0.367138 1.139609 0.065 Uiso calc 1 . .
    C C8 0.21768(11) 0.44876(11) 0.2140(5) 0.0476(6) Uani d 1 . .
    C C9 0.17650(12) 0.38762(11) 0.1581(5) 0.0513(6) Uani d 1 . .
    H H9 0.174401 0.358161 0.249464 0.062 Uiso calc 1 . .
    C C10 0.14254(11) 0.37414(12) -0.0201(5) 0.0496(6) Uani d 1 . .
    H H10 0.148027 0.405028 -0.110983 0.060 Uiso calc 0.778(4) A 1
    H H10A 0.146668 0.403635 -0.116266 0.060 Uiso calc 0.222(4) A 2
    C C11 0.0978(3) 0.3170(2) -0.0906(16) 0.050(2) Uani d 0.778(4) A 1
    C C11A 0.0989(6) 0.3144(9) -0.070(5) 0.051(7) Uani d 0.222(4) A 2
    C C12 0.0688(7) 0.3046(7) -0.282(2) 0.080(3) Uani d 0.778(4) A 1
    H H12 0.072978 0.332514 -0.386972 0.097 Uiso calc 0.778(4) A 1
    C C12A 0.0791(12) 0.2676(11) 0.049(5) 0.085(11) Uani d 0.222(4) A 2
    H H12A 0.092117 0.267347 0.194105 0.102 Uiso calc 0.222(4) A 2
    C C13 0.0297(3) 0.2428(3) -0.3118(14) 0.080(2) Uani d 0.778(4) A 1
    H H13 0.007440 0.226422 -0.440497 0.095 Uiso calc 0.778(4) A 1
    C C13A 0.0345(12) 0.2148(11) -0.063(4) 0.063(6) Uani d 0.222(4) A 2
    H H13A 0.016090 0.177634 -0.001909 0.076 Uiso calc 0.222(4) A 2
    C C14 0.0292(4) 0.2116(4) -0.1301(15) 0.073(2) Uani d 0.778(4) A 1
    H H14 0.006362 0.171352 -0.117203 0.087 Uiso calc 0.778(4) A 1
    C C14A 0.0245(10) 0.2287(9) -0.269(5) 0.075(8) Uani d 0.222(4) A 2
    H H14A -0.002560 0.201670 -0.368413 0.090 Uiso calc 0.222(4) A 2
loop_
    _atom_site_aniso_label
    _atom_site_aniso_U_11
    _atom_site_aniso_U_22
    _atom_site_aniso_U_33
    _atom_site_aniso_U_12
    _atom_site_aniso_U_13
    _atom_site_aniso_U_23
    Eu1 0.02863(5) 0.02863(5) 0.02191(6) 0.01432(3) 0.000 0.000
    S1 0.0759(5) 0.0441(3) 0.0540(4) 0.0343(3) -0.0218(3) -0.0081(3)
    S2 0.0656(9) 0.0470(7) 0.0633(8) 0.0208(6) -0.0086(6) -0.0082(5)
    S2A 0.067(4) 0.078(4) 0.069(5) 0.029(3) -0.032(3) -0.025(3)
    O1 0.0486(10) 0.0343(8) 0.0331(8) 0.0229(7) -0.0127(7) -0.0072(6)
    O2 0.0589(10) 0.0349(8) 0.0390(8) 0.0228(8) -0.0222(7) -0.0056(6)
    O3 0.0454(9) 0.0355(9) 0.0316(8) 0.0168(8) -0.0122(7) 0.0017(7)
    O4 0.0987(18) 0.0395(11) 0.0989(19) 0.0282(12) -0.0581(15) -0.0183(11)
    O5 0.0659(13) 0.0417(10) 0.0584(12) 0.0184(9) -0.0173(10) -0.0091(9)
    C1 0.0378(11) 0.0333(10) 0.0296(10) 0.0197(9) -0.0047(8) -0.0011(8)
    C2 0.0485(13) 0.0355(11) 0.0410(11) 0.0236(10) -0.0105(10) -0.0018(9)
    C3 0.0484(13) 0.0383(11) 0.0400(12) 0.0260(10) -0.0104(10) -0.0042(9)
    C4 0.0435(12) 0.0381(11) 0.0391(11) 0.0220(10) -0.0072(9) 0.0003(9)
    C5 0.0566(15) 0.0428(13) 0.0455(13) 0.0264(12) -0.0154(11) -0.0030(10)
    C6 0.0565(16) 0.0552(15) 0.0552(15) 0.0298(13) -0.0139(12) 0.0118(12)
    C7 0.0628(17) 0.0456(14) 0.0621(17) 0.0333(13) -0.0067(14) 0.0098(12)
    C8 0.0432(13) 0.0411(12) 0.0607(15) 0.0229(11) -0.0098(11) -0.0137(11)
    C9 0.0528(15) 0.0400(13) 0.0625(17) 0.0243(12) -0.0142(12) -0.0133(11)
    C10 0.0483(14) 0.0447(13) 0.0571(15) 0.0242(11) -0.0070(11) -0.0108(11)
    C11 0.049(4) 0.046(2) 0.054(3) 0.022(2) -0.009(3) -0.009(2)
    C11A 0.025(9) 0.058(6) 0.069(15) 0.019(6) -0.010(8) -0.028(8)
    C12 0.073(5) 0.065(4) 0.069(5) 0.008(4) -0.025(4) -0.012(4)
    C12A 0.090(17) 0.054(8) 0.083(15) 0.014(8) -0.008(10) -0.023(8)
    C13 0.055(3) 0.074(5) 0.070(3) 0.003(3) -0.021(2) -0.018(3)
    C13A 0.063(11) 0.051(7) 0.074(15) 0.027(7) -0.002(9) -0.016(7)
    C14 0.058(3) 0.055(3) 0.073(5) 0.003(2) -0.002(3) -0.018(3)
    C14A 0.061(12) 0.026(7) 0.096(15) -0.011(6) -0.021(10) -0.002(7)
_geom_special_details
;
 All esds (except the esd in the dihedral angle between two l.s. planes)
 are estimated using the full covariance matrix.  The cell esds are taken
 into account individually in the estimation of esds in distances, angles
 and torsion angles; correlations between esds in cell parameters are only
 used when they are defined by crystal symmetry.  An approximate (isotropic)
 treatment of cell esds is used for estimating esds involving l.s. planes.
;
loop_
    _geom_bond_atom_site_label_1
    _geom_bond_atom_site_label_2
    _geom_bond_site_symmetry_2
    _geom_bond_distance
    _geom_bond_publ_flag
    Eu1 O1 3_565 2.4868(16) ?
    Eu1 O1 2_665 2.4868(16) ?
    Eu1 O1 . 2.4868(16) ?
    Eu1 O2 2_665 2.5113(16) ?
    Eu1 O2 . 2.5112(16) ?
    Eu1 O2 3_565 2.5113(16) ?
    Eu1 O3 3_565 2.3996(15) ?
    Eu1 O3 2_665 2.3997(15) ?
    Eu1 O3 . 2.3997(15) ?
    S1 C4 . 1.716(2) ?
    S1 C7 . 1.703(3) ?
    S2 C11 . 1.715(9) ?
    S2 C14 . 1.710(7) ?
    S2A C11A . 1.72(3) ?
    S2A C14A . 1.70(2) ?
    O1 C1 . 1.266(3) ?
    O2 O4 5_554 11.564(3) ?
    O2 C1 . 1.266(3) ?
    O3 H3A . 0.818(13) ?
    O3 H3B . 0.826(13) ?
    O4 H4 . 0.836(14) ?
    O4 C8 . 1.305(3) ?
    O5 C8 . 1.203(3) ?
    C1 C2 . 1.466(3) ?
    C2 H2 . 0.9300 ?
    C2 C3 . 1.315(3) ?
    C3 H3 . 0.9300 ?
    C3 C4 . 1.451(3) ?
    C4 C5 . 1.361(3) ?
    C5 H5 . 0.9300 ?
    C5 C6 . 1.417(4) ?
    C6 H6 . 0.9300 ?
    C6 C7 . 1.340(4) ?
    C7 H7 . 0.9300 ?
    C8 C9 . 1.471(3) ?
    C9 H9 . 0.9300 ?
    C9 C10 . 1.318(4) ?
    C10 H10 . 0.9300 ?
    C10 H10A . 0.9300 ?
    C10 C11 . 1.443(6) ?
    C10 C11A . 1.452(17) ?
    C11 C12 . 1.322(14) ?
    C11A C12A . 1.29(3) ?
    C12 H12 . 0.9300 ?
    C12 C13 . 1.446(15) ?
    C12A H12A . 0.9300 ?
    C12A C13A . 1.47(3) ?
    C13 H13 . 0.9300 ?
    C13 C14 . 1.358(9) ?
    C13A H13A . 0.9300 ?
    C13A C14A . 1.34(2) ?
    C14 H14 . 0.9300 ?
    C14A H14A . 0.9300 ?
loop_
    _geom_angle_atom_site_label_1
    _geom_angle_atom_site_label_2
    _geom_angle_atom_site_label_3
    _geom_angle_site_symmetry_1
    _geom_angle_site_symmetry_3
    _geom_angle
    _geom_angle_publ_flag
    O1 Eu1 O1 3_565 2_665 76.88(6) ?
    O1 Eu1 O1 3_565 . 76.88(6) ?
    O1 Eu1 O1 2_665 . 76.88(6) ?
    O1 Eu1 O2 . 2_665 79.32(6) ?
    O1 Eu1 O2 . 3_565 126.87(6) ?
    O1 Eu1 O2 2_665 . 126.87(6) ?
    O1 Eu1 O2 3_565 3_565 51.62(5) ?
    O1 Eu1 O2 2_665 2_665 51.62(5) ?
    O1 Eu1 O2 2_665 3_565 79.33(6) ?
    O1 Eu1 O2 . . 51.62(5) ?
    O1 Eu1 O2 3_565 . 79.33(6) ?
    O1 Eu1 O2 3_565 2_665 126.87(6) ?
    O2 Eu1 O2 2_665 . 119.037(14) ?
    O2 Eu1 O2 3_565 . 119.040(14) ?
    O2 Eu1 O2 3_565 2_665 119.038(14) ?
    O3 Eu1 O1 3_565 . 157.80(6) ?
    O3 Eu1 O1 3_565 2_665 91.68(6) ?
    O3 Eu1 O1 2_665 2_665 119.45(5) ?
    O3 Eu1 O1 2_665 3_565 157.80(6) ?
    O3 Eu1 O1 . 2_665 157.80(6) ?
    O3 Eu1 O1 2_665 . 91.68(6) ?
    O3 Eu1 O1 . . 119.45(5) ?
    O3 Eu1 O1 . 3_565 91.68(6) ?
    O3 Eu1 O1 3_565 3_565 119.45(5) ?
    O3 Eu1 O2 . 2_665 141.12(6) ?
    O3 Eu1 O2 . . 67.86(5) ?
    O3 Eu1 O2 2_665 2_665 67.86(5) ?
    O3 Eu1 O2 2_665 3_565 141.12(6) ?
    O3 Eu1 O2 3_565 . 141.12(6) ?
    O3 Eu1 O2 3_565 3_565 67.86(5) ?
    O3 Eu1 O2 2_665 . 78.67(7) ?
    O3 Eu1 O2 3_565 2_665 78.67(7) ?
    O3 Eu1 O2 . 3_565 78.67(7) ?
    O3 Eu1 O3 3_565 2_665 77.30(7) ?
    O3 Eu1 O3 . 2_665 77.30(7) ?
    O3 Eu1 O3 3_565 . 77.30(7) ?
    C7 S1 C4 . . 92.19(13) ?
    C14 S2 C11 . . 92.3(5) ?
    C14A S2A C11A . . 91.3(14) ?
    C1 O1 Eu1 . . 95.50(12) ?
    Eu1 O2 O4 . 5_554 150.31(5) ?
    C1 O2 Eu1 . . 94.35(13) ?
    C1 O2 O4 . 5_554 109.24(13) ?
    Eu1 O3 H3A . . 119(2) ?
    Eu1 O3 H3B . . 122(2) ?
    H3A O3 H3B . . 113(3) ?
    C8 O4 H4 . . 112(3) ?
    O1 C1 C2 . . 122.4(2) ?
    O2 C1 O1 . . 118.50(19) ?
    O2 C1 C2 . . 119.0(2) ?
    C1 C2 H2 . . 117.9 ?
    C3 C2 C1 . . 124.3(2) ?
    C3 C2 H2 . . 117.9 ?
    C2 C3 H3 . . 116.7 ?
    C2 C3 C4 . . 126.5(2) ?
    C4 C3 H3 . . 116.7 ?
    C3 C4 S1 . . 123.01(17) ?
    C5 C4 S1 . . 110.47(18) ?
    C5 C4 C3 . . 126.4(2) ?
    C4 C5 H5 . . 123.6 ?
    C4 C5 C6 . . 112.8(2) ?
    C6 C5 H5 . . 123.6 ?
    C5 C6 H6 . . 123.6 ?
    C7 C6 C5 . . 112.8(2) ?
    C7 C6 H6 . . 123.6 ?
    S1 C7 H7 . . 124.1 ?
    C6 C7 S1 . . 111.7(2) ?
    C6 C7 H7 . . 124.1 ?
    O4 C8 C9 . . 112.8(2) ?
    O5 C8 O4 . . 123.0(2) ?
    O5 C8 C9 . . 124.1(3) ?
    C8 C9 H9 . . 119.6 ?
    C10 C9 C8 . . 120.7(3) ?
    C10 C9 H9 . . 119.7 ?
    C9 C10 H10 . . 116.2 ?
    C9 C10 H10A . . 119.2 ?
    C9 C10 C11 . . 127.5(5) ?
    C9 C10 C11A . . 121.6(13) ?
    C11 C10 H10 . . 116.2 ?
    C11A C10 H10A . . 119.2 ?
    C10 C11 S2 . . 122.5(7) ?
    C12 C11 S2 . . 111.9(8) ?
    C12 C11 C10 . . 125.6(10) ?
    C10 C11A S2A . . 117(2) ?
    C12A C11A S2A . . 111.6(16) ?
    C12A C11A C10 . . 131(3) ?
    C11 C12 H12 . . 123.7 ?
    C11 C12 C13 . . 112.6(12) ?
    C13 C12 H12 . . 123.7 ?
    C11A C12A H12A . . 122.7 ?
    C11A C12A C13A . . 115(3) ?
    C13A C12A H12A . . 122.7 ?
    C12 C13 H13 . . 123.9 ?
    C14 C13 C12 . . 112.2(8) ?
    C14 C13 H13 . . 123.9 ?
    O3 C13A H13A 2_665 . 143.0 ?
    C12A C13A H13A . . 125.4 ?
    C14A C13A C12A . . 109(2) ?
    C14A C13A H13A . . 125.4 ?
    S2 C14 H14 . . 124.6 ?
    C13 C14 S2 . . 110.8(6) ?
    C13 C14 H14 . . 124.6 ?
    S2A C14A H14A . . 123.3 ?
    C13A C14A S2A . . 113(2) ?
    C13A C14A H14A . . 123.3 ?
loop_
    _geom_torsion_atom_site_label_1
    _geom_torsion_atom_site_label_2
    _geom_torsion_atom_site_label_3
    _geom_torsion_atom_site_label_4
    _geom_torsion_site_symmetry_1
    _geom_torsion_site_symmetry_2
    _geom_torsion_site_symmetry_3
    _geom_torsion_site_symmetry_4
    _geom_torsion
    _geom_torsion_publ_flag
    Eu1 O1 C1 O2 . . . . -1.5(2) ?
    Eu1 O1 C1 C2 . . . . 176.2(2) ?
    Eu1 O2 C1 O1 . . . . 1.5(2) ?
    Eu1 O2 C1 C2 . . . . -176.33(19) ?
    S1 C4 C5 C6 . . . . 0.0(3) ?
    S2 C11 C12 C13 . . . . -4.1(14) ?
    S2A C11A C12A C13A . . . . 0.4(6) ?
    O1 C1 C2 C3 . . . . 6.8(4) ?
    O2 C1 C2 C3 . . . . -175.5(3) ?
    O3 C13A C14A S2A 2_665 . . . -5.5(5) ?
    O4 O2 C1 O1 5_554 . . . 163.18(17) ?
    O4 O2 C1 C2 5_554 . . . -14.6(2) ?
    O4 C8 C9 C10 . . . . 177.6(3) ?
    O5 C8 C9 C10 . . . . 0.6(5) ?
    C1 C2 C3 C4 . . . . -175.5(2) ?
    C2 C3 C4 S1 . . . . 6.9(4) ?
    C2 C3 C4 C5 . . . . -177.8(3) ?
    C3 C4 C5 C6 . . . . -175.7(3) ?
    C4 S1 C7 C6 . . . . 0.6(3) ?
    C4 C5 C6 C7 . . . . 0.4(4) ?
    C5 C6 C7 S1 . . . . -0.7(4) ?
    C7 S1 C4 C3 . . . . 175.6(2) ?
    C7 S1 C4 C5 . . . . -0.3(2) ?
    C8 C9 C10 C11 . . . . -176.2(4) ?
    C8 C9 C10 C11A . . . . -175.8(6) ?
    C9 C10 C11 S2 . . . . 7.3(6) ?
    C9 C10 C11 C12 . . . . -172.7(10) ?
    C9 C10 C11A S2A . . . . -169.2(7) ?
    C9 C10 C11A C12A . . . . 11.0(8) ?
    C10 C11 C12 C13 . . . . 175.8(6) ?
    C10 C11A C12A C13A . . . . -179.8(3) ?
    C11 S2 C14 C13 . . . . -1.1(6) ?
    C11 C12 C13 C14 . . . . 3.4(14) ?
    C11A S2A C14A C13A . . . . -0.2(5) ?
    C11A C12A C13A O3 . . . 2_665 18.1(16) ?
    C11A C12A C13A C14A . . . . -0.5(8) ?
    C12 C13 C14 S2 . . . . -1.0(9) ?
    C12A C13A C14A S2A . . . . 0.5(7) ?
    C14 S2 C11 C10 . . . . -176.9(4) ?
    C14 S2 C11 C12 . . . . 3.1(9) ?
    C14A S2A C11A C10 . . . . -179.9(2) ?
    C14A S2A C11A C12A . . . . -0.1(4) ?
loop_
    _geom_hbond_atom_site_label_D
    _geom_hbond_atom_site_label_H
    _geom_hbond_atom_site_label_A
    _geom_hbond_site_symmetry_A
    _geom_hbond_distance_DH
    _geom_hbond_distance_HA
    _geom_hbond_distance_DA
    _geom_hbond_angle_DHA
    _geom_hbond_publ_flag
    O3 H3A O5 . 0.820(10)
                        1.94(2) 2.729(3) 162(3) yes
    O3 H3B O1 3_564 0.820(10)
                            1.89(2) 2.693(2) 165(3) yes
    O4 H4 O2 . 0.840(10)
                       1.78(2) 2.614(3) 177(4) yes
    C7 H7 Cg1 9_434 0.93 3.10 3.869(3) 141 yes
_shelx_space_group_comment
;
The symmetry employed for this shelxl refinement is uniquely defined
by the following loop, which should always be used as a source of
symmetry information in preference to the above space-group names.
They are only intended as comments.
;
_shelx_estimated_absorpt_T_min     0.659
_shelx_estimated_absorpt_T_max     0.829
_shelx_hkl_file
;
   3  -3   0 2339.27   40.00
  -3   0   0 2438.06   41.70
   2  -4   0 4028.80   59.69
  -4   2   0 3882.41   65.19
  -2  -2   0 4288.07   61.19
  -2  -2   0 4039.00   65.69
   4  -2   0 4152.68   68.29
   4  -2   0 4125.09   66.29
   4  -5   0 2494.55   37.20
   4  -5   0 2490.35   43.20
  -5   1   0 2447.96   46.50
  -5   1   0 2380.96   46.30
   1   4   0 2458.65   38.90
   1   4   0 2479.05   38.80
   4  -5   0 2517.15   43.00
   4  -5   0 2443.46   42.60
   1   4   0 2547.25   43.30
  -5   1   0 2493.95   41.10
  -5   1   0 2442.06   42.10
   4  -5   0 2471.65   42.30
  -5   1   0 2447.26   42.50
   1   4   0 2395.36   42.40
  -1  -4   0 2430.66   43.40
  -4   5   0 2486.55   43.40
  -4   5   0 2519.75   44.40
  -1  -4   0 2595.74   41.50
   5  -1   0 2484.15   47.50
   5  -1   0 2489.65   47.70
  -4   5   0 2647.14   44.20
  -4   5   0 2513.75   43.10
   5  -1   0 2616.84   43.90
  -1  -4   0 2570.64   41.40
   5  -1   0 2518.75   42.20
   5  -1   0 2582.44   42.60
  -1  -4   0 2654.33   43.00
  -1  -4   0 2599.04   44.20
   5  -1   0 2485.25   43.20
  -5   4   0 6752.72  108.89
   4   1   0 7078.79  109.39
   5  -4   0 7427.86  116.49
   3  -6   0 1340.47   24.10
   3  -6   0 1321.57   23.60
   3   3   0 1349.27   27.20
  -6   3   0 1311.87   30.50
  -6   3   0 1329.07   26.70
  -6   3   0 1323.87   26.80
   3  -6   0 1280.17   23.70
   3  -6   0 1335.87   30.70
   3   3   0 1363.26   27.70
   3  -6   0 1299.67   26.40
  -6   3   0 1293.47   30.40
   3  -6   0 1320.37   27.10
   3   3   0 1330.87   26.40
  -6   3   0 1317.37   23.10
   3   3   0 1310.87   26.80
   6  -3   0 1568.54   29.40
   6  -3   0 1472.75   30.90
   6  -3   0 1514.05   25.60
  -3   6   0 1526.25   26.50
   6  -3   0 1421.56   32.70
   6  -3   0 1474.75   29.20
  -3   6   0 1459.45   29.70
  -3  -3   0 1516.85   24.00
  -3  -3   0 1513.75   23.90
  -3  -3   0 1432.36   29.80
   6  -3   0 1444.66   33.00
  -3   6   0 1493.95   29.00
  -3  -3   0 1513.35   30.10
  -3  -3   0 1521.05   28.90
   6   0   0 7920.51  117.89
   0  -6   0 8058.59  124.29
   0  -6   0 8051.69  116.89
   6   0   0 7869.81  117.59
   6   0   0 7789.92  128.09
  -6   0   0 7148.08  114.49
   6  -6   0 6756.72  110.69
  -6   0   0 6850.61  107.59
  -7   2   0 3338.67   62.39
   5  -7   0 3183.08   56.69
  -7   2   0 3178.38   55.79
  -7   2   0 3059.79   55.09
   5  -7   0 3212.88   55.59
  -7   2   0 3174.98   61.49
   2   5   0 3146.09   55.59
   5  -7   0 3315.97   55.49
  -7   2   0 3258.87   53.29
   2   5   0 3318.17   52.39
   5  -7   0 3183.88   55.29
   5  -7   0 3225.18   49.60
   2   5   0 3233.68   52.29
  -5   7   0 3029.40   51.19
   7  -2   0 3057.29   52.79
  -2  -5   0 3076.79   51.29
  -5   7   0 3000.90   52.79
  -5   7   0 3067.49   50.69
   7  -2   0 3008.90   50.29
  -2  -5   0 3085.39   53.89
  -2  -5   0 3031.80   50.29
  -2  -5   0 3005.90   51.29
  -2  -5   0 2946.61   52.59
   7  -2   0 2980.60   52.59
   7  -2   0 2902.51   58.29
   7  -2   0 3018.30   52.89
  -5   7   0 2981.40   53.79
  -7   5   0 5317.97   92.09
   2  -7   0 5550.04   92.39
  -7   5   0 5489.95   92.29
  -7   5   0 5740.53   80.99
   5   2   0 5284.77   90.49
   2  -7   0 5372.96   80.39
   5   2   0 5423.86   87.09
   2  -7   0 5385.76   85.69
   2  -7   0 5417.16   80.29
  -5  -2   0 5935.81   99.49
  -5  -2   0 5925.41   94.69
   7  -5   0 6078.49  100.89
   7  -5   0 5968.10   87.49
  -5  -2   0 6043.00   99.49
   7  -5   0 6095.19  100.99
   7  -5   0 5901.91  100.59
   7  -8   0  513.95   16.80
  -8   1   0  490.75   16.10
   7  -8   0  492.75   15.80
  -8   1   0  517.45   15.20
  -8   1   0  505.55   19.80
   1   7   0  507.25   16.50
   7  -8   0  539.35   17.60
   7  -8   0  524.75   20.40
  -8   1   0  533.15   20.00
   7  -8   0  500.95   17.00
  -8   1   0  508.85   15.80
   8  -1   0  507.75   16.30
  -1  -7   0  544.25   13.70
   8  -1   0  529.75   16.10
  -1  -7   0  541.85   13.80
   8  -1   0  532.65   14.10
  -7   8   0  542.95   16.50
  -1  -7   0  534.35   16.30
   8  -1   0  505.35   19.90
  -1  -7   0  533.45   16.70
   8  -1   0  519.35   19.70
   8  -1   0  521.35   15.50
  -7   8   0  499.15   16.90
  -7   8   0  553.64   17.00
  -1  -7   0  520.95   16.60
   8  -1   0  545.75   14.50
  -7   8   0  522.65   16.40
   4  -8   0  556.24   16.10
  -8   4   0  510.25   19.00
   4   4   0  549.95   16.50
   4   4   0  511.95   15.40
   4  -8   0  552.64   19.70
   4  -8   0  517.95   13.40
   4  -8   0  530.55   13.30
   4   4   0  518.05   16.60
  -8   4   0  534.05   12.50
   4  -8   0  508.95   16.10
   4  -8   0  549.54   13.40
   4   4   0  542.25   16.10
   4   4   0  538.05   16.10
  -8   4   0  519.15   15.90
  -8   4   0  535.45   16.10
  -8   4   0  510.45   19.10
  -4  -4   0  290.17   11.00
   8  -4   0  303.77   11.50
   8  -4   0  289.07   11.40
  -4  -4   0  291.57    7.10
  -4  -4   0  292.57   12.00
   8  -4   0  299.37    8.60
  -4   8   0  297.57   12.00
  -4   8   0  297.07   11.30
   8  -4   0  299.47   14.20
  -4   8   0  291.27    9.20
   8  -4   0  301.27   12.80
  -4  -4   0  307.37   12.30
  -4  -4   0  298.57   11.90
  -4  -4   0  282.27   11.50
   1  -8   0 4184.58   63.49
   1  -8   0 4101.49   71.39
  -8   7   0 4167.78   74.99
  -8   7   0 4175.38   71.69
   1  -8   0 4249.98   74.99
   1  -8   0 4203.28   63.89
   1  -8   0 4195.68   72.49
   7   1   0 4153.58   71.59
   7   1   0 4228.38   76.89
   7   1   0 4120.39   76.79
   7   1   0 4117.79   70.69
  -8   7   0 3995.10   72.29
   7   1   0 4252.57   72.19
   1  -8   0 4200.78   70.69
   8  -7   0 3535.95   67.19
  -7  -1   0 3628.74   69.19
  -1   8   0 3655.93   62.59
  -7  -1   0 3543.65   63.69
   8  -7   0 3430.76   63.69
  -7  -1   0 3583.94   62.29
   8  -7   0 3537.75   69.59
   8  -7   0 3686.23   63.19
  -7  -1   0 3631.74   63.29
   8  -7   0 3636.24   67.69
   3   6   0  188.78    9.50
   3   6   0  208.98   10.70
   3   6   0  201.58    8.40
   6  -9   0  204.48    9.90
  -9   3   0  197.78   12.60
   6  -9   0  205.08   10.40
  -9   3   0  208.18   12.60
   3   6   0  206.98    8.40
   6  -9   0  206.58    9.40
  -9   3   0  210.68   10.10
  -9   3   0  202.08    8.30
   6  -9   0  215.88    9.70
   6  -9   0  205.58    6.80
  -9   3   0  209.58   10.20
  -6   9   0  129.49    7.90
   9  -3   0  149.69    8.60
   9  -3   0  131.19   10.40
   9  -3   0  124.59    7.90
   9  -3   0  128.29    7.90
  -3  -6   0  131.89    6.30
  -3  -6   0  140.29    7.90
  -3  -6   0  141.39    8.60
  -3  -6   0  127.99    7.60
  -3  -6   0  132.19    8.00
  -3  -6   0  133.09    6.40
   9  -3   0  129.79    6.70
  -6   9   0  129.59    6.30
   9  -3   0  132.89   10.10
  -6   9   0  134.79    6.70
   3  -9   0 1979.20   36.90
   6   3   0 1934.81   39.70
   3  -9   0 1903.21   43.80
   6   3   0 1921.91   40.10
   3  -9   0 1852.11   32.10
   3  -9   0 1840.32   39.40
  -9   6   0 1840.92   43.30
  -9   6   0 1935.61   39.90
  -9   6   0 1871.11   43.80
   6   3   0 1989.50   42.00
  -9   6   0 1941.31   39.40
   3  -9   0 1872.51   38.70
   6   3   0 1942.71   38.60
  -9   6   0 1879.51   31.00
   3  -9   0 1962.20   32.70
  -6  -3   0 1958.10   43.10
   9  -6   0 1912.61   38.90
  -6  -3   0 1964.20   40.40
   9  -6   0 1978.30   31.40
  -3   9   0 1930.21   39.40
   9  -6   0 1959.80   44.80
   9  -6   0 1849.02   44.30
  -6  -3   0 1926.21   40.20
  -6  -3   0 1917.51   38.70
  -3   9   0 1901.51   37.00
   9  -6   0 1993.00   44.40
   9  -6   0 1920.51   40.00
   9   0   0 1271.47   24.70
  -9   9   0 1295.87   35.60
   0  -9   0 1203.98   29.80
  -9   9   0 1249.77   30.40
   0  -9   0 1266.27   31.80
   0  -9   0 1267.37   24.70
  -9   9   0 1283.77   31.70
   9   0   0 1316.97   30.30
   9   0   0 1289.07   35.70
   9   0   0 1303.47   30.90
   9   0   0 1220.68   34.90
   9   0   0 1289.77   25.00
  -9   9   0 1268.37   31.90
   0  -9   0 1283.87   30.80
   0  -9   0 1287.77   31.30
   9   0   0 1297.47   30.10
   0  -9   0 1259.17   25.00
   9  -9   0 1136.29   29.30
  -9   0   0 1128.09   27.70
  -9   0   0 1112.59   27.50
   0   9   0 1129.09   28.40
   9  -9   0 1183.98   34.90
  -9   0   0 1131.39   33.70
   9  -9   0 1171.18   31.40
  -9   0   0 1136.49   29.00
   9  -9   0 1184.28   28.50
   9  -9   0 1144.59   31.30
  -9   0   0 1195.78   34.00
   8 -10   0 2742.53   53.09
 -10   2   0 2803.92   54.29
   8 -10   0 2790.52   54.99
   8 -10   0 2802.02   43.40
   8 -10   0 2878.91   43.80
   8 -10   0 2814.82   55.29
 -10   2   0 2797.22   61.59
 -10   2   0 2822.02   61.49
   2   8   0 2743.93   54.89
 -10   2   0 2801.32   53.49
   2   8   0 2804.52   53.99
   8 -10   0 2776.12   54.69
 -10   2   0 2755.42   51.19
   8 -10   0 2687.63   61.59
  -8  10   0 2765.72   56.09
  10  -2   0 2771.22   62.09
  -2  -8   0 2902.71   51.39
  -2  -8   0 2835.62   55.49
  -8  10   0 2872.51   53.89
  -8  10   0 2872.81   53.09
  10  -2   0 2915.31   54.59
  10  -2   0 2891.81   52.49
  -2  -8   0 2865.21   55.19
  10  -2   0 2858.01   54.89
  -2  -8   0 2794.52   51.19
  10  -2   0 2903.31   62.59
  -8  10   0 2824.72   54.69
  -2  -8   0 2943.61   53.29
  10  -2   0 2872.41   52.59
  -2  -8   0 2840.72   52.49
  10  -2   0 2870.81   52.09
   5 -10   0  357.86   13.90
 -10   5   0  394.56   17.90
   5   5   0  363.66   14.00
 -10   5   0  367.36   14.20
   5 -10   0  349.37   11.30
   5 -10   0  329.07   14.00
   5 -10   0  354.36   11.20
   5 -10   0  350.96   11.60
 -10   5   0  357.66   17.30
   5   5   0  375.36   13.90
   5   5   0  348.97   14.20
   5   5   0  349.77   13.70
   5   5   0  364.06   14.90
 -10   5   0  367.16   10.50
 -10   5   0  345.87   14.00
  10  -5   0  428.76   15.50
  -5  10   0  446.76   15.60
  10  -5   0  409.36   11.40
  -5  -5   0  424.26   15.00
  -5  -5   0  435.56   16.50
  10  -5   0  410.46   14.90
  -5  -5   0  410.46   15.50
  10  -5   0  444.96   17.50
  -5  -5   0  404.56   15.70
  -5  10   0  437.96   16.40
  -5  10   0  417.26   12.40
  10  -5   0  398.06   18.80
  10  -5   0  406.36   18.70
  -5  -5   0  445.36   16.50
 -10   8   0  507.95   17.40
   8   2   0  500.05   19.90
   2 -10   0  527.25   17.60
   2 -10   0  501.05   19.70
 -10   8   0  515.85   20.00
   8   2   0  509.35   17.00
   2 -10   0  514.85   11.80
 -10   8   0  491.65   19.70
   8   2   0  518.65   17.90
   2 -10   0  481.95   16.00
   8   2   0  508.35   20.20
   8   2   0  495.05   17.60
   2 -10   0  507.85   11.80
 -10   8   0  469.75   17.50
   2 -10   0  479.65   17.30
  10  -8   0  526.85   21.70
  10  -8   0  540.95   17.70
  10  -8   0  505.45   20.50
  -8  -2   0  520.55   20.80
  -8  -2   0  544.05   17.40
  -8  -2   0  512.05   20.70
  -2  10   0  524.65   16.90
  -8  -2   0  526.55   18.40
  10  -8   0  521.05   18.30
  -2  10   0  519.05   17.80
  -8  -2   0  533.45   18.00
  10  -8   0  563.14   21.60
  10 -11   0 1892.91   44.90
 -11   1   0 1884.71   42.70
   1  10   0 1937.81   43.10
 -11   1   0 1853.01   40.40
  10 -11   0 1925.21   50.89
 -11   1   0 1897.61   49.50
 -11   1   0 1953.70   41.80
  10 -11   0 1862.81   43.20
 -11   1   0 1824.02   48.80
  10 -11   0 1955.50   42.10
  10 -11   0 1870.11   44.50
 -10  11   0 2082.39   45.50
  11  -1   0 2057.39   43.10
  -1 -10   0 2082.59   44.30
  -1 -10   0 2020.00   45.00
  11  -1   0 2068.59   39.20
  -1 -10   0 2034.40   44.80
  11  -1   0 2039.30   51.69
  11  -1   0 2029.00   44.60
  11  -1   0 2127.69   39.90
 -10  11   0 2079.49   46.30
  -1 -10   0 1980.10   38.60
 -10  11   0 2041.70   44.50
  11  -1   0 1974.70   50.89
  11  -1   0 2090.89   44.30
 -10  11   0 2107.39   44.80
  -1 -10   0 2080.79   39.40
  -1 -10   0 1923.51   44.10
  -1 -10   0 2025.90   44.50
   7 -11   0 1709.83   39.20
 -11   4   0 1654.63   37.60
   7 -11   0 1759.72   36.90
 -11   4   0 1680.83   44.70
   4   7   0 1643.84   39.20
 -11   4   0 1693.43   38.20
   7 -11   0 1736.83   45.80
 -11   4   0 1688.63   33.70
   7 -11   0 1724.73   36.50
   7 -11   0 1723.83   31.20
   4   7   0 1730.53   34.90
   7 -11   0 1724.33   38.00
 -11   4   0 1728.23   45.20
   4   7   0 1717.23   37.90
   4   7   0 1711.43   34.80
  -7  11   0 1472.05   35.80
  -7  11   0 1384.56   33.50
  11  -4   0 1400.86   40.50
  -7  11   0 1472.65   29.00
  -4  -7   0 1452.15   35.30
  -4  -7   0 1511.05   29.30
  -7  11   0 1425.36   28.10
  -4  -7   0 1522.75   34.30
  11  -4   0 1457.85   34.10
  -4  -7   0 1457.75   35.00
  11  -4   0 1481.45   35.40
  -4  -7   0 1502.35   29.00
  11  -4   0 1454.55   30.20
  -4  -7   0 1465.05   34.10
  11  -4   0 1443.26   34.10
  -4  -7   0 1506.35   34.30
 -11   7   0  565.74   22.70
   4 -11   0  588.24   14.70
   7   4   0  560.64   19.80
 -11   7   0  566.34   12.70
   7   4   0  576.34   20.40
 -11   7   0  595.04   19.50
   7   4   0  577.14   18.80
 -11   7   0  572.94   22.80
   4 -11   0  569.94   22.80
   4 -11   0  567.44   14.10
   4 -11   0  583.34   16.90
   4 -11   0  587.94   19.10
   4 -11   0  577.54   19.60
 -11   7   0  561.34   19.40
  11  -7   0  618.94   13.40
  -4  11   0  618.54   17.80
  -7  -4   0  626.54   20.70
  -7  -4   0  598.94   22.20
  11  -7   0  641.34   19.90
  -4  11   0  632.64   20.20
  11  -7   0  627.64   24.50
  -7  -4   0  644.84   22.80
  -7  -4   0  593.04   19.10
  11  -7   0  627.64   23.50
  -7  -4   0  645.04   21.10
  11  -7   0  625.64   20.50
  10   1   0 3341.57   69.49
   1 -11   0 3236.48   61.69
   1 -11   0 3367.66   66.39
   1 -11   0 3283.77   53.69
  10   1   0 3251.87   61.89
   1 -11   0 3239.68   62.79
 -11  10   0 3140.99   65.29
  10   1   0 3202.18   62.29
   1 -11   0 3253.57   63.89
  10   1   0 3206.58   69.39
 -11  10   0 3266.07   62.79
 -11  10   0 3186.68   63.89
  10   1   0 3289.07   63.29
   1 -11   0 3240.28   54.19
  -1  11   0 3066.59   59.69
  11 -10   0 3113.29   69.29
  11 -10   0 3064.99   59.69
  11 -10   0 3008.00   60.99
  11 -10   0 3086.59   65.49
 -10  -1   0 3120.59   61.29
 -10  -1   0 3096.79   67.69
 -10  -1   0 2961.70   59.19
 -10  -1   0 3106.39   68.09
  11 -10   0 3215.78   66.09
 -10  -1   0 3088.09   58.99
 -12   3   0 4640.44   83.99
   9 -12   0 4753.22   71.59
   3   9   0 4701.03   83.49
 -12   3   0 4454.35   82.19
   9 -12   0 4521.85   83.39
   3   9   0 4548.75   72.89
   3   9   0 4559.54   84.79
 -12   3   0 4743.43   93.79
   9 -12   0 4628.24   71.19
   3   9   0 4697.33   72.69
   9 -12   0 4718.13   83.19
   9 -12   0 4522.35   84.59
   9 -12   0 4684.23   84.09
 -12   3   0 4677.73   93.79
 -12   3   0 4683.73   79.49
   9 -12   0 4601.04   94.29
  12  -3   0 4892.41   83.99
  -9  12   0 4792.92   83.29
  12  -3   0 4982.50   86.49
  -3  -9   0 5113.89   89.89
  -3  -9   0 4959.90   88.39
  -3  -9   0 4947.80   83.69
  -9  12   0 5005.50   85.09
  12  -3   0 5063.19   88.19
  12  -3   0 4991.30   85.99
  -3  -9   0 5268.77   90.59
  -9  12   0 4867.91   87.59
  -9  12   0 4860.01   89.99
  -3  -9   0 5092.79   84.69
  -3  -9   0 5058.19   85.49
  12  -3   0 4865.71   97.69
  12  -3   0 4907.81   97.89
  -3  -9   0 4933.01   84.89
  12  -3   0 4914.51   87.89
   6 -12   0 2319.97   45.20
 -12   6   0 2371.96   57.19
 -12   6   0 2356.06   42.50
   6   6   0 2493.25   49.90
   6   6   0 2395.06   51.69
   6   6   0 2374.36   49.40
 -12   6   0 2452.75   50.29
   6   6   0 2394.36   49.40
   6 -12   0 2492.65   58.59
   6 -12   0 2392.16   44.20
   6 -12   0 2404.56   49.70
 -12   6   0 2459.65   57.99
   6 -12   0 2502.75   45.50
   6   6   0 2436.76   50.89
   6 -12   0 2363.96   50.69
 -12   6   0 2428.46   50.49
  -6  -6   0 1976.60   42.90
  -6  12   0 2002.10   43.50
  -6  -6   0 2097.69   45.20
  12  -6   0 2008.10   36.70
  12  -6   0 2063.89   47.50
  12  -6   0 2014.10   43.40
  -6  -6   0 1965.40   45.60
  -6  12   0 1941.41   44.90
  12  -6   0 2087.89   44.50
  -6  -6   0 1994.60   45.60
  12  -6   0 1966.00   50.99
  -6  -6   0 1997.50   45.20
   9   3   0  680.63   22.60
   3 -12   0  656.53   22.10
 -12   9   0  682.43   22.90
 -12   9   0  676.23   22.10
   9   3   0  651.53   22.00
   3 -12   0  658.53   21.70
   3 -12   0  667.83   15.50
 -12   9   0  605.04   24.50
 -12   9   0  673.03   25.40
   9   3   0  617.34   23.80
   3 -12   0  722.63   26.10
   9   3   0  663.73   21.20
   3 -12   0  671.13   20.30
  12  -9   0  485.15   21.90
  12  -9   0  491.45   18.90
  -9  -3   0  477.85   18.40
  -9  -3   0  443.66   20.70
  -3  12   0  461.35   17.90
  -3  12   0  497.25   17.20
  -9  -3   0  483.05   18.80
  12  -9   0  500.85   18.10
  -9  -3   0  461.25   17.30
  12  -9   0  482.35   22.10
  -9  -3   0  473.75   21.20
  12  -9   0  440.06   20.70
 -12  12   0 2703.73   58.69
  12   0   0 2720.13   55.89
  12   0   0 2713.63   47.40
   0 -12   0 2743.23   48.70
   0 -12   0 2611.34   55.99
   0 -12   0 2655.13   48.90
  12   0   0 2817.22   64.99
   0 -12   0 2748.12   57.99
  12   0   0 2621.94   56.69
 -12  12   0 2719.83   58.29
   0 -12   0 2771.92   57.79
  12   0   0 2734.03   47.10
 -12  12   0 2665.93   58.29
  12   0   0 2750.22   56.09
 -12  12   0 2795.42   57.29
  12   0   0 2723.53   64.89
   0 -12   0 2663.63   56.69
   0 -12   0 2697.73   58.29
 -12   0   0 2515.45   55.99
 -12   0   0 2635.44   64.39
   0  12   0 2692.63   56.49
  12 -12   0 2717.13   60.79
  12 -12   0 2664.03   60.79
  12 -12   0 2727.53   55.79
 -12   0   0 2660.43   54.89
 -12   0   0 2688.03   55.19
  12 -12   0 2760.32   65.29
  12 -12   0 2710.93   66.29
 -12   0   0 2652.93   64.39
   2  11   0 1108.29   32.10
 -13   2   0 1065.89   37.50
  11 -13   0 1069.49   30.40
  11 -13   0 1162.68   33.30
  11 -13   0 1133.89   33.20
  11 -13   0 1111.39   38.70
 -13   2   0 1126.29   31.80
 -13   2   0 1100.09   30.60
 -13   2   0 1137.59   38.40
 -13   2   0 1101.39   29.10
  -2 -11   0 1176.48   33.10
  -2 -11   0 1185.68   31.40
  13  -2   0 1222.48   39.90
  -2 -11   0 1147.89   28.30
  13  -2   0 1209.58   32.70
  -2 -11   0 1186.08   33.40
 -11  13   0 1151.98   31.50
 -11  13   0 1216.68   31.30
 -11  13   0 1126.39   33.40
  13  -2   0 1189.98   39.10
 -11  13   0 1168.38   32.30
  -2 -11   0 1221.88   33.20
  13  -2   0 1224.08   29.30
  13  -2   0 1158.88   28.30
  -2 -11   0 1270.87   34.10
  13  -2   0 1161.68   31.80
  -2 -11   0 1204.38   31.10
  -2 -11   0 1172.68   28.40
  13  -2   0 1145.79   30.20
   5   8   0 2259.17   47.70
 -13   5   0 2159.78   55.89
   5   8   0 2249.68   44.00
 -13   5   0 2156.38   47.80
   8 -13   0 2130.09   56.29
   8 -13   0 2163.78   48.90
   5   8   0 2200.38   49.70
   8 -13   0 2150.38   45.30
   8 -13   0 2139.49   47.00
   8 -13   0 2213.38   39.60
 -13   5   0 2235.48   48.00
 -13   5   0 2165.28   41.80
 -13   5   0 2185.28   56.09
   5   8   0 2167.28   43.60
   8 -13   0 2150.18   45.10
  -8  13   0 2151.78   48.50
  -8  13   0 2075.39   36.30
  -8  13   0 2112.99   46.20
  -5  -8   0 2094.99   46.00
  13  -5   0 2130.39   46.40
  -5  -8   0 2090.69   38.80
  13  -5   0 2152.98   54.99
  -5  -8   0 2065.99   46.30
  -8  13   0 2083.99   37.00
  13  -5   0 2126.09   46.60
  13  -5   0 2141.89   41.00
  -5  -8   0 2059.19   46.10
  13  -5   0 2110.19   47.90
  -5  -8   0 2119.49   48.10
  -5  -8   0 2032.50   46.90
  -5  -8   0 2087.09   38.40
  13  -5   0 2081.49   54.59
  13  -5   0 2067.19   46.80
   5 -13   0 2387.66   50.79
   8   5   0 2468.05   52.29
 -13   8   0 2401.06   58.09
   5 -13   0 2364.96   51.59
 -13   8   0 2381.76   51.69
 -13   8   0 2413.46   40.50
   5 -13   0 2362.26   46.60
   8   5   0 2460.35   53.39
   5 -13   0 2449.66   44.20
 -13   8   0 2434.46   51.39
   8   5   0 2363.46   52.49
 -13   8   0 2332.47   57.89
   5 -13   0 2428.96   58.59
   8   5   0 2334.37   49.90
   5 -13   0 2394.96   43.20
   8   5   0 2335.47   52.99
  13  -8   0 2070.09   53.29
  -8  -5   0 2045.50   46.50
  -8  -5   0 2064.89   49.60
  -8  -5   0 2010.80   46.50
  13  -8   0 2047.20   35.20
  -8  -5   0 2069.69   44.70
  13  -8   0 2038.30   45.10
  13  -8   0 1988.30   45.80
  -8  -5   0 2056.79   49.99
  13  -8   0 1996.30   52.39
  13  -8   0 2064.79   51.19
  -5  13   0 2017.50   45.20
  -5  13   0 2056.99   41.60
 -13  11   0 1942.21   45.40
   2 -13   0 1975.60   36.50
   2 -13   0 2000.40   45.80
  11   2   0 1977.10   44.90
   2 -13   0 2004.10   47.20
   2 -13   0 1987.80   46.30
   2 -13   0 2003.50   44.50
  11   2   0 1920.61   50.99
  11   2   0 2001.80   46.30
 -13  11   0 1989.90   47.10
  11   2   0 2185.28   54.79
  11   2   0 1970.20   51.09
 -13  11   0 1974.20   52.59
   2 -13   0 1977.90   36.90
   2 -13   0 2155.08   51.29
  13 -11   0 1702.73   49.30
  13 -11   0 1643.54   48.70
  13 -11   0 1794.42   47.70
 -11  -2   0 1840.02   49.70
 -11  -2   0 1779.12   41.00
 -11  -2   0 1736.23   42.80
  13 -11   0 1799.82   48.20
 -11  -2   0 1814.42   49.00
  -2  13   0 1752.02   40.90
  13 -11   0 1771.52   41.60
 -11  -2   0 1747.03   42.00
  13 -14   0 1742.83   46.80
  13 -14   0 1762.32   45.10
 -14   1   0 1704.93   50.49
 -14   1   0 1764.52   52.19
  13 -14   0 1672.53   52.19
 -14   1   0 1763.52   41.80
 -14   1   0 1721.03   51.69
   1  13   0 1773.22   44.50
  13 -14   0 1759.72   48.80
  13 -14   0 1750.52   43.00
 -14   1   0 1809.52   42.90
  14  -1   0 1662.03   54.99
  -1 -13   0 1645.54   42.70
  14  -1   0 1783.62   51.59
  -1 -13   0 1724.73   43.80
  -1 -13   0 1692.03   42.90
 -13  14   0 1699.13   43.50
  14  -1   0 1730.23   35.70
  -1 -13   0 1679.83   36.60
 -13  14   0 1628.34   44.00
  -1 -13   0 1716.73   42.50
  -1 -13   0 1703.03   36.60
  14  -1   0 1715.73   43.10
  14  -1   0 1743.03   41.30
 -13  14   0 1656.33   42.40
 -13  14   0 1672.23   42.30
  -1 -13   0 1680.33   42.90
  14  -1   0 1742.13   35.40
  14  -1   0 1740.33   42.40
   4  10   0 1173.88   24.50
  10 -14   0 1223.98   41.30
   4  10   0 1197.18   34.40
   4  10   0 1176.68   32.60
 -14   4   0 1180.58   33.30
 -14   4   0 1113.69   28.60
  10 -14   0 1184.68   34.10
  10 -14   0 1154.48   32.20
  10 -14   0 1204.18   33.00
  10 -14   0 1244.08   33.30
 -14   4   0 1222.18   40.50
 -14   4   0 1164.88   39.90
  10 -14   0 1163.68   23.40
 -14   4   0 1223.38   33.00
  10 -14   0 1192.38   23.30
  -4 -10   0 1135.69   30.20
  -4 -10   0 1182.28   28.20
 -10  14   0 1096.09   31.50
  -4 -10   0 1122.89   30.30
 -10  14   0 1087.99   26.50
  14  -4   0 1160.48   39.80
  14  -4   0 1121.39   31.90
  -4 -10   0 1197.78   34.30
 -10  14   0 1151.48   33.70
  -4 -10   0 1154.98   33.00
  -4 -10   0 1108.79   27.30
  14  -4   0 1107.29   31.40
  14  -4   0 1147.59   30.80
  -4 -10   0 1067.69   31.20
  14  -4   0 1177.38   39.60
  14  -4   0 1158.88   31.60
 -10  14   0 1121.79   27.60
  14  -4   0 1159.78   28.50
   7 -14   0 1961.90   40.30
   7   7   0 1833.52   46.00
   7 -14   0 1986.30   44.90
   7   7   0 1913.01   44.00
   7 -14   0 1884.51   52.49
 -14   7   0 1981.50   45.30
   7   7   0 1907.41   43.70
 -14   7   0 1969.70   36.90
   7 -14   0 1994.20   40.20
   7 -14   0 2011.60   38.90
   7 -14   0 1927.21   46.70
 -14   7   0 1846.72   51.59
   7   7   0 1934.71   44.20
 -14   7   0 1930.41   45.10
 -14   7   0 1838.72   51.59
  14  -7   0 1958.80   48.70
  -7  14   0 1924.41   44.60
  14  -7   0 1920.51   45.00
  14  -7   0 1961.50   36.90
  14  -7   0 1865.51   52.69
  14  -7   0 1894.61   52.59
  14  -7   0 1945.91   47.90
  14  -7   0 1937.01   44.40
  -7  -7   0 1956.10   47.30
  -7  -7   0 1993.80   44.50
  -7  -7   0 1975.60   47.70
  -7  -7   0 1920.91   45.80
   4 -14   0 1693.53   32.70
   4 -14   0 1630.34   32.00
  10   4   0 1649.04   44.10
 -14  10   0 1644.54   46.50
   4 -14   0 1690.53   41.60
  10   4   0 1625.74   41.80
  10   4   0 1649.73   41.40
  10   4   0 1663.63   40.10
 -14  10   0 1567.34   41.30
   4 -14   0 1671.73   46.70
   4 -14   0 1680.93   40.80
 -14  10   0 1640.74   40.90
   4 -14   0 1700.43   38.30
 -10  -4   0 1486.95   37.40
 -10  -4   0 1524.95   39.90
  -4  14   0 1576.74   36.60
  14 -10   0 1614.74   46.20
 -10  -4   0 1604.64   44.80
  14 -10   0 1566.74   45.50
 -10  -4   0 1467.85   43.50
  14 -10   0 1504.55   45.40
  14 -10   0 1571.04   38.60
  -4  14   0 1496.05   38.50
  13   1   0  322.97   19.60
 -14  13   0  310.07   16.00
   1 -14   0  307.67   11.40
   1 -14   0  307.87   16.00
  13   1   0  291.37   18.80
 -14  13   0  311.77   17.60
   1 -14   0  362.36   22.30
  13   1   0  305.57   16.20
  13   1   0  314.77   16.00
  13   1   0  285.37   15.10
 -14  13   0  306.57   17.00
   1 -14   0  308.17   17.00
   1 -14   0  322.37   11.70
   1 -14   0  287.87   16.00
   1 -14   0  298.37   15.70
   1 -14   0  331.87   17.80
 -14  13   0  307.47   16.70
 -13  -1   0  317.97   19.90
  -1  14   0  321.87   16.00
 -13  -1   0  333.57   17.20
  14 -13   0  299.17   16.50
  14 -13   0  288.87   17.90
  14 -13   0  272.37   17.50
  14 -13   0  309.37   15.90
  14 -13   0  343.87   27.50
 -13  -1   0  311.27   15.40
 -13  -1   0  284.17   19.00
 -15   3   0 2495.75   55.19
  12 -15   0 2784.62   64.59
  12 -15   0 2620.74   58.29
  12 -15   0 2505.05   59.09
 -15   3   0 2498.85   52.39
 -15   3   0 2120.09   59.09
   3  12   0 2636.64   59.79
  12 -15   0 2587.64   67.99
  12 -15   0 2569.94   58.29
 -15   3   0 2549.34   66.59
 -15   3   0 2478.95   66.09
  -3 -12   0 2353.36   49.20
  -3 -12   0 2193.98   62.29
 -12  15   0 2318.17   52.89
  -3 -12   0 2347.07   49.90
  -3 -12   0 2326.67   53.49
  -3 -12   0 2371.06   54.19
 -12  15   0 2312.77   55.49
  15  -3   0 2342.07   49.00
  -3 -12   0 2400.36   54.89
  15  -3   0 2355.66   53.69
  15  -3   0 2357.86   62.89
 -12  15   0 2329.77   50.39
  15  -3   0 2349.26   63.19
 -12  15   0 2362.76   49.50
  15  -3   0 2506.15   60.89
  -3 -12   0 2306.67   54.19
  -3 -12   0 2370.36   50.49
  15  -3   0 2376.46   49.90
  15  -3   0 2362.76   49.90
 -15   6   0 2179.68   49.99
   9 -15   0 2161.88   51.29
 -15   6   0 2225.58   59.59
 -15   6   0 2206.68   50.59
   9 -15   0 2219.08   47.50
   6   9   0 2215.98   45.70
   6   9   0 2212.28   45.50
   9 -15   0 2191.18   47.30
   9 -15   0 2233.28   49.99
   9 -15   0 2248.88   41.30
   6   9   0 2189.88   49.40
   9 -15   0 1967.50   65.89
 -15   6   0 2228.88   43.60
  15  -6   0 2096.69   51.89
  -9  15   0 2217.78   49.60
  -6  -9   0 2198.08   49.50
  -9  15   0 2131.09   57.79
  15  -6   0 2088.79   57.99
  -6  -9   0 2055.89   49.70
  -6  -9   0 2200.38   39.60
  15  -6   0 2135.39   50.59
  -6  -9   0 2237.78   40.30
  15  -6   0 2222.18   43.20
  15  -6   0 2138.19   51.29
  15  -6   0 2230.68   60.09
  -6  -9   0 2152.18   51.19
  -6  -9   0 2248.18   50.59
   9   6   0 1242.38   35.80
   6 -15   0 1258.37   30.60
   6 -15   0 1295.87   35.80
   9   6   0 1272.17   35.80
   6 -15   0 1284.87   35.50
   9   6   0 1282.87   34.40
   9   6   0 1197.18   40.90
 -15   9   0 1218.28   34.80
   9   6   0 1306.97   36.80
 -15   9   0 1221.58   35.10
   6 -15   0 1340.57   42.40
 -15   9   0 1266.67   25.00
   6 -15   0 1277.17   29.00
   6 -15   0 1241.38   28.10
 -15   9   0 1276.07   41.70
 -15   9   0 1200.98   46.20
  -9  -6   0 1217.18   33.20
  -9  -6   0 1175.98   34.80
  15  -9   0 1168.48   34.10
  15  -9   0 1275.17   41.90
  -9  -6   0 1196.58   37.30
  15  -9   0 1213.48   24.10
  15  -9   0 1232.98   39.00
  15  -9   0 1248.88   41.90
  -6  15   0 1194.78   33.70
  -9  -6   0 1225.88   37.90
  15  -9   0 1187.68   33.30
  -9  -6   0 1308.67   45.50
   3 -15   0 1700.23   33.50
  12   3   0 1662.53   47.50
  12   3   0 1698.53   48.10
  12   3   0 1686.33   41.80
  12   3   0 1723.93   43.60
 -15  12   0 1723.83   43.10
   3 -15   0 1629.84   42.10
   3 -15   0 1575.54   39.80
   3 -15   0 1672.73   44.00
   3 -15   0 1735.83   47.90
 -15  12   0 1529.85   45.90
  12   3   0 1610.14   43.20
   3 -15   0 1706.13   43.30
   3 -15   0 1672.23   46.60
 -15  12   0 1779.42   48.10
 -15  12   0 1759.72   44.80
 -12  -3   0 1872.91   44.20
  15 -12   0 1792.32   51.69
 -12  -3   0 1817.42   46.10
 -12  -3   0 1856.81   52.89
  15 -12   0 1905.71   47.10
  15 -12   0 1797.42   54.69
  15 -12   0 1863.51   52.59
 -12  -3   0 1863.71   52.49
 -12  -3   0 1894.51   46.20
  -3  15   0 1841.82   43.50
  15   0   0  485.05   25.80
   0 -15   0  468.75   16.00
  15   0   0  471.65   20.60
   0 -15   0  435.26   20.10
   0 -15   0  469.95   21.50
   0 -15   0  484.35   22.20
  15   0   0  475.05   25.30
 -15  15   0  444.86   21.70
  15   0   0  465.05   13.70
   0 -15   0  491.85   16.70
  15   0   0  489.45   20.70
 -15  15   0  477.25   21.70
  15   0   0  493.25   14.30
  15   0   0  501.95   21.90
   0 -15   0  487.45   21.50
 -15  15   0  502.55   22.80
   0 -15   0  462.65   21.20
  15 -15   0  506.75   24.70
  15 -15   0  469.45   26.90
 -15   0   0  431.66   25.20
 -15   0   0  439.86   19.70
   0  15   0  462.55   20.90
 -15   0   0  483.35   26.20
  15 -15   0  458.05   20.30
  15 -15   0  442.36   21.20
 -15   0   0  427.76   19.40
  15 -15   0  467.85   23.60
 -15   0   0  469.05   21.40
  14 -16   0  897.51   29.60
  14 -16   0  917.01   31.60
 -16   2   0  921.11   31.10
 -16   2   0  851.71   28.10
   2  14   0  959.00   32.00
  14 -16   0  885.61   38.10
 -16   2   0  890.31   37.10
 -16   2   0  867.31   37.10
  14 -16   0  912.01   32.80
  14 -16   0  873.01   31.90
  16  -2   0  854.01   35.70
  16  -2   0  848.22   29.30
 -14  16   0  824.22   27.30
  16  -2   0  848.22   35.80
  -2 -14   0  865.61   30.10
  -2 -14   0  889.81   30.20
  -2 -14   0  792.62   28.90
  -2 -14   0  834.92   28.10
  16  -2   0  829.22   27.10
  -2 -14   0  867.51   25.30
  -2 -14   0  864.11   25.20
 -14  16   0  796.52   29.90
  16  -2   0  826.52   28.50
 -14  16   0  871.41   28.70
  16  -2   0  864.71   24.40
  -2 -14   0  903.81   36.30
  -2 -14   0  848.22   28.00
  16  -2   0  858.51   23.90
 -16   5   0  512.85   21.70
  11 -16   0  540.65   21.40
 -16   5   0  477.45   20.60
  11 -16   0  499.05   20.80
 -16   5   0  518.55   27.30
 -16   5   0  554.74   27.80
  11 -16   0  520.65   14.00
  11 -16   0  542.35   28.10
   5  11   0  493.05   14.60
   5  11   0  461.25   21.60
  11 -16   0  523.95   13.80
 -16   5   0  517.15   18.10
   5  11   0  551.54   21.70
   5  11   0  513.55   15.00
  11 -16   0  502.85   20.80
  11 -16   0  478.85   21.70
  16  -5   0  533.05   18.50
  16  -5   0  546.35   21.80
  16  -5   0  491.65   26.60
  -5 -11   0  515.15   17.00
 -11  16   0  530.55   16.40
 -11  16   0  515.55   21.20
 -11  16   0  510.45   15.50
  -5 -11   0  512.85   22.00
  16  -5   0  510.25   21.20
  16  -5   0  483.35   20.10
  -5 -11   0  523.65   17.50
  -5 -11   0  526.95   21.30
  16  -5   0  501.85   21.10
  16  -5   0  520.55   26.90
  -5 -11   0  540.95   22.80
 -11  16   0  517.85   22.90
  -5 -11   0  533.75   21.10
  -5 -11   0  495.45   20.30
   8 -16   0  399.86   18.30
   8   8   0  398.36   17.80
   8   8   0  393.96   19.60
   8   8   0  429.06   18.20
 -16   8   0  400.96   18.70
 -16   8   0  417.26   13.60
   8 -16   0  426.06   19.70
   8 -16   0  393.26   14.50
 -16   8   0  420.66   23.40
 -16   8   0  402.16   23.10
   8 -16   0  365.36   22.90
 -16   8   0  469.35   28.40
   8   8   0  425.56   18.60
   8 -16   0  406.66   15.90
  16  -8   0  384.66   18.10
  -8  -8   0  332.07   18.40
  16  -8   0  318.57   20.90
  16  -8   0  356.86   19.30
  16  -8   0  331.67   11.90
  16  -8   0  375.26   17.40
  -8  -8   0  354.26   16.70
  -8  -8   0  305.47   17.10
  -8  -8   0  373.96   18.40
  16  -8   0  354.66   18.80
  16  -8   0  347.07   21.50
  -8  16   0  338.57   16.90
  -8  -8   0  318.47   17.70
   5 -16   0 1722.53   44.50
   5 -16   0 1710.73   40.10
  11   5   0 1758.62   47.10
   5 -16   0 1736.23   35.40
  11   5   0 1731.03   47.40
  11   5   0 1737.33   43.00
  11   5   0 1684.63   44.30
 -16  11   0 1707.53   49.80
 -16  11   0 1707.63   44.90
   5 -16   0 1614.34   36.90
   5 -16   0 1710.13   49.60
 -16  11   0 1720.73   50.39
 -16  11   0 1708.03   43.90
   5 -16   0 1713.33   50.19
  11   5   0 1733.73   45.20
   5 -16   0 1647.34   43.00
 -11  -5   0 1664.63   48.20
  16 -11   0 1701.03   49.99
 -11  -5   0 1655.03   41.40
  16 -11   0 1656.03   50.29
  -5  16   0 1398.96   53.09
 -11  -5   0 1696.13   44.40
  16 -11   0 1654.93   42.00
 -11  -5   0 1682.73   70.79
 -11  -5   0 1602.94   43.20
  16 -11   0 1659.23   50.69
  -5  16   0 1660.83   39.50
  16 -11   0 1738.83   49.60
  16 -11   0 1643.34   43.60
  14   2   0 1688.43   51.49
   2 -16   0 1752.22   36.20
 -16  14   0 1687.03   51.89
   2 -16   0 1719.13   45.50
   2 -16   0 1777.72   44.30
 -16  14   0 1767.52   47.30
   2 -16   0 1769.72   49.50
  14   2   0 1818.52   45.10
  14   2   0 1807.32   46.00
   2 -16   0 1822.72   36.10
   2 -16   0 1690.43   46.20
 -16  14   0 1694.23   51.19
  14   2   0 1729.23   45.80
  14   2   0 1801.72   52.09
   2 -16   0 1751.42   48.80
   2 -16   0 1735.63   45.50
 -16  14   0 1718.93   48.50
  -2  16   0 1788.62   44.70
 -14  -2   0 1733.33   52.79
  16 -14   0 1719.23   44.20
  16 -14   0 1782.92   53.89
 -14  -2   0 1759.02   43.90
 -14  -2   0 1782.12   53.59
  16 -14   0 1734.03   51.69
 -14  -2   0 1678.33   44.40
  16 -14   0 1609.84   52.89
  16 -14   0 1718.23   46.30
  16 -14   0 1736.73   51.49
 -14  -2   0 1734.73   46.20
  16 -17   0 1900.71   60.09
 -17   1   0 1775.22   45.70
 -17   1   0 1714.73   56.39
  16 -17   0 1776.82   49.30
  16 -17   0 1789.82   47.10
  16 -17   0 1829.92   52.49
   1  16   0 1810.22   48.70
 -17   1   0 1792.32   49.10
 -17   1   0 1808.52   57.99
 -17   1   0 1820.92   46.80
  16 -17   0 1732.23   56.99
  16 -17   0 1805.02   52.59
  -1 -16   0 1744.73   47.30
  17  -1   0 1707.73   55.29
  17  -1   0 1747.03   46.10
  17  -1   0 1746.83   36.00
  17  -1   0 1650.23   53.99
  -1 -16   0 1712.03   39.20
  -1 -16   0 1747.03   47.00
  -1 -16   0 1729.03   47.50
  -1 -16   0 1647.04   45.80
  -1 -16   0 1732.83   39.40
 -16  17   0 1713.03   48.70
  -1 -16   0 1690.03   45.80
  17  -1   0 1600.54   45.60
  -1 -16   0 1650.33   46.20
 -16  17   0 1673.53   46.00
 -16  17   0 1735.53   47.00
 -16  17   0 1643.84   44.90
  17  -1   0 1765.32   45.20
  17  -1   0 1692.53   36.20
  13 -17   0  536.25   22.40
  13 -17   0  529.65   23.80
 -17   4   0  573.24   20.50
  13 -17   0  535.05   23.20
 -17   4   0  523.85   28.40
  13 -17   0  508.95   28.80
 -17   4   0  521.35   22.20
 -17   4   0  565.84   29.80
   4  13   0  566.14   24.50
  13 -17   0  592.94   24.70
 -17   4   0  516.05   22.90
  -4 -13   0  619.84   22.70
  17  -4   0  644.94   31.80
  -4 -13   0  664.63   22.20
  -4 -13   0  608.74   25.40
  17  -4   0  567.74   43.10
  17  -4   0  659.33   22.70
 -13  17   0  644.44   25.20
  17  -4   0  651.93   23.30
  17  -4   0  678.23   23.30
  -4 -13   0  647.64   25.80
 -13  17   0  647.44   20.80
  -4 -13   0  625.74   25.80
  -4 -13   0  678.93   22.90
  17  -4   0  651.43   25.50
 -13  17   0  640.94   21.70
  -4 -13   0  642.14   23.00
  17  -4   0  695.33   25.80
 -13  17   0  680.73   27.30
  10 -17   0  806.22   25.70
   7  10   0  779.12   23.80
 -17   7   0  732.73   33.00
  10 -17   0  809.82   35.50
 -17   7   0  792.32   22.20
 -17   7   0  766.52   27.70
 -17   7   0  798.22   27.90
  10 -17   0  784.92   25.40
 -17   7   0  740.13   33.60
  10 -17   0  744.43   28.00
  10 -17   0  780.72   20.50
   7  10   0  800.72   29.60
   7  10   0  779.42   23.80
  10 -17   0  766.62   27.20
  -7 -10   0  955.70   31.90
  -7 -10   0  995.70   32.20
  17  -7   0  947.71   30.90
  17  -7   0 1029.90   40.10
  17  -7   0 1022.60   39.70
  -7 -10   0  979.50   21.50
  17  -7   0  979.20   33.00
  17  -7   0 1008.10   25.60
 -10  17   0  960.70   32.90
  -7 -10   0  989.00   32.70
  -7 -10   0  958.60   32.40
  -7 -10   0  981.20   21.90
  17  -7   0  980.40   32.30
  17  -7   0  933.01   31.10
  -7 -10   0  888.31   29.70
  10   7   0  523.35   23.10
   7 -17   0  496.05   18.00
  10   7   0  481.55   21.90
 -17  10   0  499.65   26.40
  10   7   0  486.75   21.80
  10   7   0  485.95   21.10
 -17  10   0  495.75   13.70
   7 -17   0  515.95   22.40
  10   7   0  480.35   21.50
   7 -17   0  516.05   26.90
 -17  10   0  475.65   25.30
 -17  10   0  529.25   22.70
   7 -17   0  511.55   17.40
   7 -17   0  514.65   17.00
 -17  10   0  496.25   21.80
   7 -17   0  454.25   25.10
   7 -17   0  508.55   21.50
 -10  -7   0  533.55   24.90
  17 -10   0  495.05   24.80
 -10  -7   0  480.15   22.00
  17 -10   0  464.95   35.00
  -7  17   0  488.65   21.30
 -10  -7   0  486.15   20.50
 -10  -7   0  522.95   22.80
  17 -10   0  487.45   20.90
  17 -10   0  531.85   27.50
 -10  -7   0  519.85   24.70
  17 -10   0  518.15   22.40
  17 -10   0  535.45   27.90
   4 -17   0 1057.19   39.70
   4 -17   0 1053.19   34.30
   4 -17   0 1123.09   26.30
 -17  13   0 1153.58   36.40
  13   4   0 1134.99   34.10
  13   4   0 1103.19   35.40
 -17  13   0 1151.18   35.30
   4 -17   0 1112.59   34.60
   4 -17   0 1168.28   26.60
   4 -17   0 1161.78   39.70
 -17  13   0 1207.88   40.50
   4 -17   0 1120.89   36.10
  13   4   0 1116.19   35.40
  13   4   0 1048.70   37.50
 -17  13   0 1201.18   40.70
 -13  -4   0 1062.89   32.10
  -4  17   0 1035.00   31.20
 -13  -4   0 1033.30   34.00
  17 -13   0 1024.80   32.40
 -13  -4   0  970.20   37.70
 -13  -4   0 1014.60   38.90
 -13  -4   0 1058.69   34.00
  17 -13   0 1059.79   39.60
  17 -13   0 1073.39   34.60
  17 -13   0 1062.99   40.30
  17 -13   0 1107.89   40.80
  17 -13   0 1034.70   39.10
   1 -17   0  413.96   15.20
   1 -17   0  426.66   22.50
   1 -17   0  419.36   21.30
 -17  16   0  376.66   19.90
   1 -17   0  401.86   20.40
 -17  16   0  403.66   21.30
  16   1   0  431.46   25.40
   1 -17   0  407.76   15.10
  16   1   0  409.86   20.00
   1 -17   0  429.76   20.30
  16   1   0  389.96   23.90
 -17  16   0  417.96   21.90
  16   1   0  383.66   20.30
 -17  16   0  384.76   21.40
   1 -17   0  392.46   21.50
   1 -17   0  357.46   19.30
  16   1   0  389.56   19.70
 -16  -1   0  514.55   22.00
  17 -16   0  435.76   26.30
  -1  17   0  460.05   21.50
  17 -16   0  494.75   26.50
 -16  -1   0  480.45   23.20
 -16  -1   0  477.65   27.20
 -16  -1   0  453.25   27.10
  17 -16   0  470.05   23.00
 -16  -1   0  492.75   22.20
  17 -16   0  444.26   27.30
  17 -16   0  452.85   21.30
  17 -16   0  473.35   25.30
 -18   3   0  358.76   24.30
  15 -18   0  330.27   23.30
 -18   3   0  317.87   18.80
  15 -18   0  367.66   20.20
   3  15   0  398.16   20.90
 -18   3   0  345.77   18.20
 -18   3   0  363.16   24.40
  15 -18   0  349.87   20.60
  15 -18   0  389.16   25.80
  15 -18   0  354.06   18.90
  15 -18   0  324.87   19.40
 -18   3   0  371.66   17.50
 -15  18   0  309.97   16.30
  -3 -15   0  303.37   15.30
  18  -3   0  286.17   14.30
 -15  18   0  315.77   18.10
  -3 -15   0  304.07   17.90
 -15  18   0  285.37   15.00
  -3 -15   0  301.07   16.30
  18  -3   0  303.27   16.10
  -3 -15   0  298.77   18.00
  -3 -15   0  307.47   16.20
  -3 -15   0  308.27   17.70
  18  -3   0  303.97   14.50
  -3 -15   0  295.07   15.10
  18  -3   0  315.97   17.80
  18  -3   0  345.87   23.80
  -3 -15   0  294.57   18.00
  18  -3   0  297.37   17.60
  18  -3   0  310.17   22.70
 -15  18   0  331.37   19.70
 -18   6   0 1438.36   35.10
 -18   6   0 1441.66   40.50
  12 -18   0 1360.66   41.50
   6  12   0 1477.15   43.40
  12 -18   0 1416.46   39.90
   6  12   0 1445.26   30.20
  12 -18   0 1434.46   29.10
  12 -18   0 1475.65   29.70
   6  12   0 1425.26   40.30
 -18   6   0 1423.46   41.20
  12 -18   0 1496.75   51.79
  12 -18   0 1400.66   39.70
  12 -18   0 1393.56   39.90
 -18   6   0 1425.36   49.60
  12 -18   0 1441.26   49.90
   6  12   0 1398.76   30.30
 -18   6   0 1362.76   48.90
  -6 -12   0 1474.15   40.90
  18  -6   0 1436.56   35.80
 -12  18   0 1552.84   44.70
  18  -6   0 1458.25   50.89
  -6 -12   0 1527.05   33.60
  18  -6   0 1557.54   42.60
  18  -6   0 1563.84   42.70
  -6 -12   0 1478.65   41.40
  -6 -12   0 1545.75   43.80
  -6 -12   0 1475.15   33.90
  18  -6   0 1516.65   41.40
  -6 -12   0 1490.55   43.50
  18  -6   0 1528.15   42.00
 -12  18   0 1545.55   42.30
  -6 -12   0 1478.95   42.60
  18  -6   0 1526.85   52.19
 -18   9   0 2337.37   56.19
 -18   9   0 2241.38   64.29
 -18   9   0 2425.36   66.79
   9   9   0 2360.76   54.99
   9   9   0 2412.06   54.09
   9 -18   0 2378.46   55.79
 -18   9   0 2328.07   44.90
   9 -18   0 2458.75   50.49
   9 -18   0 2352.36   50.19
   9 -18   0 2283.57   56.59
   9 -18   0 2386.36   47.60
   9   9   0 2301.17   58.09
   9 -18   0 2377.26   65.79
   9 -18   0 2290.57   65.69
   9   9   0 2359.36   53.79
 -18   9   0 2333.07   56.29
  -9  -9   0 2406.36   58.49
  -9  -9   0 2349.46   59.79
  18  -9   0 2336.87   66.39
  18  -9   0 2319.27   66.69
  18  -9   0 2342.67   60.79
  18  -9   0 2379.86   45.20
  -9  -9   0 2392.66   58.09
  -9  -9   0 2399.06   59.39
  18  -9   0 2420.06   55.99
  18  -9   0 2366.76   56.99
  -9  -9   0 2362.46   54.99
  18  -9   0 2466.65   61.69
  -9  18   0 2461.35   56.79
  12   6   0  705.23   26.50
   6 -18   0  739.83   27.50
   6 -18   0  769.62   32.70
   6 -18   0  737.43   28.10
   6 -18   0  745.03   24.50
  12   6   0  760.62   29.30
  12   6   0  707.93   28.00
 -18  12   0  723.13   32.70
   6 -18   0  724.53   21.10
 -18  12   0  756.12   28.20
 -18  12   0  712.73   31.90
   6 -18   0  746.43   21.00
  12   6   0  739.73   29.40
 -18  12   0  728.93   28.40
  12   6   0  749.42   30.00
   6 -18   0  756.52   33.10
 -12  -6   0  928.71   32.70
 -12  -6   0  915.51   36.20
  18 -12   0  900.21   37.90
  18 -12   0  903.41   35.90
  -6  18   0  989.70   32.40
 -12  -6   0  891.31   32.00
  18 -12   0  942.81   32.50
  18 -12   0  989.10   38.00
  18 -12   0  975.30   31.60
 -12  -6   0  916.51   35.80
 -12  -6   0  915.71   34.20
 -18  15   0  660.23   26.60
  15   3   0  660.83   25.90
 -18  15   0  631.74   27.40
 -18  15   0  629.54   28.90
   3 -18   0  636.84   24.80
  15   3   0  633.44   26.50
   3 -18   0  657.83   29.40
  15   3   0  643.54   30.60
   3 -18   0  638.64   26.40
  15   3   0  624.14   26.30
  15   3   0  660.03   30.50
   3 -18   0  673.03   27.70
   3 -18   0  660.43   26.50
   3 -18   0  647.64   19.30
   3 -18   0  686.03   19.80
   3 -18   0  633.64   30.20
  18 -15   0  829.92   37.30
 -15  -3   0  897.11   32.60
 -15  -3   0  848.72   29.40
 -15  -3   0  874.01   31.30
  18 -15   0  859.31   31.80
  18 -15   0  798.32   35.40
  -3  18   0  864.31   29.80
 -15  -3   0  834.32   36.30
  18 -15   0  833.72   35.50
  18 -15   0  821.32   29.60
 -15  -3   0  873.31   37.40
  18 -15   0  883.41   37.60
   0 -18   0  540.25   25.50
 -18  18   0  589.24   27.50
 -18  18   0  556.84   25.20
  18   0   0  536.95   24.20
   0 -18   0  527.55   24.50
 -18  18   0  565.44   26.30
 -18  18   0  535.35   24.90
  18   0   0  519.25   29.50
  18   0   0  531.45   24.80
   0 -18   0  561.44   26.20
   0 -18   0  571.64   26.30
  18   0   0  568.84   30.40
  18   0   0  539.55   24.40
   0 -18   0  595.74   30.70
   0 -18   0  550.04   19.50
   0 -18   0  517.95   24.40
   0 -18   0  490.75   23.60
   0 -18   0  531.45   19.20
 -18   0   0  536.05   25.60
 -18   0   0  558.64   24.20
   0  18   0  497.95   24.20
  18 -18   0  512.55   27.80
  18 -18   0  541.05   28.10
  18 -18   0  520.25   23.80
  18 -18   0  540.45   30.10
 -18   0   0  546.75   31.30
  18 -18   0  515.55   25.40
  18 -18   0  588.44   32.90
 -18   0   0  519.45   30.20
 -18   0   0  536.75   23.80
 -19   2   0  548.25   24.40
  17 -19   0  558.84   28.20
  17 -19   0  602.74   33.80
   2  17   0  608.84   27.20
  17 -19   0  565.94   32.10
  17 -19   0  575.74   27.10
 -19   2   0  546.75   23.20
  17 -19   0  591.64   25.60
  17 -19   0  570.14   28.00
 -19   2   0  632.14   33.30
 -19   2   0  599.04   27.00
 -19   2   0  580.94   39.60
 -17  19   0  570.34   27.20
  -2 -17   0  530.05   20.40
  -2 -17   0  559.04   25.60
  -2 -17   0  563.14   26.20
 -17  19   0  558.14   24.30
  19  -2   0  557.54   23.60
  -2 -17   0  532.95   20.60
  19  -2   0  546.15   18.80
 -17  19   0  576.64   25.60
  19  -2   0  520.75   30.30
  -2 -17   0  500.25   24.20
 -17  19   0  509.15   22.50
  19  -2   0  554.04   25.30
  -2 -17   0  536.95   25.20
  19  -2   0  560.84   24.90
  19  -2   0  539.65   30.80
  -2 -17   0  556.74   24.60
  19  -2   0  524.05   18.20
  -2 -17   0  528.95   23.20
 -19   5   0 1480.05   42.40
 -19   5   0 1470.25   43.60
  14 -19   0 1484.25   27.40
  14 -19   0 1415.36   43.80
  14 -19   0 1423.06   26.80
  14 -19   0 1493.95   53.69
  14 -19   0 1473.05   43.60
 -19   5   0 1483.95   38.10
   5  14   0 1478.35   44.90
  14 -19   0 1428.06   42.80
  14 -19   0 1505.35   53.19
  14 -19   0 1426.66   41.80
 -19   5   0 1482.35   52.79
 -19   5   0 1448.46   51.99
 -14  19   0 1484.85   45.10
  -5 -14   0 1417.96   35.40
  -5 -14   0 1368.36   35.60
  -5 -14   0 1434.86   43.20
  -5 -14   0 1371.96   42.60
 -14  19   0 1480.15   42.20
  -5 -14   0 1461.75   40.10
  19  -5   0 1401.66   36.80
 -14  19   0 1410.66   32.60
  19  -5   0 1435.96   41.80
  -5 -14   0 1459.65   42.20
  19  -5   0 1401.96   51.29
  19  -5   0 1393.76   41.60
  19  -5   0 1441.46   40.00
  19  -5   0 1451.25   51.79
 -14  19   0 1434.46   34.10
  -5 -14   0 1352.66   41.80
  -5 -14   0 1334.07   38.80
  19  -5   0 1434.76   39.10
 -19   8   0  852.21   37.90
   8  11   0  924.61   26.80
 -19   8   0  906.81   32.00
 -19   8   0  942.21   39.80
   8  11   0  881.51   26.50
  11 -19   0  879.41   28.60
  11 -19   0  891.01   38.70
  11 -19   0  873.21   30.80
   8  11   0  891.41   30.80
   8  11   0  872.51   33.10
 -19   8   0  914.61   31.80
  11 -19   0  854.61   31.90
  11 -19   0  881.71   23.10
  11 -19   0  879.21   39.00
  11 -19   0  872.91   28.60
 -19   8   0  879.21   24.60
  -8 -11   0  953.80   33.60
  19  -8   0  921.71   33.90
  -8 -11   0  937.41   31.70
 -11  19   0  958.10   32.30
  19  -8   0  974.30   41.30
 -11  19   0  901.51   34.10
  19  -8   0  950.80   25.60
  19  -8   0  914.71   40.00
  19  -8   0  968.50   33.20
  -8 -11   0  858.01   32.00
  19  -8   0  943.81   33.40
  -8 -11   0  964.30   34.20
  -8 -11   0  983.40   34.30
  19  -8   0 1005.50   33.10
   8 -19   0 1294.67   38.90
  11   8   0 1317.67   39.60
   8 -19   0 1342.07   32.70
  11   8   0 1317.87   40.50
 -19  11   0 1258.47   39.60
 -19  11   0 1329.37   27.50
   8 -19   0 1314.17   46.50
  11   8   0 1332.67   41.70
   8 -19   0 1308.37   40.20
   8 -19   0 1291.27   32.80
   8 -19   0 1317.07   47.40
   8 -19   0 1301.87   33.50
 -19  11   0 1378.96   40.60
  11   8   0 1307.47   38.50
  11   8   0 1294.37   39.70
 -19  11   0 1268.17   46.60
 -19  11   0 1314.87   46.60
  -8  19   0 1415.56   41.00
 -11  -8   0 1301.77   44.00
  19 -11   0 1436.36   46.80
 -11  -8   0 1414.06   39.60
  19 -11   0 1428.06   50.19
 -11  -8   0 1328.87   41.30
  19 -11   0 1365.36   40.00
  19 -11   0 1418.76   41.80
 -11  -8   0 1386.36   42.10
  19 -11   0 1421.76   45.80
 -11  -8   0 1341.97   44.10
  19 -11   0 1315.67   48.90
   5 -19   0  559.84   25.70
   5 -19   0  524.85   23.90
   5 -19   0  583.84   25.40
 -19  14   0  599.04   29.30
  14   5   0  582.54   25.70
   5 -19   0  533.35   21.90
   5 -19   0  588.24   29.20
   5 -19   0  520.35   27.50
  14   5   0  568.34   27.10
 -19  14   0  514.95   27.00
 -19  14   0  544.95   25.20
  14   5   0  559.44   24.00
   5 -19   0  565.64   18.30
   5 -19   0  554.04   17.80
  14   5   0  573.74   25.80
 -19  14   0  556.84   24.90
 -14  -5   0  673.23   28.30
  19 -14   0  710.63   27.50
 -14  -5   0  758.92   33.70
  19 -14   0  691.93   33.70
  19 -14   0  703.23   33.20
  19 -14   0  711.73   34.00
 -14  -5   0  706.93   33.30
  19 -14   0  737.63   29.30
  19 -14   0  731.13   34.20
 -14  -5   0  696.33   26.60
 -14  -5   0  666.33   27.80
  17   2   0 1123.09   38.00
   2 -19   0 1179.08   41.60
 -19  17   0 1116.49   40.30
  17   2   0 1192.28   38.30
   2 -19   0 1134.39   37.70
   2 -19   0 1071.99   35.70
  17   2   0 1117.39   43.70
   2 -19   0 1045.60   36.30
   2 -19   0 1123.89   28.40
 -19  17   0 1144.39   37.90
 -19  17   0 1107.29   38.90
  17   2   0 1101.79   42.80
  17   2   0 1085.39   36.10
   2 -19   0 1074.89   37.80
   2 -19   0 1096.79   39.40
 -19  17   0 1100.19   39.30
  19 -17   0 1106.39   36.50
 -17  -2   0 1153.08   39.10
  19 -17   0 1077.29   44.90
 -17  -2   0 1101.79   44.40
  -2  19   0 1171.08   37.60
  19 -17   0 1153.88   44.20
  19 -17   0 1200.48   40.00
  19 -17   0 1136.99   43.40
  19 -17   0 1145.59   46.90
 -17  -2   0 1141.79   36.40
 -17  -2   0 1215.48   47.30
 -17  -2   0 1145.69   37.30
   1  19   0  320.87   20.00
 -20   1   0  277.47   17.30
  19 -20   0  279.17   24.10
  19 -20   0  302.47   19.10
 -20   1   0  276.47   23.60
 -20   1   0  306.87   24.60
  19 -20   0  310.17   22.00
 -20   1   0  303.17   18.40
  19 -20   0  287.37   21.50
  19 -20   0  320.77   24.70
  19 -20   0  281.07   23.60
 -20   1   0  310.87   20.00
  20  -1   0  304.17   18.60
  20  -1   0  305.17   23.80
  -1 -19   0  304.97   20.00
 -19  20   0  317.47   21.10
  -1 -19   0  308.27   15.20
  20  -1   0  311.17   12.20
 -19  20   0  271.17   18.30
  -1 -19   0  311.17   19.30
  20  -1   0  318.07   19.00
  20  -1   0  299.57   11.60
  20  -1   0  281.57   18.80
  -1 -19   0  305.27   19.60
  -1 -19   0  313.97   15.40
 -19  20   0  288.37   18.90
  -1 -19   0  284.47   18.50
  -1 -19   0  276.87   18.30
  20  -1   0  352.96   25.70
  -1 -19   0  295.47   19.30
  -1 -19   0  298.67   19.80
 -19  20   0  299.97   18.50
 -20   4   0  458.85   22.40
  16 -20   0  472.75   24.40
 -20   4   0  432.26   23.20
 -20   4   0  506.65   30.50
  16 -20   0  471.65   24.30
   4  16   0  455.95   24.10
  16 -20   0  491.85   25.10
  16 -20   0  444.56   28.70
  16 -20   0  494.35   23.40
 -20   4   0  442.76   20.30
  16 -20   0  480.05   30.40
 -20   4   0  451.95   28.70
  20  -4   0  385.46   20.70
  20  -4   0  338.07   25.30
  20  -4   0  363.66   20.30
  20  -4   0  397.56   18.30
  20  -4   0  387.26   17.60
  20  -4   0  397.46   19.00
  -4 -16   0  382.66   21.60
  -4 -16   0  374.76   20.90
 -16  20   0  371.46   16.40
  -4 -16   0  384.86   18.20
  20  -4   0  360.66   26.00
  -4 -16   0  353.16   20.90
  -4 -16   0  385.16   21.10
  -4 -16   0  344.77   17.80
 -16  20   0  386.66   17.60
  -4 -16   0  363.26   18.10
 -16  20   0  356.56   20.20
 -16  20   0  415.06   23.20
  -4 -16   0  364.76   18.40
   7  13   0 1118.79   26.00
   7  13   0 1079.59   38.70
 -20   7   0 1228.08   38.40
 -20   7   0 1193.98   38.70
  13 -20   0 1185.78   46.60
  13 -20   0 1099.89   36.40
 -20   7   0 1144.09   31.30
 -20   7   0 1154.58   46.20
  13 -20   0 1181.68   36.70
  13 -20   0 1133.19   36.00
  13 -20   0 1155.28   25.80
  13 -20   0 1162.78   26.30
  13 -20   0 1120.89   38.40
 -20   7   0 1183.88   47.00
  13 -20   0 1160.88   47.30
   7  13   0 1139.59   26.40
   7  13   0 1173.88   37.20
 -13  20   0 1212.28   41.00
  -7 -13   0 1123.99   36.80
  20  -7   0 1220.58   37.90
 -13  20   0 1214.38   38.20
  -7 -13   0 1189.38   39.60
  -7 -13   0 1174.28   37.40
  -7 -13   0 1186.08   28.60
  -7 -13   0 1165.68   37.80
  -7 -13   0 1190.78   28.10
  20  -7   0 1143.89   46.90
  20  -7   0 1192.88   38.30
  20  -7   0 1178.08   47.10
  20  -7   0 1174.78   31.60
  -7 -13   0 1176.28   39.10
  20  -7   0 1173.78   37.40
  20  -7   0 1148.79   37.80
  10 -20   0 1214.38   46.20
  10 -20   0 1182.98   37.70
 -20  10   0 1263.57   39.70
  10  10   0 1232.68   36.40
  10  10   0 1314.77   42.10
  10 -20   0 1350.76   49.40
 -20  10   0 1211.58   47.10
  10  10   0 1161.98   37.10
  10 -20   0 1214.98   30.80
 -20  10   0 1236.78   46.80
  10 -20   0 1180.58   33.20
 -20  10   0 1223.38   28.70
  10 -20   0 1196.18   39.30
  10  10   0 1191.18   35.60
  10 -20   0 1230.98   33.80
 -20  10   0 1247.38   39.50
 -10 -10   0 1199.08   40.10
  20 -10   0 1279.57   38.90
  20 -10   0 1205.48   49.90
  20 -10   0 1220.48   41.50
 -10 -10   0 1271.77   42.00
 -10 -10   0 1233.88   40.30
  20 -10   0 1287.87   40.10
 -10  20   0 1335.27   39.90
 -10 -10   0 1257.67   38.00
 -10 -10   0 1257.07   42.20
  20 -10   0 1218.68   47.90
  20 -10   0 1284.37   48.60
 -20  13   0 1136.79   38.20
   7 -20   0 1114.69   36.40
 -20  13   0 1042.50   41.40
   7 -20   0 1155.08   43.80
 -20  13   0 1063.09   42.40
  13   7   0 1125.89   38.60
 -20  13   0 1108.39   37.00
   7 -20   0 1115.09   28.70
   7 -20   0 1111.89   32.60
  13   7   0 1115.19   38.80
   7 -20   0 1102.19   37.20
  13   7   0 1091.39   38.00
  13   7   0 1131.69   36.00
  13   7   0 1044.60   36.70
   7 -20   0 1075.99   28.80
   7 -20   0 1123.99   43.90
 -13  -7   0 1173.78   42.70
  20 -13   0 1153.08   36.80
  -7  20   0 1198.08   38.10
  20 -13   0 1134.59   42.60
 -13  -7   0 1166.28   36.30
  20 -13   0 1250.47   47.20
  20 -13   0 1138.09   38.30
 -13  -7   0 1171.68   43.60
  20 -13   0 1148.49   46.00
 -13  -7   0 1118.29   38.50
 -13  -7   0 1112.69   38.20
  20 -13   0 1169.38   44.10
   4 -20   0  917.71   24.70
  16   4   0  901.01   37.10
 -20  16   0  878.11   36.10
   4 -20   0  886.61   34.40
  16   4   0  861.31   33.20
  16   4   0  870.51   33.30
   4 -20   0  919.11   37.30
 -20  16   0  889.71   33.10
   4 -20   0  881.81   30.90
   4 -20   0  891.91   37.50
  16   4   0  899.71   32.40
   4 -20   0  904.01   24.40
 -20  16   0  867.11   34.20
   4 -20   0  845.72   32.50
   4 -20   0  882.91   32.80
  20 -16   0  898.51   39.20
  20 -16   0  812.62   38.20
 -16  -4   0  851.81   32.70
  20 -16   0  875.61   33.60
 -16  -4   0  857.51   33.70
  20 -16   0  836.22   38.40
  20 -16   0  889.21   40.30
 -16  -4   0  837.52   30.60
  20 -16   0  841.92   31.50
 -16  -4   0  874.41   38.90
 -16  -4   0  900.21   39.80
  19   1   0  524.05   24.90
   1 -20   0  530.05   27.30
  19   1   0  512.75   25.60
 -20  19   0  513.25   25.90
  19   1   0  534.25   30.90
 -20  19   0  555.24   26.40
 -20  19   0  523.25   27.00
   1 -20   0  509.65   24.60
  19   1   0  523.55   25.00
   1 -20   0  530.95   19.30
   1 -20   0  544.15   19.50
   1 -20   0  549.95   26.90
 -20  19   0  535.65   27.40
   1 -20   0  520.65   25.40
   1 -20   0  496.75   25.70
   1 -20   0  523.75   25.20
  19   1   0  551.14   31.10
 -19  -1   0  567.24   32.90
  20 -19   0  559.14   33.10
  20 -19   0  615.64   30.00
 -19  -1   0  596.94   26.70
  -1  20   0  632.14   28.10
  20 -19   0  588.94   26.60
 -19  -1   0  659.53   29.70
  20 -19   0  646.34   32.60
  20 -19   0  579.44   34.30
  20 -19   0  618.74   32.40
 -19  -1   0  604.74   26.50
 -19  -1   0  577.94   34.10
  18 -21   0  613.14   30.00
  18 -21   0  629.64   31.00
 -21   3   0  680.83   37.10
 -21   3   0  612.64   27.20
 -21   3   0  599.54   25.40
   3  18   0  664.13   30.10
  18 -21   0  589.14   35.60
  18 -21   0  559.34   26.40
 -21   3   0  620.54   28.90
 -21   3   0  627.74   35.90
 -18  21   0  665.93   29.10
 -18  21   0  694.73   26.30
  -3 -18   0  649.34   29.80
  -3 -18   0  690.93   25.40
  -3 -18   0  672.53   29.70
  21  -3   0  668.83   29.40
 -18  21   0  720.93   32.10
  -3 -18   0  663.73   26.70
  21  -3   0  693.83   23.40
  21  -3   0  697.33   37.10
 -18  21   0  671.73   26.50
  21  -3   0  658.33   22.50
  21  -3   0  665.13   28.90
  21  -3   0  676.93   26.90
  -3 -18   0  689.03   27.70
  -3 -18   0  685.13   29.90
  -3 -18   0  656.13   25.10
  21  -3   0  677.13   36.40
  -3 -18   0  697.93   30.00
 -21   6   0  445.86   22.60
  15 -21   0  478.95   29.90
  15 -21   0  478.25   12.40
 -21   6   0  482.35   24.30
  15 -21   0  452.25   23.00
   6  15   0  478.95   25.40
  15 -21   0  453.35   24.10
 -21   6   0  472.75   20.10
  15 -21   0  464.65   23.00
 -21   6   0  469.25   29.60
 -21   6   0  469.95   30.20
  15 -21   0  472.85   23.90
  15 -21   0  476.45   30.60
  15 -21   0  480.75   12.90
  21  -6   0  480.95   23.80
  -6 -15   0  530.25   19.50
 -15  21   0  478.05   23.80
  21  -6   0  534.65   31.90
  -6 -15   0  513.55   23.20
  -6 -15   0  498.45   25.40
  -6 -15   0  533.95   19.70
  21  -6   0  520.75   31.60
  21  -6   0  549.74   21.40
  -6 -15   0  509.75   25.80
 -15  21   0  526.05   26.60
  -6 -15   0  506.05   24.90
  -6 -15   0  534.05   24.90
  -6 -15   0  512.05   23.60
  21  -6   0  547.85   23.90
 -15  21   0  521.95   15.50
  21  -6   0  503.25   24.30
  21  -6   0  486.05   22.20
   9  12   0  211.88   12.20
  12 -21   0  202.38   19.60
  12 -21   0  221.28   14.10
  12 -21   0  180.18   14.40
  12 -21   0  174.98   18.00
  12 -21   0  198.78   10.70
 -21   9   0  194.48   19.20
  12 -21   0  206.48   16.00
   9  12   0  203.38   16.40
  12 -21   0  197.48   10.30
 -21   9   0  219.18   11.60
  12 -21   0  215.58   14.10
 -21   9   0  185.98   19.10
   9  12   0  195.48   14.70
 -21   9   0  209.48   15.60
 -21   9   0  180.78   14.70
   9  12   0  198.98   11.80
  -9 -12   0  256.17   18.20
  -9 -12   0  266.97   18.30
  21  -9   0  247.08   18.50
  21  -9   0  257.17   17.00
  21  -9   0  246.78   17.50
 -12  21   0  298.17   18.20
  21  -9   0  265.27   13.00
  -9 -12   0  263.17   16.90
  -9 -12   0  275.67   18.20
  -9 -12   0  274.57   18.60
  21  -9   0  304.07   18.60
  21  -9   0  300.67   23.70
  21  -9   0  283.37   23.20
  12   9   0  549.95   25.10
 -21  12   0  571.14   16.10
  12   9   0  620.54   28.40
 -21  12   0  572.04   26.50
   9 -21   0  605.04   21.30
   9 -21   0  614.94   32.80
   9 -21   0  563.04   30.90
  12   9   0  603.24   25.70
   9 -21   0  573.94   21.30
 -21  12   0  647.64   33.00
   9 -21   0  601.94   21.30
  12   9   0  559.14   25.30
   9 -21   0  569.24   26.60
 -21  12   0  591.34   32.00
   9 -21   0  559.64   25.40
 -21  12   0  586.74   26.60
 -12  -9   0  462.05   22.00
  21 -12   0  401.66   22.10
  21 -12   0  469.85   29.60
  21 -12   0  478.35   29.40
 -12  -9   0  470.35   24.20
 -12  -9   0  440.16   23.30
  -9  21   0  465.75   23.00
  21 -12   0  445.36   26.20
 -12  -9   0  454.15   25.60
 -12  -9   0  450.75   25.50
  21 -12   0  460.15   22.40
  21 -12   0  495.95   26.70
   6 -21   0 1135.89   38.00
 -21  15   0 1047.50   42.20
  15   6   0 1153.28   40.00
  15   6   0 1078.49   40.30
   6 -21   0 1159.28   44.10
   6 -21   0 1119.89   39.90
 -21  15   0 1076.79   43.20
   6 -21   0 1177.48   45.50
   6 -21   0 1069.79   37.60
  15   6   0 1113.69   37.10
 -21  15   0 1116.59   38.30
   6 -21   0 1126.69   29.00
  15   6   0 1053.79   40.40
   6 -21   0 1148.29   29.60
   6 -21   0 1136.09   34.70
 -21  15   0 1156.48   39.90
 -15  -6   0 1180.68   39.90
  21 -15   0 1144.69   37.40
 -15  -6   0 1140.39   36.60
  21 -15   0 1082.69   43.80
  21 -15   0 1056.29   45.10
 -15  -6   0 1095.39   43.40
 -15  -6   0 1065.89   38.20
  21 -15   0 1120.09   45.20
 -15  -6   0 1089.89   43.80
  21 -15   0 1061.69   38.10
  21 -15   0 1143.79   46.20
  18   3   0 1180.28   40.10
 -21  18   0 1156.18   41.60
   3 -21   0 1129.59   37.50
  18   3   0 1102.59   44.10
  18   3   0 1166.38   38.80
   3 -21   0 1169.18   30.50
  18   3   0 1164.88   45.00
   3 -21   0 1154.78   39.70
   3 -21   0 1142.29   42.90
   3 -21   0 1137.99   39.50
 -21  18   0 1192.68   44.00
  18   3   0 1142.59   45.60
 -21  18   0 1107.49   42.20
   3 -21   0 1210.48   44.50
   3 -21   0 1093.99   40.10
 -21  18   0 1210.08   40.70
   3 -21   0 1158.38   29.70
  21 -18   0 1117.09   43.20
  21 -18   0 1144.19   46.40
  21 -18   0 1157.28   38.40
 -18  -3   0 1135.09   47.20
  21 -18   0 1248.38   48.80
 -18  -3   0 1093.29   40.00
  21 -18   0 1125.49   47.50
  21 -18   0 1115.49   48.10
 -18  -3   0 1132.79   37.60
 -18  -3   0 1192.98   40.10
 -18  -3   0 1167.78   48.30
  21   0   0  387.26   23.00
   0 -21   0  400.06   23.10
  21   0   0  400.06   28.30
   0 -21   0  381.86   17.20
   0 -21   0  411.66   18.00
   0 -21   0  409.46   24.20
   0 -21   0  400.16   23.00
  21   0   0  412.06   32.60
   0 -21   0  411.26   23.30
 -21  21   0  393.76   24.30
  21   0   0  394.96   22.20
   0 -21   0  384.86   23.00
 -21  21   0  366.76   22.20
   0 -21   0  384.36   23.40
   0 -21   0  412.76   24.00
 -21  21   0  402.46   23.40
  21   0   0  388.26   22.40
 -21  21   0  368.46   22.80
   0  21   0  420.46   24.30
 -21   0   0  439.16   30.40
 -21   0   0  442.26   23.20
  21 -21   0  451.95   31.20
  21 -21   0  456.55   27.60
  21 -21   0  517.15   33.30
 -21   0   0  466.75   25.60
  21 -21   0  428.26   27.90
  21 -21   0  448.26   24.10
 -21   0   0  441.86   30.50
  21 -21   0  428.56   25.20
 -21   0   0  429.56   23.00
 -22   2   0  525.65   27.60
   2  20   0  548.25   27.90
  20 -22   0  517.65   27.90
 -22   2   0  492.65   25.10
  20 -22   0  563.24   30.30
 -22   2   0  491.95   24.10
  20 -22   0  449.76   32.20
 -22   2   0  503.95   33.30
  20 -22   0  518.15   26.00
  20 -22   0  499.25   29.40
  20 -22   0  492.05   32.70
 -22   2   0  482.85   37.20
  -2 -20   0  514.95   26.80
  -2 -20   0  461.65   27.00
  22  -2   0  480.15   25.80
  -2 -20   0  493.35   24.80
  22  -2   0  497.55   17.10
 -20  22   0  520.25   28.20
  -2 -20   0  498.85   26.40
  22  -2   0  500.55   24.30
  -2 -20   0  481.55   27.70
  -2 -20   0  516.45   21.60
  22  -2   0  514.45   32.90
  -2 -20   0  593.24   29.00
 -20  22   0  518.65   26.50
  -2 -20   0  542.25   22.20
  22  -2   0  521.85   26.10
 -20  22   0  532.45   25.30
  22  -2   0  513.65   18.00
  22  -2   0  564.34   34.00
  -2 -20   0  489.85   25.70
 -20  22   0  449.36   22.00
  17 -22   0  752.02   30.80
 -22   5   0  801.62   40.70
  17 -22   0  757.22   39.80
 -22   5   0  851.01   49.99
  17 -22   0  835.22   34.30
  17 -22   0  775.32   41.10
 -22   5   0  741.63   30.60
  17 -22   0  772.72   32.90
 -22   5   0  757.72   27.80
  17 -22   0  730.63   32.50
   5  17   0  774.82   33.30
 -22   5   0  729.33   31.90
  -5 -17   0  792.52   29.50
  -5 -17   0  749.62   26.40
  22  -5   0  745.63   38.90
  -5 -17   0  771.92   27.20
 -17  22   0  784.92   24.60
  22  -5   0  789.32   27.80
  -5 -17   0  838.02   34.20
  -5 -17   0  730.83   31.30
  22  -5   0  804.62   28.70
  -5 -17   0  791.22   29.70
 -17  22   0  829.72   32.40
  22  -5   0  777.72   28.30
  -5 -17   0  764.32   38.50
  22  -5   0  811.02   41.10
 -17  22   0  780.12   24.60
  22  -5   0  810.52   32.30
  22  -5   0  819.42   32.50
 -17  22   0  770.02   34.00
  14 -22   0  667.03   28.30
  14 -22   0  671.33   18.90
 -22   8   0  642.64   22.70
   8  14   0  665.83   28.20
  14 -22   0  634.54   35.20
  14 -22   0  652.13   18.40
 -22   8   0  605.84   34.60
  14 -22   0  639.54   27.10
  14 -22   0  676.23   27.50
  14 -22   0  619.44   28.80
 -22   8   0  647.84   36.10
 -22   8   0  649.54   29.30
   8  14   0  640.24   30.10
 -22   8   0  674.33   28.90
  14 -22   0  679.23   37.20
 -14  22   0  643.24   28.00
  22  -8   0  650.73   28.60
  -8 -14   0  646.04   29.60
  22  -8   0  596.74   27.20
  22  -8   0  680.73   28.90
 -14  22   0  645.74   30.60
  22  -8   0  615.94   27.40
  -8 -14   0  657.13   28.10
  22  -8   0  626.04   35.20
  -8 -14   0  618.24   17.70
  -8 -14   0  621.44   28.00
  -8 -14   0  600.14   28.30
  -8 -14   0  629.04   18.30
  22  -8   0  609.94   22.20
  -8 -14   0  609.54   27.50
  11 -22   0  345.47   20.90
  11  11   0  356.26   18.40
  11 -22   0  362.56   15.80
  11 -22   0  363.86   20.40
  11 -22   0  398.96   26.80
 -22  11   0  372.26   21.40
  11 -22   0  399.46   27.70
  11 -22   0  394.96   18.30
 -22  11   0  364.46   26.10
 -22  11   0  352.86   13.80
 -22  11   0  374.56   25.90
  11  11   0  346.77   21.70
  11  11   0  371.56   18.90
  11  11   0  382.76   20.80
 -22  11   0  371.46   21.60
  11 -22   0  354.36   17.60
  22 -11   0  461.95   23.30
  22 -11   0  471.15   30.40
 -11  22   0  445.86   23.10
  22 -11   0  487.35   26.20
 -11 -11   0  467.25   25.40
  22 -11   0  497.05   31.20
 -11 -11   0  454.65   24.70
 -11 -11   0  481.65   23.30
 -11 -11   0  481.45   26.30
 -11 -11   0  443.56   24.10
  22 -11   0  481.05   24.50
  22 -11   0  492.75   26.70
  14   8   0  861.61   34.30
   8 -22   0  835.22   25.50
   8 -22   0  824.72   25.20
   8 -22   0  866.61   40.10
  14   8   0  787.42   32.80
   8 -22   0  870.61   33.10
   8 -22   0  808.42   32.70
   8 -22   0  759.92   36.80
 -22  14   0  898.01   39.70
 -22  14   0  852.51   33.40
 -22  14   0  789.52   33.00
  14   8   0  870.61   32.30
   8 -22   0  857.91   28.40
  14   8   0  872.91   35.10
 -22  14   0  769.52   37.70
  22 -14   0  985.90   41.70
  22 -14   0  888.11   34.70
  22 -14   0  904.81   33.10
 -14  -8   0  896.21   35.00
  22 -14   0  921.61   42.20
  22 -14   0  924.21   42.90
 -14  -8   0  918.61   39.70
 -14  -8   0  845.82   37.70
 -14  -8   0  870.31   32.20
  22 -14   0  868.01   38.30
 -14  -8   0  874.21   35.30
  -8  22   0  899.61   34.00
 -22  17   0  233.78   18.30
 -22  17   0  222.58   17.20
   5 -22   0  226.28   11.90
   5 -22   0  241.58   20.50
   5 -22   0  254.57   18.90
   5 -22   0  259.47   18.00
  17   5   0  255.37   18.40
   5 -22   0  255.47   16.60
 -22  17   0  242.48   18.50
  17   5   0  253.17   17.20
   5 -22   0  230.08   19.30
   5 -22   0  252.57   18.00
  17   5   0  222.98   18.00
  17   5   0  238.78   19.50
  22 -17   0  187.48   19.40
 -17  -5   0  231.28   20.60
 -17  -5   0  161.18   17.80
  22 -17   0  184.38   14.90
  22 -17   0  185.28   18.70
  22 -17   0  177.28   19.30
  22 -17   0  209.58   20.50
 -17  -5   0  165.18   14.80
 -17  -5   0  220.08   16.10
   2 -22   0  515.55   28.20
 -22  20   0  437.46   26.30
   2 -22   0  467.05   18.20
 -22  20   0  473.25   25.50
   2 -22   0  453.55   24.80
   2 -22   0  420.96   25.50
  20   2   0  454.65   28.90
   2 -22   0  479.15   18.80
  20   2   0  447.16   28.70
 -22  20   0  485.15   26.90
   2 -22   0  455.45   25.80
  20   2   0  452.65   24.50
   2 -22   0  439.46   24.60
  20   2   0  439.66   23.80
   2 -22   0  470.85   24.40
 -22  20   0  462.45   26.30
  22 -20   0  325.17   24.80
  22 -20   0  384.26   27.80
  22 -20   0  380.66   27.00
  22 -20   0  330.47   20.70
 -20  -2   0  382.96   28.40
 -20  -2   0  351.16   21.30
  22 -20   0  324.87   21.70
 -20  -2   0  401.76   28.60
 -20  -2   0  360.06   21.20
  22 -20   0  350.46   27.60
 -20  -2   0  356.16   22.60
  22 -23   0  321.17   28.30
 -23   1   0  282.27   18.90
 -23   1   0  272.87   21.00
 -23   1   0  250.57   18.40
  22 -23   0  280.87   22.40
  22 -23   0  278.37   19.70
  22 -23   0  286.27   23.50
 -23   1   0  287.27   26.60
 -22  23   0  321.27   21.40
  -1 -22   0  354.56   22.30
  -1 -22   0  303.57   21.30
  23  -1   0  328.77   20.50
  -1 -22   0  331.47   22.30
  -1 -22   0  352.66   23.40
  -1 -22   0  304.87   16.70
  23  -1   0  328.87   21.20
 -22  23   0  314.37   20.90
  23  -1   0  298.87   25.70
  23  -1   0  313.97   26.60
  -1 -22   0  277.47   20.10
  -1 -22   0  314.37   21.80
 -22  23   0  307.57   22.90
  -1 -22   0  297.87   20.70
  -1 -22   0  293.37   16.20
  19 -23   0  502.35   28.30
 -23   4   0  505.75   23.70
   4  19   0  538.35   28.30
  19 -23   0  540.35   26.80
  19 -23   0  517.95   28.10
  19 -23   0  513.95   34.80
 -23   4   0  551.94   34.90
  19 -23   0  524.85   28.00
 -23   4   0  556.14   27.00
  19 -23   0  486.55   33.50
 -23   4   0  533.25   27.70
 -23   4   0  534.75   34.70
 -19  23   0  366.66   17.60
  -4 -19   0  376.06   23.40
  23  -4   0  446.46   24.60
 -19  23   0  429.66   26.10
  23  -4   0  448.06   19.50
  -4 -19   0  396.56   23.60
  23  -4   0  403.76   29.60
 -19  23   0  406.06   23.60
  -4 -19   0  412.06   20.70
  23  -4   0  449.26   22.10
  23  -4   0  460.85   31.50
  -4 -19   0  458.65   21.90
  23  -4   0  389.16   23.00
  -4 -19   0  452.05   24.70
  -4 -19   0  392.96   20.40
 -19  23   0  434.76   19.90
  23  -4   0  372.96   17.90
  -4 -19   0  424.86   20.90
  -4 -19   0  399.36   23.90
  16 -23   0  340.07   20.70
  16 -23   0  366.86   21.90
 -23   7   0  353.96   17.70
  16 -23   0  368.86   11.30
 -23   7   0  374.16   28.00
 -23   7   0  374.66   22.60
  16 -23   0  337.97   26.80
 -23   7   0  303.77   25.70
  16 -23   0  372.66   21.70
   7  16   0  352.76   22.90
 -23   7   0  363.16   21.70
  16 -23   0  367.96   28.20
  16 -23   0  346.77   22.20
  23  -7   0  286.57   24.30
  -7 -16   0  273.07   19.80
  -7 -16   0  336.47   21.00
  23  -7   0  270.27   19.30
  23  -7   0  297.27   18.30
  -7 -16   0  286.77   14.00
  23  -7   0  270.67   18.60
  -7 -16   0  259.47   18.30
  23  -7   0  305.87   18.80
  23  -7   0  278.17   24.70
  23  -7   0  331.57   17.40
  -7 -16   0  294.17   13.70
  -7 -16   0  250.07   17.50
  -7 -16   0  237.98   18.10
 -16  23   0  288.07   19.20
  -7 -16   0  314.77   19.30
 -16  23   0  283.97   20.90
 -23  10   0  559.54   27.00
  13 -23   0  530.45   33.40
  10  13   0  592.74   21.40
  13 -23   0  565.54   19.40
  13 -23   0  550.44   24.10
 -23  10   0  581.34   27.70
  13 -23   0  525.75   25.70
  13 -23   0  596.34   40.70
  10  13   0  594.24   26.90
 -23  10   0  559.74   34.10
  10  13   0  574.64   26.50
  13 -23   0  548.55   18.80
 -23  10   0  546.25   32.90
 -23  10   0  552.14   19.80
  10  13   0  575.54   29.10
  13 -23   0  596.74   24.90
  23 -10   0  612.44   35.60
  23 -10   0  584.94   27.80
 -10 -13   0  590.14   28.60
 -10 -13   0  584.74   28.50
  23 -10   0  523.45   25.80
 -10 -13   0  571.64   26.40
 -13  23   0  561.24   26.80
  23 -10   0  608.44   29.60
 -10 -13   0  568.94   28.40
  23 -10   0  576.44   28.10
 -10 -13   0  539.95   27.50
  23 -10   0  617.14   36.10
  10 -23   0 1029.00   30.90
  13  10   0  995.60   35.90
  13  10   0  965.60   35.40
  10 -23   0 1049.09   31.10
 -23  13   0 1013.00   44.40
 -23  13   0 1010.70   38.10
 -23  13   0 1018.90   23.90
  13  10   0 1089.89   37.30
 -23  13   0 1042.70   45.80
  10 -23   0 1002.10   37.90
  13  10   0 1063.89   40.10
  10 -23   0 1100.49   46.20
  10 -23   0 1091.49   31.70
 -23  13   0 1077.29   38.60
  10 -23   0 1079.29   37.80
  10 -23   0 1054.19   46.60
  23 -13   0 1161.88   45.30
  23 -13   0 1133.19   40.60
 -10  23   0 1171.58   39.90
 -13 -10   0 1135.79   43.70
 -13 -10   0 1084.09   37.20
  23 -13   0 1098.39   42.90
  23 -13   0 1113.89   48.60
 -13 -10   0 1124.29   44.00
 -13 -10   0 1065.59   39.60
  23 -13   0 1060.19   37.40
  23 -13   0 1171.68   50.09
 -13 -10   0 1109.29   41.60
   7 -23   0  463.35   21.50
   7 -23   0  454.25   28.50
  16   7   0  523.55   27.10
   7 -23   0  463.35   29.70
 -23  16   0  479.15   29.20
  16   7   0  454.25   26.00
 -23  16   0  474.65   25.20
   7 -23   0  462.65   18.00
  16   7   0  459.25   23.70
   7 -23   0  465.45   26.00
  16   7   0  465.65   26.10
   7 -23   0  431.26   25.00
   7 -23   0  454.15   21.10
 -23  16   0  507.25   26.60
   7 -23   0  465.15   24.40
  16   7   0  480.35   25.70
 -23  16   0  456.65   29.00
  23 -16   0  443.26   29.70
  23 -16   0  450.55   28.10
  23 -16   0  405.96   22.10
 -16  -7   0  414.86   27.20
  23 -16   0  403.56   27.90
 -16  -7   0  421.66   22.50
  23 -16   0  392.46   28.70
 -16  -7   0  444.26   24.80
 -16  -7   0  353.46   26.00
 -16  -7   0  442.96   28.40
  23 -16   0  399.36   24.30
  19   4   0  146.79   14.70
   4 -23   0  146.59    9.80
   4 -23   0  150.18   10.00
   4 -23   0  165.98   15.70
  19   4   0  145.69   16.00
  19   4   0  118.29   12.70
 -23  19   0  144.39   15.20
 -23  19   0  135.99   14.40
   4 -23   0  140.59   13.20
   4 -23   0  134.19   19.60
   4 -23   0  173.18   15.20
 -23  19   0  137.59   15.00
 -23  19   0  137.79   15.80
   4 -23   0  155.18   16.30
   4 -23   0  160.38   17.00
  19   4   0  138.69   14.20
  23 -19   0  104.09   14.20
  23 -19   0  119.29   19.90
  23 -19   0  105.49   17.40
 -19  -4   0   87.39   12.60
  23 -19   0   58.09    9.90
  23 -19   0   98.89   16.10
 -19  -4   0   67.19   11.00
 -19  -4   0   85.99   16.40
  23 -19   0   98.39   17.10
 -19  -4   0   66.29   12.60
 -19  -4   0  109.49   19.20
   1 -23   0  484.85   27.30
 -23  22   0  519.25   29.00
   1 -23   0  415.46   24.70
  22   1   0  495.65   26.10
   1 -23   0  437.66   25.90
   1 -23   0  447.46   18.70
   1 -23   0  429.26   25.30
 -23  22   0  475.95   26.40
 -23  22   0  497.85   28.00
   1 -23   0  493.75   28.20
  22   1   0  511.05   32.30
   1 -23   0  452.15   26.70
   1 -23   0  444.56   25.00
  22   1   0  455.25   25.30
  22   1   0  490.75   32.10
  23 -22   0  494.75   31.70
  23 -22   0  514.45   35.00
 -22  -1   0  477.95   25.30
  23 -22   0  461.95   29.40
  23 -22   0  548.65   50.49
  23 -22   0  405.26   24.00
 -22  -1   0  424.46   31.50
 -22  -1   0  427.06   25.90
 -22  -1   0  472.65   27.30
 -22  -1   0  437.26   31.80
 -24   3   0  261.47   25.70
  21 -24   0  254.87   21.40
  21 -24   0  258.27   21.10
   3  21   0  240.78   19.90
  21 -24   0  266.37   26.30
 -24   3   0  246.88   24.90
  21 -24   0  232.78   18.20
 -24   3   0  235.08   16.70
 -24   3   0  234.48   18.00
 -24   3   0  250.57   20.00
  24  -3   0  178.88   26.40
 -21  24   0  203.28   15.50
 -21  24   0  263.07   19.40
  -3 -21   0  158.88   15.60
  -3 -21   0  251.47   19.90
  -3 -21   0  257.07   19.90
  -3 -21   0  227.08   16.70
  24  -3   0  224.78   12.10
  -3 -21   0  211.78   17.90
  24  -3   0  204.68   22.00
  -3 -21   0  235.98   15.70
  24  -3   0  245.98   13.10
 -21  24   0  234.58   20.10
  24  -3   0  223.38   23.00
  24  -3   0  261.57   18.00
  -3 -21   0  243.38   15.60
 -24   6   0  231.38   23.50
   6  18   0  246.98   19.50
 -24   6   0  243.08   19.00
 -24   6   0  235.08   17.80
 -24   6   0  241.38   15.50
  18 -24   0  230.48   18.80
 -24   6   0  272.57   24.60
  18 -24   0  169.28   23.20
  18 -24   0  201.18   17.20
  18 -24   0  216.88   23.10
  18 -24   0  220.68   18.20
  18 -24   0  190.28   16.20
 -18  24   0  229.68   17.60
  -6 -18   0  233.48   18.40
  -6 -18   0  236.98   18.10
  -6 -18   0  248.98   17.40
  24  -6   0  244.68   16.00
  24  -6   0  223.68   17.50
  24  -6   0  240.88   16.00
 -18  24   0  265.57   20.80
  -6 -18   0  302.97   21.20
  24  -6   0  231.78   22.90
  24  -6   0  245.68   18.50
  -6 -18   0  251.87   18.90
  -6 -18   0  250.67   14.50
  24  -6   0  255.97   16.70
  24  -6   0  222.38   22.40
  -6 -18   0  259.87   15.00
  -6 -18   0  247.18   17.20
   9  15   0  123.19   14.00
 -24   9   0  167.98   19.40
  15 -24   0  156.38   13.30
  15 -24   0  144.39    8.60
  15 -24   0  151.58   15.10
  15 -24   0  154.58   13.40
 -24   9   0  127.09   18.20
  15 -24   0  153.48   14.20
 -24   9   0  156.08   14.70
  15 -24   0  134.69    8.20
  15 -24   0  152.98   22.70
  15 -24   0  172.88   23.90
 -24   9   0  156.08   14.90
  24  -9   0  147.19   14.70
  -9 -15   0  140.49   14.50
  24  -9   0  156.88   14.80
  -9 -15   0  142.89   14.70
  24  -9   0  154.58   21.70
 -15  24   0  165.98   15.10
  -9 -15   0  165.78   15.20
  24  -9   0   96.99   26.40
  24  -9   0  151.88   14.40
  -9 -15   0  146.69   15.10
  24  -9   0  168.58   17.60
  -9 -15   0  171.38   15.10
  12 -24   0  320.87   20.50
  12  12   0  356.46   18.80
  12 -24   0  298.17   25.40
  12 -24   0  345.17   18.00
 -24  12   0  317.67   25.70
  12  12   0  326.17   17.90
  12 -24   0  322.77   15.40
 -24  12   0  339.77   21.80
 -24  12   0  340.07   21.50
  12  12   0  302.97   19.70
  12 -24   0  312.77   17.30
  12 -24   0  317.37   25.60
  12 -24   0  340.27   21.40
 -24  12   0  312.97   13.50
 -24  12   0  327.77   26.10
  12  12   0  348.17   23.10
 -12 -12   0  318.07   19.60
  24 -12   0  282.27   29.20
 -12 -12   0  309.97   21.40
 -12 -12   0  318.37   22.30
  24 -12   0  334.57   26.90
 -12 -12   0  314.17   21.80
 -12  24   0  321.87   20.50
  24 -12   0  256.77   18.20
 -12 -12   0  298.87   20.80
  24 -12   0  312.97   22.00
  24 -12   0  302.77   22.20
  24 -12   0  316.97   26.40
 -24  15   0  368.86   26.60
   9 -24   0  351.56   21.50
   9 -24   0  375.46   18.60
  15   9   0  324.77   21.30
 -24  15   0  337.77   21.90
 -24  15   0  297.37   24.40
   9 -24   0  309.67   24.80
  15   9   0  293.47   20.00
 -24  15   0  335.97   21.40
  15   9   0  356.86   21.00
   9 -24   0  351.16   22.10
   9 -24   0  328.17   25.90
   9 -24   0  339.57   16.20
  15   9   0  391.46   24.40
 -15  -9   0  238.88   20.10
 -15  -9   0  238.78   20.40
  24 -15   0  208.18   16.40
  24 -15   0  207.38   21.40
 -15  -9   0  219.18   17.90
  24 -15   0  245.68   21.40
  24 -15   0  205.28   17.40
 -15  -9   0  226.98   18.40
 -15  -9   0  213.88   16.20
  24 -15   0  214.48   19.70
  24 -15   0  221.48   22.20
  18   6   0  306.77   19.80
   6 -24   0  311.87   21.00
   6 -24   0  293.57   23.40
  18   6   0  338.97   22.40
 -24  18   0  293.27   22.50
 -24  18   0  291.67   20.10
  18   6   0  328.57   23.60
   6 -24   0  333.57   25.30
   6 -24   0  338.37   21.60
  18   6   0  302.37   22.90
   6 -24   0  336.27   14.90
   6 -24   0  317.87   22.00
  18   6   0  296.27   21.10
   6 -24   0  312.87   14.90
 -24  18   0  325.57   22.20
   6 -24   0  320.87   18.90
  24 -18   0  385.26   23.90
  24 -18   0  345.77   27.20
  24 -18   0  310.47   25.20
 -18  -6   0  281.17   20.30
 -18  -6   0  339.27   22.70
  24 -18   0  320.47   25.90
  24 -18   0  333.57   21.30
 -18  -6   0  359.36   20.90
 -18  -6   0  313.57   25.10
  24 -18   0  309.07   25.40
 -18  -6   0  321.87   25.20
  21   3   0  611.04   35.00
   3 -24   0  558.14   20.30
   3 -24   0  554.94   28.70
 -24  21   0  595.64   29.80
 -24  21   0  638.64   32.50
   3 -24   0  579.54   32.10
   3 -24   0  544.65   28.40
  21   3   0  588.44   28.60
  21   3   0  592.14   29.40
   3 -24   0  563.14   30.20
   3 -24   0  517.55   29.70
   3 -24   0  576.24   21.30
 -24  21   0  573.24   31.80
  24 -21   0  551.54   34.50
 -21  -3   0  531.05   26.50
  24 -21   0  504.55   32.00
 -21  -3   0  491.65   33.40
  24 -21   0  560.24   35.30
  24 -21   0  526.05   35.30
 -21  -3   0  567.84   30.10
 -21  -3   0  490.45   26.50
 -21  -3   0  577.44   36.30
  24 -21   0  502.85   26.30
 -24  24   0  312.97   21.80
   0 -24   0  320.97   22.10
  24   0   0  346.57   22.70
   0 -24   0  398.06   25.40
 -24  24   0  332.57   22.90
  24   0   0  389.36   30.10
  24   0   0  317.07   22.20
   0 -24   0  345.57   23.70
 -24  24   0  353.26   25.10
   0 -24   0  339.37   23.50
   0 -24   0  340.57   22.80
   0 -24   0  350.96   17.60
 -24   0   0  262.47   26.60
 -24   0   0  302.67   22.90
  24 -24   0  269.17   20.00
  24 -24   0  305.07   25.40
  24 -24   0  257.07   26.70
 -24   0   0  316.77   28.70
 -24   0   0  289.77   19.80
 -24   0   0  315.57   21.40
  24 -24   0  270.97   23.90
 -25   2   0  290.47   20.40
  23 -25   0  295.27   24.60
 -25   2   0  302.87   29.00
 -25   2   0  275.97   21.80
  23 -25   0  288.57   20.70
 -25   2   0  303.57   21.40
 -25   2   0  300.67   28.20
  23 -25   0  304.67   24.40
  23 -25   0  335.87   29.60
 -23  25   0  297.17   20.00
  -2 -23   0  326.27   17.80
  25  -2   0  250.37   24.70
  -2 -23   0  334.37   23.20
  -2 -23   0  284.87   17.10
 -23  25   0  274.77   20.30
  -2 -23   0  282.67   20.90
  -2 -23   0  314.07   23.00
  -2 -23   0  260.47   19.50
  25  -2   0  309.47   20.90
 -23  25   0  308.87   23.60
  -2 -23   0  307.27   20.70
  25  -2   0  290.77   20.80
 -25   5   0  405.56   25.40
  20 -25   0  356.46   24.90
  20 -25   0  383.86   25.00
 -25   5   0  444.86   33.40
 -25   5   0  372.86   20.80
 -25   5   0  431.46   32.30
  20 -25   0  388.66   31.60
 -25   5   0  417.96   24.20
   5  20   0  429.76   26.70
  20 -25   0  376.36   23.40
 -20  25   0  363.46   16.10
  -5 -20   0  392.36   24.10
  25  -5   0  376.16   33.10
  -5 -20   0  376.86   20.90
 -20  25   0  361.96   22.70
  25  -5   0  375.66   21.10
  -5 -20   0  398.46   20.20
  25  -5   0  361.26   18.30
 -20  25   0  395.56   25.80
  25  -5   0  391.06   30.40
  25  -5   0  406.06   20.00
  -5 -20   0  392.96   20.30
  -5 -20   0  367.06   24.30
  -5 -20   0  378.96   21.30
  25  -5   0  336.67   22.60
 -25   8   0  522.35   27.30
 -25   8   0  518.75   22.30
 -25   8   0  523.25   35.00
  17 -25   0  527.95   27.10
 -25   8   0  519.15   34.90
 -25   8   0  519.85   28.20
  17 -25   0  527.95   27.00
   8  17   0  512.35   28.90
  17 -25   0  540.55   36.20
  25  -8   0  481.05   26.50
  -8 -17   0  549.65   29.30
  25  -8   0  523.75   27.30
  25  -8   0  483.45   33.70
  -8 -17   0  521.65   17.50
 -17  25   0  540.85   30.30
  -8 -17   0  523.55   26.90
  25  -8   0  538.65   39.50
  -8 -17   0  503.05   18.00
  25  -8   0  540.45   26.20
  -8 -17   0  504.85   31.20
  -8 -17   0  524.25   33.90
 -17  25   0  600.14   28.90
  -8 -17   0  565.24   27.70
  25  -8   0  561.04   36.30
  -8 -17   0  555.34   27.80
  14 -25   0  152.28   13.00
  14 -25   0  152.38   22.80
  14 -25   0  158.08   13.30
 -25  11   0  162.28   23.00
 -25  11   0  166.18   20.10
  14 -25   0  150.78    9.80
  11  14   0  142.29   10.50
  14 -25   0  137.89   21.20
 -25  11   0  163.88   15.60
 -25  11   0  138.99   10.00
  14 -25   0  153.38   21.00
  11  14   0  148.39   15.90
  11  14   0  111.39   12.50
 -25  11   0  152.68   15.60
  14 -25   0  152.38   14.80
  11  14   0  142.89   10.60
  14 -25   0  165.88   10.40
 -14  25   0  175.88   15.60
  25 -11   0  204.48   22.50
  25 -11   0  208.28   22.30
 -11 -14   0  174.38   15.20
  25 -11   0  160.98   16.80
  25 -11   0  186.68   16.30
 -11 -14   0  223.78   18.50
 -11 -14   0  208.68   18.20
 -11 -14   0  172.68   16.60
  25 -11   0  205.78   17.10
  25 -11   0  165.88   16.40
 -11 -14   0  191.48   17.30
  11 -25   0  197.38   13.00
 -25  14   0  185.58   16.90
  11 -25   0  171.08   18.10
 -25  14   0  192.78   20.60
  14  11   0  204.98   18.20
  11 -25   0  191.68   13.10
 -25  14   0  224.68   22.00
  11 -25   0  212.18   21.80
  11 -25   0  190.38   20.00
  11 -25   0  169.48   15.70
 -25  14   0  191.78    8.70
  11 -25   0  205.58   13.40
  14  11   0  190.08   15.80
 -25  14   0  192.98    8.90
 -25  14   0  192.98   17.10
  14  11   0  197.78   15.90
  25 -14   0  194.78   21.70
 -11  25   0  208.68   16.80
 -14 -11   0  193.48   18.30
  25 -14   0  197.78   21.60
  25 -14   0  187.48   18.30
 -14 -11   0  190.28   15.60
 -14 -11   0  201.98   18.40
 -14 -11   0  217.48   17.90
 -14 -11   0  180.18   16.80
  25 -14   0  199.48   17.20
  25 -14   0  195.98   16.20
  25 -14   0  185.58   18.30
   8 -25   0  136.09   12.30
 -25  17   0  156.18   17.90
   8 -25   0  155.08   15.30
  17   8   0  158.68   15.90
 -25  17   0  153.48   14.80
   8 -25   0  140.39   15.30
   8 -25   0  182.08   19.70
   8 -25   0  148.79   10.40
   8 -25   0  149.59   10.70
  17   8   0  139.29   15.30
  17   8   0  158.78   14.70
   8 -25   0  156.18   15.10
 -25  17   0  160.48   18.70
 -25  17   0  134.09   15.10
 -17  -8   0   84.79   12.70
 -17  -8   0  131.59   13.60
 -17  -8   0  137.69   15.00
 -17  -8   0  142.59   16.50
  25 -17   0  134.99   15.00
  25 -17   0  128.59   13.20
  25 -17   0  116.79   19.10
  25 -17   0  162.68   24.00
  25 -17   0  126.69   20.30
 -17  -8   0  155.78   18.20
  20   5   0  351.26   23.00
   5 -25   0  275.17   22.80
   5 -25   0  384.06   26.90
 -25  20   0  330.17   23.60
   5 -25   0  309.67   21.80
 -25  20   0  360.36   23.30
  20   5   0  342.57   27.20
   5 -25   0  345.17   23.50
   5 -25   0  348.27   15.50
   5 -25   0  375.16   16.60
  20   5   0  320.87   21.50
   5 -25   0  354.26   21.10
 -25  20   0  328.07   25.20
   5 -25   0  297.77   21.30
 -20  -5   0  331.17   27.30
 -20  -5   0  295.07   21.10
 -20  -5   0  334.07   26.40
  25 -20   0  270.77   19.60
 -20  -5   0  372.46   24.10
  25 -20   0  308.87   25.80
 -20  -5   0  320.17   20.60
  25 -20   0  324.77   27.40
  25 -20   0  339.07   28.20
  25 -20   0  280.77   24.40
   2 -25   0  313.67   22.60
  23   2   0  243.58   23.80
 -25  23   0  281.57   22.40
   2 -25   0  247.58   21.20
 -25  23   0  253.77   21.10
   2 -25   0  252.17   19.40
   2 -25   0  291.37   22.30
  23   2   0  253.47   19.70
   2 -25   0  254.27   21.20
 -25  23   0  298.47   21.50
  23   2   0  292.37   21.20
   2 -25   0  274.27   15.30
   2 -25   0  301.67   14.90
 -23  -2   0  250.37   19.70
  25 -23   0  248.98   19.40
  25 -23   0  223.28   22.60
  25 -23   0  227.28   24.30
 -23  -2   0  278.17   21.70
 -23  -2   0  255.17   25.20
 -23  -2   0  271.47   20.00
  25 -23   0  318.77   26.70
 -23  -2   0  253.67   25.60
  25 -26   0   77.09   16.30
  25 -26   0   79.19   15.50
 -26   1   0   59.69   13.30
 -26   1   0   84.29   13.50
 -26   1   0  113.69   23.10
 -26   1   0   71.59   12.30
 -26   1   0   77.29   14.60
  25 -26   0   86.69   23.00
  -1 -25   0  107.39   14.80
  -1 -25   0  101.39   15.80
  -1 -25   0   99.99   16.70
 -25  26   0   97.09   14.80
  -1 -25   0  127.69   17.70
 -25  26   0   94.99   15.50
  -1 -25   0  157.88   21.80
  26  -1   0  145.69   24.70
 -25  26   0  109.49   16.70
  22 -26   0  611.14   42.50
  22 -26   0  581.64   32.60
 -26   4   0  591.94   27.60
 -26   4   0  570.24   38.70
 -26   4   0  545.55   28.90
 -26   4   0  567.14   39.50
 -26   4   0  612.24   32.20
  22 -26   0  650.03   35.40
  22 -26   0  544.85   28.80
  26  -4   0  569.54   21.70
 -22  26   0  558.44   23.00
  -4 -22   0  593.94   27.10
 -22  26   0  581.84   34.00
  -4 -22   0  615.84   31.60
  26  -4   0  516.55   36.30
  -4 -22   0  573.24   31.00
  -4 -22   0  581.74   26.50
 -22  26   0  588.84   30.10
  26  -4   0  574.44   30.40
  -4 -22   0  558.54   30.90
  26  -4   0  615.54   39.40
  26  -4   0  597.04   21.50
  -4 -22   0  528.75   29.00
 -26   7   0  228.88   23.70
  19 -26   0  153.28   22.60
  19 -26   0  192.88   17.40
   7  19   0  185.98   17.80
  19 -26   0  163.98   15.70
  19 -26   0  206.18   18.10
 -26   7   0  179.58   17.60
 -26   7   0  175.88   14.10
 -26   7   0  208.68   18.00
 -26   7   0  197.88   22.20
  26  -7   0  180.08   15.10
 -19  26   0  178.78   16.40
 -19  26   0  184.68   18.30
  -7 -19   0  166.58   15.20
  -7 -19   0  164.38   11.60
  -7 -19   0  176.68   15.70
  -7 -19   0  157.28   11.40
  26  -7   0  164.38   14.30
  26  -7   0  202.78   22.60
  26  -7   0  157.58   23.10
  26  -7   0  167.28   16.30
  -7 -19   0  184.48   18.00
  -7 -19   0  181.28   16.60
  16 -26   0  225.58   17.20
  10  16   0  228.98   19.80
 -26  10   0  174.38   20.60
 -26  10   0  146.19   23.20
  16 -26   0  199.78   10.30
  16 -26   0  222.78   23.80
  16 -26   0  204.88   10.30
 -26  10   0  208.28   13.30
  16 -26   0  245.78   17.60
 -26  10   0  194.28   17.90
  16 -26   0  222.98   17.40
 -26  10   0  217.48   18.10
  26 -10   0  224.88   23.40
  26 -10   0  233.08   18.50
  26 -10   0  228.18   18.60
 -10 -16   0  252.47   18.40
  26 -10   0  261.87   25.70
 -16  26   0  225.18   18.30
 -10 -16   0  232.48   18.90
  26 -10   0  252.27   19.60
  26 -10   0  239.48   19.20
 -10 -16   0  200.28   18.50
 -10 -16   0  232.58   18.70
  13  13   0  295.27   22.40
  13  13   0  292.57   19.90
  13 -26   0  264.97   24.30
 -26  13   0  328.97   27.50
  13 -26   0  272.47   19.50
 -26  13   0  258.37   12.40
  13 -26   0  291.07   15.40
 -26  13   0  274.47   20.70
 -26  13   0  271.97   25.00
 -26  13   0  270.77   20.40
  13  13   0  284.87   17.20
  13 -26   0  297.67   17.50
  13 -26   0  278.77   16.80
  13 -26   0  272.67   25.40
 -13 -13   0  222.08   19.80
  26 -13   0  240.28   19.40
 -13 -13   0  240.98   19.90
 -13 -13   0  253.87   21.10
  26 -13   0  263.17   25.70
  26 -13   0  261.57   21.60
  26 -13   0  247.28   20.40
 -13  26   0  243.28   18.70
 -13 -13   0  258.07   18.80
  26 -13   0  232.78   18.70
  26 -13   0  257.17   25.40
  16  10   0  264.57   19.00
  10 -26   0  314.97   16.00
 -26  16   0  304.47   21.70
  10 -26   0  239.18   22.70
  10 -26   0  303.67   26.00
  16  10   0  309.47   22.60
 -26  16   0  300.07   25.60
  10 -26   0  307.67   16.00
 -26  16   0  291.37   25.20
  10 -26   0  251.87   23.40
  16  10   0  289.97   20.10
  10 -26   0  333.77   17.90
 -26  16   0  303.47   21.40
  10 -26   0  276.07   20.20
  26 -16   0  377.26   30.00
  26 -16   0  342.97   26.20
  26 -16   0  274.07   23.70
  26 -16   0  316.97   20.90
  26 -16   0  300.17   27.50
  26 -16   0  308.67   22.80
 -16 -10   0  263.37   23.00
 -16 -10   0  307.47   20.30
 -16 -10   0  325.97   23.10
 -16 -10   0  339.77   33.40
  19   7   0  272.87   21.00
 -26  19   0  297.97   20.90
   7 -26   0  254.27   13.80
 -26  19   0  305.37   22.20
  19   7   0  266.47   19.70
  19   7   0  238.88   20.70
   7 -26   0  276.67   24.20
   7 -26   0  248.68   20.70
   7 -26   0  296.97   21.80
   7 -26   0  253.87   13.90
   7 -26   0  277.47   23.40
   7 -26   0  246.88   17.30
  26 -19   0  211.48   17.70
  26 -19   0  269.77   25.30
 -19  -7   0  222.08   19.40
  26 -19   0  226.58   22.70
 -19  -7   0  212.28   21.70
 -19  -7   0  210.08   22.20
  26 -19   0  214.18   22.10
 -19  -7   0  235.08   17.70
  26 -19   0  223.38   23.60
  22   4   0   49.40   10.80
   4 -26   0   55.09    7.60
   4 -26   0   59.49    8.50
   4 -26   0   54.69   11.60
  22   4   0   64.79   12.70
 -26  22   0   52.89   10.90
 -26  22   0   39.10   11.20
   4 -26   0   56.39   12.10
   4 -26   0   49.99   12.30
 -26  22   0   76.99   15.00
   4 -26   0   48.70    9.80
  26 -22   0   61.59   13.70
 -22  -4   0   76.99   12.70
 -22  -4   0   84.69   18.50
 -22  -4   0   90.49   14.00
  26 -22   0   69.29   15.40
  26 -22   0   70.69   12.70
  26 -22   0  113.69   18.40
 -22  -4   0   61.99   14.80
  25   1   0  186.78   18.60
  25   1   0  181.18   17.90
   1 -26   0  195.88   19.10
   1 -26   0  201.98   28.20
   1 -26   0  190.68   13.00
 -26  25   0  189.98   19.90
   1 -26   0  191.88   13.90
 -26  25   0  178.88   17.80
  25   1   0  194.98   22.30
   1 -26   0  190.88   18.60
   1 -26   0  207.98   18.80
 -26  25   0  193.48   18.60
 -25  -1   0  177.38   24.80
 -25  -1   0  206.28   20.00
  26 -25   0  145.29   23.10
  26 -25   0  169.98   20.20
 -25  -1   0  205.28   17.90
  26 -25   0  221.58   25.10
 -25  -1   0  158.48   23.80
  24 -27   0  123.39   21.70
 -27   3   0  162.28   18.00
 -27   3   0  176.38   25.90
  24 -27   0  150.18   18.20
  24 -27   0  166.58   19.60
 -27   3   0  188.08   17.40
 -27   3   0  156.88   15.30
 -27   3   0  142.99   24.00
  -3 -24   0  180.38   15.80
  -3 -24   0  165.38   14.40
 -24  27   0  152.58   20.50
  -3 -24   0  136.89   15.30
  -3 -24   0  159.38   13.60
 -24  27   0  159.38   16.90
  -3 -24   0  163.48   17.80
  -3 -24   0  153.68   17.20
 -24  27   0  153.78   13.60
  27  -3   0  182.48   22.00
 -27   6   0  179.38   14.80
  21 -27   0  193.58   18.90
 -27   6   0  156.28   17.10
  21 -27   0  143.29   35.20
 -27   6   0  191.68   18.00
 -27   6   0  121.79   19.50
  21 -27   0  174.68   18.60
 -27   6   0  131.99   19.30
  21 -27   0  178.58   17.90
   6  21   0  168.18   18.30
  27  -6   0  170.18   13.70
 -21  27   0  157.68   16.20
  27  -6   0  139.19   20.90
  -6 -21   0  162.88   13.00
  -6 -21   0  181.98   17.70
  -6 -21   0  187.78   16.20
  -6 -21   0  167.28   13.00
  27  -6   0  141.69   12.70
  27  -6   0  160.58   21.90
  -6 -21   0  180.18   15.50
  27  -6   0  163.68   24.00
  -6 -21   0  197.58   19.20
 -27   9   0  206.58   14.10
 -27   9   0  203.98   19.10
 -27   9   0  220.18   18.70
  18 -27   0  200.78   17.70
  18 -27   0  184.18   16.90
  18 -27   0  201.88   29.10
   9  18   0  203.58   19.40
 -27   9   0  212.08   23.40
 -27   9   0  245.58   25.50
  18 -27   0  222.18   18.30
  -9 -18   0  207.18   17.80
 -18  27   0  182.48   16.80
  27  -9   0  173.08   16.00
  27  -9   0  191.98   16.50
  -9 -18   0  211.08   19.30
  -9 -18   0  197.18   17.40
  -9 -18   0  218.88   18.30
  27  -9   0  192.78   26.70
  27  -9   0  204.68   22.90
  27  -9   0  189.58   18.10
  15 -27   0  531.15   19.70
  15 -27   0  524.15   25.10
 -27  12   0  493.05   19.40
  15 -27   0  552.84   37.40
  15 -27   0  527.65   27.90
  12  15   0  505.15   19.10
  12  15   0  477.65   30.90
 -27  12   0  522.95   35.80
  15 -27   0  520.25   25.20
  15 -27   0  505.85   18.90
  12  15   0  545.55   30.70
 -27  12   0  523.35   29.00
 -27  12   0  473.35   33.90
 -27  12   0  556.34   29.60
 -15  27   0  510.65   27.50
 -12 -15   0  536.95   29.80
  27 -12   0  507.65   31.70
  27 -12   0  501.95   35.70
 -12 -15   0  533.15   30.70
 -12 -15   0  497.85   26.80
  27 -12   0  522.65   30.00
  27 -12   0  467.35   34.90
  27 -12   0  495.15   28.90
  27 -12   0  513.05   29.00
 -12 -15   0  501.85   29.10
  12 -27   0  288.17   16.70
  12 -27   0  286.47   26.50
  12 -27   0  308.57   17.00
  12 -27   0  258.97   20.40
  12 -27   0  295.97   16.60
 -27  15   0  304.67   28.00
 -27  15   0  270.37   25.20
  15  12   0  291.77   22.80
  15  12   0  296.67   20.50
  12 -27   0  253.47   16.10
 -27  15   0  291.77   21.10
 -27  15   0  319.57   22.40
  27 -15   0  338.17   22.50
 -15 -12   0  275.77   22.00
 -15 -12   0  294.67   23.20
  27 -15   0  297.77   28.30
  27 -15   0  311.37   24.80
  27 -15   0  302.97   28.10
 -15 -12   0  332.07   25.50
 -15 -12   0  316.27   20.70
  27 -15   0  264.57   22.60
 -12  27   0  309.57   21.20
   9 -27   0  182.18   12.10
   9 -27   0  185.48   14.70
   9 -27   0  200.98   18.60
  18   9   0  191.68   18.40
  18   9   0  180.08   17.80
 -27  18   0  203.28   22.00
   9 -27   0  180.48   20.20
   9 -27   0  197.68   21.80
 -27  18   0  185.28   17.60
 -27  18   0  178.78   17.90
   9 -27   0  203.08   12.60
  27 -18   0  203.18   17.40
 -18  -9   0  219.98   21.30
 -18  -9   0  199.68   21.60
  27 -18   0  214.38   22.10
  27 -18   0  215.28   23.80
  27 -18   0  247.48   25.20
 -18  -9   0  213.48   19.50
 -18  -9   0  239.28   18.40
  27 -18   0  216.58   21.70
  21   6   0  277.57   21.80
 -27  21   0  223.58   22.50
   6 -27   0  248.08   18.40
   6 -27   0  259.37   23.10
   6 -27   0  260.17   13.90
  21   6   0  242.78   19.60
   6 -27   0  271.77   14.20
  21   6   0  250.27   22.80
   6 -27   0  246.08   20.90
 -27  21   0  248.38   21.30
 -27  21   0  247.08   20.40
   6 -27   0  249.88   23.30
 -21  -6   0  242.58   18.80
 -21  -6   0  236.08   23.90
 -21  -6   0  281.87   26.80
  27 -21   0  270.67   26.00
  27 -21   0  270.37   26.20
  27 -21   0  256.37   25.50
  24   3   0  134.39   20.60
 -27  24   0  160.28   16.60
   3 -27   0  116.79   25.60
 -27  24   0  138.79   19.90
   3 -27   0  117.39   18.40
   3 -27   0  165.58   17.60
  24   3   0  144.99   19.80
   3 -27   0  142.89   21.10
   3 -27   0  145.39   11.10
   3 -27   0  156.68   11.90
  24   3   0  149.79   16.80
 -27  24   0   99.59   15.30
 -24  -3   0   94.19   18.40
 -24  -3   0  148.39   15.30
  27 -24   0  140.19   22.80
  27 -24   0  132.59   22.30
 -24  -3   0  111.19   19.40
 -24  -3   0  140.39   18.50
  27 -24   0   99.29   18.80
   0 -27   0  272.27   17.20
   0 -27   0  239.58   21.50
   0 -27   0  236.88   20.60
 -27  27   0  294.07   24.60
 -27  27   0  261.87   21.90
  27   0   0  260.07   27.50
   0 -27   0  254.47   26.30
   0 -27   0  235.48   15.00
   0 -27   0  255.97   21.90
 -27  27   0  242.68   21.20
  27 -27   0  311.37   30.60
  27 -27   0  253.07   24.90
 -27   0   0  302.37   24.40
 -27   0   0  262.57   21.10
 -27   0   0  251.67   27.80
  27 -27   0  296.47   27.00
 -27   0   0  298.87   30.80
  26 -28   0  136.59   20.00
 -28   2   0  188.08   28.00
  26 -28   0  124.59   22.20
 -28   2   0  195.38   20.30
 -28   2   0  176.98   17.50
  26 -28   0  143.19   20.80
 -28   2   0  190.38   29.00
 -26  28   0  159.68   22.30
 -26  28   0  158.08   15.40
  28  -2   0  139.99   21.90
  -2 -26   0  149.09   20.30
  -2 -26   0  156.18   16.70
  -2 -26   0  177.78   14.00
 -26  28   0  182.48   18.60
  -2 -26   0  162.08   16.70
 -28   5   0  170.68   18.70
 -28   5   0  141.29   14.50
  23 -28   0  150.68   23.60
  23 -28   0  164.98   18.40
 -28   5   0  144.59   18.70
  23 -28   0  162.38   18.60
 -28   5   0  133.09   20.70
 -28   5   0  195.58   28.10
  28  -5   0  152.58   25.00
 -23  28   0  145.69   19.40
 -23  28   0  126.49   18.80
  -5 -23   0  149.29   16.60
  28  -5   0  140.39   11.50
  -5 -23   0  161.58   15.00
  -5 -23   0  162.28   17.40
  -5 -23   0  179.18   15.60
  28  -5   0  149.39   11.30
  -5 -23   0  121.29   12.90
  -5 -23   0  153.48   14.40
  20 -28   0  122.79   14.70
 -28   8   0   98.89   17.60
  20 -28   0  141.79   26.30
   8  20   0   94.89   16.80
 -28   8   0  148.69   16.60
 -28   8   0  120.69   12.00
  20 -28   0  153.18   26.20
 -28   8   0   96.19   20.10
 -28   8   0  171.18   16.70
  28  -8   0  128.89   21.60
  -8 -20   0  145.09   15.80
  -8 -20   0  168.48   10.70
  28  -8   0  144.69   21.30
  -8 -20   0  167.58   16.10
  -8 -20   0  174.18   22.20
 -20  28   0  143.29   15.20
  -8 -20   0  157.28   10.40
  28  -8   0  156.58   14.30
  28  -8   0  175.58   15.50
 -28  11   0  209.78   13.40
  17 -28   0  197.68   10.50
  17 -28   0  201.98   16.80
  17 -28   0  202.18   27.60
  17 -28   0  205.38   24.00
  17 -28   0  247.68   17.80
 -28  11   0  253.87   26.80
  17 -28   0  209.38   10.60
 -28  11   0  202.98   23.60
 -28  11   0  241.78   19.70
  11  17   0  198.38   31.80
 -28  11   0  218.38   19.50
 -11 -17   0  200.38   17.80
  28 -11   0  200.48   17.70
 -17  28   0  187.98   17.50
  28 -11   0  241.88   31.10
 -11 -17   0  153.58   22.70
  28 -11   0  212.88   18.30
  28 -11   0  209.38   23.20
 -11 -17   0  203.48   17.70
 -11 -17   0  182.78   18.20
  14  14   0   98.39   16.10
  14  14   0  105.69   12.90
  14 -28   0  110.59   11.30
  14 -28   0   85.99    9.20
  14 -28   0   98.29   11.00
 -28  14   0  105.99    7.80
  14  14   0  105.29   14.80
 -28  14   0  124.79   17.50
 -28  14   0   96.09    7.60
  14 -28   0   96.69   19.80
 -28  14   0  112.99   20.00
 -28  14   0   82.99   13.40
 -14 -14   0   70.59   13.20
  28 -14   0  130.89   20.50
  28 -14   0   65.49   16.00
 -14 -14   0   94.99   15.90
  28 -14   0  125.89   22.50
 -14 -14   0   90.89   13.10
  28 -14   0   95.39   16.90
 -14 -14   0   78.69   15.20
 -14  28   0  110.69   16.40
  17  11   0  334.27   22.50
 -28  17   0  333.57   28.50
 -28  17   0  365.46   24.90
  11 -28   0  346.37   17.80
  11 -28   0  364.76   19.50
 -28  17   0  350.26   24.20
  11 -28   0  364.16   18.30
  17  11   0  383.36   23.90
  17  11   0  349.77   25.30
  11 -28   0  353.86   25.20
  11 -28   0  333.47   28.80
 -17 -11   0  359.16   28.10
 -17 -11   0  281.27   20.40
 -17 -11   0  335.47   49.30
  28 -17   0  367.76   31.60
  28 -17   0  298.07   25.80
  28 -17   0  323.47   30.20
  28 -17   0  376.46   28.70
   8 -28   0  288.97   19.10
 -28  20   0  335.67   37.50
 -28  20   0  213.48   22.20
   8 -28   0  294.97   15.00
  20   8   0  277.27   22.90
 -28  20   0  304.97   22.60
  20   8   0  243.58   20.10
   8 -28   0  304.37   26.70
   8 -28   0  286.97   23.10
   8 -28   0  288.67   33.40
   8 -28   0  276.07   14.70
  20   8   0  292.67   22.90
  28 -20   0  300.97   27.60
  28 -20   0  266.37   27.30
 -20  -8   0  302.17   26.60
 -20  -8   0  252.27   24.90
 -20  -8   0  284.87   23.30
  28 -20   0  308.47   28.40
 -20  -8   0  272.97   19.80
   5 -28   0  224.48   12.90
 -28  23   0  254.77   20.90
   5 -28   0  197.48   20.40
  23   5   0  233.18   23.80
  23   5   0  198.98   18.60
 -28  23   0  202.98   22.20
   5 -28   0  233.98   22.40
  23   5   0  238.08   24.20
   5 -28   0  248.28   25.10
   5 -28   0  243.78   13.80
 -28  23   0  287.47   23.40
   5 -28   0  246.28   23.00
 -23  -5   0  204.18   27.30
 -23  -5   0  201.58   18.00
  28 -23   0  211.48   22.80
 -23  -5   0  198.18   19.80
 -23  -5   0  228.48   25.70
  28 -23   0  208.68   23.50
  28 -23   0  151.78   33.80
   2 -28   0  209.28   14.00
 -28  26   0  206.08   28.60
  26   2   0  225.88   24.80
   2 -28   0  179.98   22.40
 -28  26   0  202.68   21.20
   2 -28   0  228.18   21.10
   2 -28   0  242.08   21.70
   2 -28   0  209.88   20.70
   2 -28   0  218.78   13.40
 -28  26   0  201.18   20.00
  28 -26   0  197.58   22.80
 -26  -2   0  172.58   28.30
  28 -26   0  209.08   30.80
  28 -26   0  237.98   25.10
 -26  -2   0  230.48   19.40
 -26  -2   0  234.28   21.70
 -26  -2   0  215.38   25.30
 -29   1   0  289.47   25.40
  28 -29   0  253.07   25.30
 -29   1   0  275.47   36.90
  28 -29   0  247.58   29.30
  28 -29   0  285.57   27.40
 -29   1   0  265.37   27.90
 -29   1   0  250.37   21.40
 -28  29   0  246.88   24.10
  -1 -28   0  293.97   22.10
  -1 -28   0  238.28   21.90
  29  -1   0  286.67   30.50
 -28  29   0  258.27   21.90
  -1 -28   0  232.98   16.80
  -1 -28   0  263.17   23.90
 -28  29   0  205.68   18.50
  -1 -28   0  250.57   16.70
  -1 -28   0  226.18   20.60
 -29   4   0  215.28   21.60
  25 -29   0  180.68   27.60
 -29   4   0  249.88   20.80
 -29   4   0  217.98   20.40
 -29   4   0  212.98   31.50
  25 -29   0  219.48   22.50
 -29   4   0  268.57   29.70
  25 -29   0  236.88   23.60
 -25  29   0  229.98   22.50
  -4 -25   0  214.18   23.50
 -25  29   0  174.18   13.30
  -4 -25   0  221.38   17.00
 -25  29   0  158.48   22.60
  -4 -25   0  208.98   16.50
  -4 -25   0  236.58   17.50
  -4 -25   0  217.88   18.10
  29  -4   0  148.99   21.60
  -4 -25   0  225.58   21.20
 -29   7   0  192.88   15.90
 -29   7   0  231.18   26.40
  22 -29   0  214.88   20.50
 -29   7   0  206.78   18.90
  22 -29   0  214.58   20.00
  22 -29   0  241.08   27.00
 -29   7   0  220.98   32.10
 -29   7   0  212.48   20.60
 -22  29   0  201.38   18.80
  -7 -22   0  204.98   14.00
  29  -7   0  190.28   15.30
 -22  29   0  197.88   20.70
  29  -7   0  131.69   34.50
  -7 -22   0  220.68   14.10
  -7 -22   0  230.18   20.00
  -7 -22   0  216.38   18.00
  -7 -22   0  193.78   22.20
  29  -7   0  208.78   26.80
  -7 -22   0  219.68   20.70
 -29  10   0   87.29   14.90
 -29  10   0  129.19   18.30
 -29  10   0   82.29   17.30
  19 -29   0   95.19   14.50
  10  19   0  119.09   17.80
 -29  10   0  131.89   23.90
  19 -29   0   91.89   19.20
 -29  10   0   92.89   10.40
  19 -29   0  103.89   15.30
 -10 -19   0  128.19   15.30
  29 -10   0   92.29   18.10
 -10 -19   0   86.19   13.50
  29 -10   0   98.49   20.30
 -10 -19   0  125.69   17.10
 -10 -19   0  136.39   15.30
  29 -10   0  140.89   15.10
 -19  29   0  107.69   16.60
  29 -10   0  138.39   15.70
 -29  13   0  156.98   23.60
  16 -29   0  148.59   10.40
 -29  13   0  113.89   15.80
  16 -29   0  146.99   14.90
  13  16   0  157.78   21.70
  16 -29   0  150.88   10.50
  16 -29   0  155.88   33.40
 -29  13   0  156.88   16.70
 -29  13   0  143.99   10.60
  13  16   0  145.09   16.20
 -13 -16   0  172.18   18.40
  29 -13   0  193.38   19.00
  29 -13   0  196.18   18.70
 -16  29   0  201.38   18.20
 -13 -16   0  183.48   20.90
  29 -13   0  217.28   24.90
 -13 -16   0  164.58   17.60
 -13 -16   0  192.88   17.10
  29 -13   0  155.18   24.20
  13 -29   0  205.08   14.70
  16  13   0  228.18   21.30
  13 -29   0  244.28   16.10
 -29  16   0  228.78   24.40
 -29  16   0  269.37   21.70
  16  13   0  257.27   18.60
  16  13   0  219.58   19.40
 -29  16   0  270.37   21.70
  13 -29   0  280.57   27.70
  13 -29   0  244.98   15.80
  13 -29   0  218.08   14.90
  29 -16   0  238.58   22.70
 -16 -13   0  294.87   31.00
  29 -16   0  219.58   26.20
  29 -16   0  229.28   22.60
  29 -16   0  319.17   29.50
 -16 -13   0  273.17   20.10
 -16 -13   0  260.17   23.20
 -16 -13   0  262.37   22.30
  10 -29   0  307.37   16.20
  10 -29   0  330.17   29.10
  10 -29   0  293.87   18.40
 -29  19   0  282.17   26.40
  19  10   0  302.97   23.30
  10 -29   0  275.97   30.60
  10 -29   0  271.07   15.30
 -29  19   0  301.27   22.80
 -29  19   0  318.27   24.20
  19  10   0  262.87   20.80
  19  10   0  342.77   25.30
  29 -19   0  240.68   24.60
 -19 -10   0  265.27   25.50
  29 -19   0  242.18   26.30
 -19 -10   0  281.77   23.10
 -19 -10   0  239.48   24.50
 -19 -10   0  265.97   19.90
  29 -19   0  255.07   41.20
   7 -29   0   67.69    7.90
 -29  22   0   74.19   14.70
   7 -29   0   87.39   13.40
 -29  22   0   79.09   13.70
   7 -29   0   80.49   17.00
  22   7   0   65.89   15.70
 -29  22   0  101.19   18.00
   7 -29   0   66.49   13.30
  22   7   0   82.29   14.50
  22   7   0   51.49   12.80
  29 -22   0   66.99   17.50
 -22  -7   0   40.50   10.60
  29 -22   0   49.30   20.60
 -22  -7   0   37.70   11.60
 -22  -7   0   53.99   12.00
 -22  -7   0   49.40   14.50
  29 -22   0   60.69   15.90
   4 -29   0  258.07   23.70
   4 -29   0  243.98   14.60
   4 -29   0  293.47   24.30
   4 -29   0  256.27   14.00
 -29  25   0  288.87   24.30
 -29  25   0  218.68   23.10
   4 -29   0  240.38   21.40
   4 -29   0  213.18   23.00
  29 -25   0  286.27   28.20
 -25  -4   0  280.17   29.50
  29 -25   0  249.58   26.20
 -25  -4   0  281.17   29.30
  29 -25   0  272.17   28.10
 -25  -4   0  292.47   24.30
 -25  -4   0  241.78   19.90
 -29  28   0  293.57   23.30
   1 -29   0  299.87   16.60
  28   1   0  268.77   28.10
   1 -29   0  304.47   17.50
   1 -29   0  245.48   22.00
   1 -29   0  290.77   24.10
   1 -29   0  318.77   26.00
 -29  28   0  268.47   24.10
 -29  28   0  272.97   25.30
   1 -29   0  252.97   23.50
  29 -28   0  249.97   26.60
  29 -28   0  317.67   29.30
 -28  -1   0  286.37   32.80
  29 -28   0  300.47   32.00
 -28  -1   0  261.77   24.50
 -28  -1   0  269.57   22.10
 -28  -1   0  265.17   44.50
  27 -30   0  200.88   30.70
 -30   3   0  144.79   21.20
 -30   3   0  176.68   18.10
 -30   3   0  169.68   27.70
 -30   3   0  136.39   25.40
  27 -30   0  138.09   21.50
  27 -30   0  181.48   21.80
 -27  30   0  143.89   19.80
  -3 -27   0  145.59   13.60
  -3 -27   0  133.19   14.90
  -3 -27   0  129.99   18.00
  -3 -27   0  153.18   16.50
 -27  30   0  120.09   18.20
  30  -3   0  107.89   19.70
  -3 -27   0  168.68   23.10
  24 -30   0  262.67   29.80
  24 -30   0  236.98   22.60
  24 -30   0  256.47   23.70
 -30   6   0  154.58   23.10
 -30   6   0  257.27   22.90
 -30   6   0  246.08   21.60
 -30   6   0  182.78   16.60
 -30   6   0  215.98   32.00
  -6 -24   0  187.78   21.40
  -6 -24   0  206.78   17.00
  30  -6   0  187.88   13.50
  30  -6   0  192.78   13.70
  -6 -24   0  167.98   18.80
  -6 -24   0  182.38   14.50
 -24  30   0  151.88   24.90
 -24  30   0  216.48   22.50
  -6 -24   0  135.89   22.00
  30  -6   0  214.48   25.80
  -6 -24   0  189.18   16.60
 -30   9   0  298.47   18.60
  21 -30   0  293.37   30.70
 -30   9   0  294.37   30.10
 -30   9   0  343.57   48.00
  21 -30   0  302.67   22.80
 -30   9   0  290.17   23.50
  21 -30   0  276.47   22.10
 -30   9   0  278.47   29.20
  -9 -21   0  285.47   23.80
  30  -9   0  294.37   28.20
  -9 -21   0  319.47   23.00
  30  -9   0  274.07   20.00
 -21  30   0  286.57   22.30
  30  -9   0  254.87   20.00
  -9 -21   0  296.87   22.10
  -9 -21   0  285.77   21.90
  18 -30   0  223.08   26.20
  18 -30   0  231.38   33.20
 -30  12   0  197.58   14.00
  12  18   0  227.68   22.10
  18 -30   0  227.88   10.90
 -30  12   0  249.08   23.40
 -30  12   0  348.47   34.90
  18 -30   0  215.18   10.80
  18 -30   0  253.37   19.50
 -30  12   0  197.48   30.70
 -12 -18   0  215.58   20.90
  30 -12   0  226.98   26.10
  30 -12   0  234.68   20.40
  30 -12   0  298.97   48.70
  30 -12   0  249.88   20.80
 -12 -18   0  225.18   20.50
 -12 -18   0  252.57   22.10
 -12 -18   0  258.27   20.80
 -18  30   0  222.98   19.80
  15 -30   0  398.26   21.70
 -30  15   0  375.26   32.60
  15 -30   0  384.16   21.80
  15  15   0  366.26   18.60
  15 -30   0  409.26   33.20
 -30  15   0  365.96   13.90
  15  15   0  361.36   27.60
 -30  15   0  367.86   31.20
 -30  15   0  386.16   14.90
 -30  15   0  376.86   26.80
  15 -30   0  355.56   17.90
  15 -30   0  392.36   18.80
  15  15   0  358.36   24.30
  30 -15   0  426.56   35.20
 -15  30   0  440.06   27.00
 -15 -15   0  386.56   27.50
 -15 -15   0  414.56   29.50
 -15 -15   0  399.56   25.10
  30 -15   0  430.56   29.90
  30 -15   0  387.06   27.90
  30 -15   0  377.66   33.70
 -15 -15   0  435.26   30.20
  18  12   0  244.08   20.10
  12 -30   0  253.37   16.70
  12 -30   0  256.27   17.30
 -30  18   0  253.07   21.70
  12 -30   0  268.97   16.40
  18  12   0  253.57   20.90
 -30  18   0  270.87   22.10
  12 -30   0  253.17   15.80
 -30  18   0  250.57   26.20
  12 -30   0  257.07   22.70
  18  12   0  269.77   23.20
  30 -18   0  251.97   33.30
 -18 -12   0  266.27   24.90
  30 -18   0  326.57   29.00
  30 -18   0  247.48   24.50
 -18 -12   0  267.17   20.60
 -18 -12   0  246.68   22.10
 -18 -12   0  229.88   23.60
 -30  21   0  106.49   18.50
   9 -30   0  158.98   24.50
   9 -30   0  164.38   22.50
   9 -30   0  159.08   11.30
 -30  21   0  169.38   18.00
  21   9   0  173.28   18.50
 -30  21   0  132.29   20.50
   9 -30   0  142.19   14.60
  21   9   0  140.79   20.90
   9 -30   0  148.79   11.20
 -21  -9   0  185.88   19.80
 -21  -9   0  177.28   25.60
 -21  -9   0  194.48   17.90
  30 -21   0  215.28   30.70
  30 -21   0  234.18   32.80
 -21  -9   0  210.88   22.30
  30 -21   0  178.18   25.70
   6 -30   0   85.09   16.20
   6 -30   0  101.29   17.40
  24   6   0   71.49   15.30
   6 -30   0  100.39    8.80
 -30  24   0   83.79   15.60
   6 -30   0   96.39    9.10
 -30  24   0   62.19   15.70
   6 -30   0   93.29   18.20
 -30  24   0   95.69   15.90
  30 -24   0  131.49   23.70
 -24  -6   0   91.79   15.10
  30 -24   0   54.69   14.60
  30 -24   0   91.29   18.90
 -24  -6   0  100.89   20.80
 -24  -6   0   97.19   19.80
 -24  -6   0  139.09   20.10
 -30  27   0  110.59   16.40
 -30  27   0  151.38   22.60
 -30  27   0  120.79   18.60
   3 -30   0  138.89   20.90
   3 -30   0  154.58   22.30
  27   3   0  108.79   22.70
   3 -30   0  111.09   18.00
   3 -30   0  135.29   11.10
   3 -30   0  148.49   11.00
 -27  -3   0  124.99   22.80
 -27  -3   0  162.28   17.40
 -27  -3   0  114.69   17.50
 -27  -3   0  121.49   25.20
  30 -27   0  145.09   22.30
  30 -27   0   85.39   19.40
  30 -27   0  123.49   20.60
   0 -30   0   92.59   16.90
 -30  30   0   65.79   17.00
   0 -30   0   99.79   17.40
  30   0   0   71.49   18.70
 -30  30   0  105.99   20.30
 -30  30   0  105.69   18.00
   0 -30   0  104.79   11.30
   0 -30   0   80.29   15.40
   0 -30   0  107.09   11.10
   0 -30   0  104.19   18.20
  30 -30   0   56.49   15.60
 -30   0   0   72.49   13.50
  30 -30   0   85.89   21.90
  30 -30   0   79.19   18.70
 -30   0   0   67.69   18.20
 -30   0   0   53.29   17.80
 -30   0   0   78.29   15.90
 -31   2   0   93.99   15.30
 -31   2   0   94.79   15.90
 -31   2   0  103.49   25.20
  29 -31   0   90.49   20.10
 -31   2   0  122.69   36.10
  29 -31   0   69.19   16.50
  29 -31   0  110.19   23.70
  -2 -29   0   69.79   15.20
 -29  31   0   86.99   16.10
  -2 -29   0   85.09   16.20
  -2 -29   0   72.19   11.80
  -2 -29   0   93.69   13.50
  -2 -29   0  109.29   16.80
 -29  31   0   83.89   16.40
  -2 -29   0   61.99   14.40
  31  -2   0  100.19   18.80
 -31   5   0   88.09   18.50
  26 -31   0  109.09   18.60
  26 -31   0  100.59   21.50
 -31   5   0   93.19   16.20
  26 -31   0   76.09   15.00
 -31   5   0  109.29   22.90
 -31   5   0  112.89   17.50
  -5 -26   0  122.59   13.90
  -5 -26   0   82.99   13.20
 -26  31   0   87.89   17.20
  -5 -26   0  125.79   13.60
 -26  31   0   90.29   14.90
  -5 -26   0  114.09   17.50
  31  -5   0   69.09   16.10
  -5 -26   0  108.59   18.70
  -5 -26   0   97.59   14.10
  23 -31   0   87.29   15.70
 -31   8   0   86.19   16.30
  23 -31   0  115.69   18.50
 -31   8   0   64.09   16.40
  23 -31   0   83.19   18.50
 -31   8   0   82.09   14.50
  31  -8   0  104.09   14.50
  -8 -23   0   89.89   14.80
 -23  31   0   67.79   13.00
  31  -8   0   80.69   18.00
  -8 -23   0  136.29   21.10
  31  -8   0   90.19   13.30
  -8 -23   0  119.49   16.80
 -31  11   0   91.89   21.00
  20 -31   0  100.39   15.90
 -31  11   0   95.79   15.20
 -31  11   0  105.29   13.00
 -31  11   0  101.19   15.30
  20 -31   0  113.99   22.00
  20 -31   0  111.79   16.80
 -11 -20   0   78.69   15.50
  31 -11   0   73.89   17.60
  31 -11   0   82.79   14.10
 -11 -20   0   81.59   14.20
  31 -11   0   91.89   24.70
 -11 -20   0   94.79   17.10
 -11 -20   0   75.99   13.10
  31 -11   0   97.49   16.00
  17 -31   0  202.98   16.70
 -31  14   0  200.78   19.60
 -31  14   0  157.38   18.00
 -31  14   0  149.79   11.00
  17 -31   0  181.48   11.50
  17 -31   0  168.18   26.30
  14  17   0  193.98   20.90
  17 -31   0  155.88   11.00
 -31  14   0  143.69   10.50
 -31  14   0  203.28   29.20
  17 -31   0  191.68   16.70
 -14 -17   0  182.38   19.30
 -17  31   0  170.08   26.90
 -14 -17   0  144.59   16.30
 -14 -17   0  171.38   19.30
 -14 -17   0  175.18   18.90
  31 -14   0  165.18   26.20
  31 -14   0  187.18   19.60
  31 -14   0  150.08   20.20
  31 -14   0  136.89   24.20
  17  14   0  348.27   21.30
  17  14   0  405.36   29.60
  14 -31   0  384.86   20.20
  14 -31   0  344.37   19.40
 -31  17   0  384.56   26.70
 -31  17   0  400.06   32.90
  14 -31   0  410.46   34.20
  14 -31   0  376.06   21.20
  14 -31   0  342.77   19.00
 -31  17   0  374.16   26.40
 -17 -14   0  326.87   25.50
  31 -17   0  416.46   35.00
 -17 -14   0  385.36   29.90
  31 -17   0  358.86   28.40
  31 -17   0  327.77   30.70
 -17 -14   0  352.76   23.80
 -17 -14   0  347.27   28.00
 -31  20   0  336.97   31.00
  20  11   0  396.26   27.80
  20  11   0  417.56   29.70
  11 -31   0  403.86   33.60
  11 -31   0  404.16   23.10
  11 -31   0  380.66   18.80
 -31  20   0  423.56   28.60
  11 -31   0  415.56   19.30
  11 -31   0  417.56   29.50
 -31  20   0  386.36   27.20
 -20 -11   0  430.46   26.30
 -20 -11   0  386.86   30.60
  31 -20   0  405.96   32.90
 -20 -11   0  416.86   32.60
  31 -20   0  375.66   34.90
  31 -20   0  413.76   34.60
 -20 -11   0  420.56   29.80
   8 -31   0  107.79   17.60
   8 -31   0  137.99   10.20
   8 -31   0  111.99   33.00
 -31  23   0  134.29   22.90
   8 -31   0  144.29    9.80
 -31  23   0  128.99   19.90
 -31  23   0  131.49   20.20
  23   8   0  117.59   19.30
  31 -23   0  148.99   25.40
  31 -23   0  138.89   22.40
 -23  -8   0  153.38   16.40
 -23  -8   0  108.39   21.30
 -23  -8   0  137.69   19.60
 -23  -8   0  123.79   21.20
  31 -23   0  122.99   22.50
   5 -31   0  131.99   21.10
   5 -31   0   99.59   17.60
 -31  26   0   93.19   16.40
 -31  26   0  106.39   20.20
 -31  26   0  111.69   18.60
   5 -31   0   85.09    9.00
  26   5   0   92.79   19.10
   5 -31   0   99.59    8.80
   5 -31   0   76.89   15.90
 -26  -5   0  112.99   17.20
  31 -26   0  109.79   22.70
  31 -26   0  101.99   21.20
 -26  -5   0  116.99   22.10
  31 -26   0  113.89   23.10
 -26  -5   0  100.59   16.70
 -26  -5   0   71.39   19.90
 -31  29   0   58.29   14.70
   2 -31   0   73.39    9.70
   2 -31   0   82.29   10.10
   2 -31   0   66.29   13.50
   2 -31   0   58.69   15.20
 -31  29   0   89.79   17.80
  29   2   0   76.69   18.00
   2 -31   0   79.19   16.30
 -31  29   0   54.49   12.00
 -29  -2   0   59.79   12.50
 -29  -2   0   58.29   15.50
 -29  -2   0   28.90   16.20
  31 -29   0   74.89   19.60
  31 -29   0   65.19   16.50
 -29  -2   0   62.59   15.50
  31 -29   0   63.39   17.60
  31 -32   0   62.29   16.50
 -32   1   0   78.89   14.30
  31 -32   0   55.29   17.20
 -32   1   0   58.59   18.80
  31 -32   0   60.59   17.50
 -32   1   0   87.79   18.00
  -1 -31   0   68.99   11.10
 -31  32   0   79.49   15.70
  32  -1   0   63.89   21.80
  -1 -31   0   58.79   13.20
  -1 -31   0   58.59   15.00
  -1 -31   0  101.89   18.10
 -31  32   0   76.49   16.50
  -1 -31   0   71.49   10.90
  28 -32   0  133.79   25.80
 -32   4   0   94.39   25.90
 -32   4   0  122.59   18.70
 -32   4   0  128.09   20.80
 -32   4   0  135.99   24.30
  28 -32   0  105.59   19.30
  28 -32   0  134.99   23.10
  -4 -28   0  104.39   15.60
  -4 -28   0  107.49   17.10
  -4 -28   0  116.99   14.10
  -4 -28   0  122.39   18.60
 -28  32   0  110.09   17.90
  32  -4   0  123.29   23.80
 -28  32   0  171.28   24.70
  -4 -28   0  128.09   17.10
 -32   7   0  241.18   21.30
  25 -32   0  302.77   33.50
  25 -32   0  230.88   23.50
 -32   7   0  229.58   23.10
 -32   7   0  225.28   19.20
 -32   7   0  225.98   32.10
  25 -32   0  278.57   25.30
  -7 -25   0  248.48   23.40
  -7 -25   0  236.58   15.20
  32  -7   0  233.78   15.50
  -7 -25   0  225.48   15.10
  -7 -25   0  229.58   19.70
  -7 -25   0  266.47   22.90
  -7 -25   0  268.37   20.90
  32  -7   0  232.48   15.90
  32  -7   0  234.38   26.50
 -25  32   0  234.18   21.20
 -32  10   0   97.89   17.10
 -32  10   0   78.89   18.40
 -32  10   0  120.59   14.90
  22 -32   0  128.19   18.10
 -32  10   0  106.69   16.60
  22 -32   0  113.89   22.90
  22 -32   0  140.69   20.10
  32 -10   0  121.49   14.30
 -10 -22   0   89.39   16.00
 -10 -22   0   91.99   18.00
 -10 -22   0  139.79   16.50
 -22  32   0  139.29   19.30
  32 -10   0  111.09   15.70
  32 -10   0  155.28   28.80
 -10 -22   0  116.49   17.30
 -32  13   0  170.88   13.10
  19 -32   0  191.08   17.70
 -32  13   0  160.98   12.10
  19 -32   0  194.88   17.80
 -32  13   0  166.48   21.90
 -32  13   0  140.69   22.30
 -32  13   0  164.58   22.20
  19 -32   0  124.69   22.30
  32 -13   0  195.38   20.10
 -13 -19   0  206.48   19.00
 -13 -19   0  199.18   20.40
  32 -13   0  172.58   27.60
  32 -13   0  209.38   24.50
  32 -13   0  150.18   24.00
 -19  32   0  181.28   18.80
 -13 -19   0  183.48   19.30
 -13 -19   0  192.88   24.70
 -32  16   0  148.49   19.80
  16 -32   0  152.68   14.50
  16 -32   0  151.08   12.10
  16 -32   0  146.49   26.70
 -32  16   0  150.98   23.50
 -32  16   0  114.19   16.80
  16 -32   0  149.99   12.10
  16 -32   0  155.98   14.40
  32 -16   0  115.39   22.40
  32 -16   0  155.18   25.90
  32 -16   0  155.98   27.70
 -16 -16   0  143.69   21.40
 -16 -16   0  136.99   20.60
  32 -16   0  145.89   21.10
 -16 -16   0  153.58   16.70
 -16 -16   0  159.28   22.50
 -32  19   0  235.48   21.30
  13 -32   0  244.98   16.40
  13 -32   0  218.88   14.80
 -32  19   0  225.08   26.80
  13 -32   0  200.18   21.60
  13 -32   0  199.68   16.00
  13 -32   0  207.68   16.00
  13 -32   0  276.17   28.90
  19  13   0  220.18   19.20
 -32  19   0  203.58   21.20
 -19 -13   0  232.08   22.10
  32 -19   0  208.68   32.20
  32 -19   0  219.48   24.60
 -19 -13   0  237.68   25.50
 -19 -13   0  227.68   19.70
  32 -19   0  237.68   27.20
 -19 -13   0  213.88   25.40
  10 -32   0   95.49   14.40
  10 -32   0  106.19    9.40
  10 -32   0  118.19    9.90
 -32  22   0  117.89   19.20
  22  10   0   93.29   25.00
  10 -32   0  131.99   20.70
  10 -32   0   92.19   19.50
 -32  22   0   86.49   14.70
 -22 -10   0  103.69   18.00
 -22 -10   0  109.49   21.40
  32 -22   0   94.09   20.80
 -22 -10   0   85.79   18.50
  32 -22   0   75.89   16.70
  32 -22   0   64.09   17.70
 -22 -10   0   97.59   16.00
 -32  25   0  196.98   20.70
 -32  25   0  117.09   17.10
   7 -32   0  187.88   27.10
   7 -32   0  137.59   18.90
 -32  25   0  154.28   24.20
   7 -32   0  188.48   11.40
  25   7   0  206.38   28.60
   7 -32   0  188.78   20.40
   7 -32   0  153.78   10.70
  32 -25   0  148.19   24.10
 -25  -7   0  155.68   21.90
  32 -25   0  140.59   26.80
  32 -25   0  162.58   28.30
 -25  -7   0  156.68   25.50
 -25  -7   0  130.19   23.90
 -25  -7   0  160.38   17.00
 -32  28   0  128.29   20.20
   4 -32   0  131.79   19.50
   4 -32   0  133.29   20.30
   4 -32   0  134.09   23.00
 -32  28   0  133.59   20.80
 -32  28   0  131.79   22.60
  28   4   0  136.09   23.80
 -28  -4   0  128.89   27.40
 -28  -4   0  128.99   20.80
  32 -28   0  146.59   24.10
 -28  -4   0  133.09   18.70
  32 -28   0  131.39   24.10
 -28  -4   0  125.39   22.90
  32 -28   0   95.39   19.40
   1 -32   0   82.39   17.30
   1 -32   0   66.79   13.80
 -32  31   0   85.69   17.70
   1 -32   0   58.89   14.70
 -32  31   0   93.59   16.70
   1 -32   0   89.19   10.70
   1 -32   0   89.19   10.60
  31   1   0   84.89   23.30
  32 -31   0   67.09   15.80
 -31  -1   0   59.79   16.00
  32 -31   0   69.89   18.30
 -31  -1   0   78.99   20.40
  32 -31   0   87.49   26.60
 -31  -1   0   83.49   15.40
  30 -33   0   78.89   22.00
  30 -33   0   99.89   20.10
  30 -33   0  103.79   21.30
 -33   3   0   99.89   16.60
 -33   3   0   86.09   16.70
 -33   3   0   65.99   18.50
  -3 -30   0   98.59   16.80
  -3 -30   0   99.89   14.80
  -3 -30   0  108.29   14.30
  -3 -30   0   81.29   16.80
  33  -3   0   93.69   21.00
 -30  33   0   80.39   15.40
 -30  33   0  110.69   19.70
  -3 -30   0   78.99   14.00
  27 -33   0   22.20   14.40
 -33   6   0   44.50   19.10
 -33   6   0   47.70   13.10
  27 -33   0   64.19   16.10
 -33   6   0   64.19   14.50
  27 -33   0   49.50   14.10
  -6 -27   0   73.49   12.10
  -6 -27   0   58.69   11.00
 -27  33   0   59.29   13.20
  -6 -27   0   51.69   12.80
  -6 -27   0   36.90    9.60
  33  -6   0   53.99   20.50
  -6 -27   0   55.39   12.90
  -6 -27   0   52.99   11.20
  24 -33   0  102.59   17.70
  24 -33   0   98.29   22.90
  24 -33   0   77.79   15.20
 -33   9   0   98.19   14.70
 -33   9   0  105.29   22.90
 -33   9   0   90.39   16.90
 -33   9   0   81.79   15.30
  33  -9   0   96.19   14.70
  -9 -24   0  113.39   17.30
  33  -9   0   83.29   13.30
  -9 -24   0   91.09   17.60
 -24  33   0  101.99   15.50
  33  -9   0  125.59   25.90
  -9 -24   0   90.09   16.20
  -9 -24   0   65.29   13.50
 -33  12   0  107.19   16.50
  21 -33   0  118.69   17.30
 -33  12   0  114.29   17.60
 -33  12   0  107.39   12.40
  21 -33   0  141.79   19.30
  21 -33   0  112.59   23.70
 -33  12   0   83.09   20.30
 -21  33   0  135.79   19.20
  33 -12   0  134.89   25.40
  33 -12   0  128.99   18.90
 -12 -21   0  124.59   20.00
 -12 -21   0   91.29   15.80
 -12 -21   0  125.39   19.80
 -12 -21   0  124.69   18.00
  33 -12   0  109.59   16.80
  18 -33   0  147.19   11.20
 -33  15   0  201.78   20.60
  18 -33   0  163.48   16.00
 -33  15   0  174.58   10.80
 -33  15   0  136.09   25.40
 -33  15   0  178.48   19.40
 -33  15   0  174.58   11.30
  18 -33   0  194.68   17.40
  18 -33   0  168.28   11.10
  18 -33   0  158.28   28.40
 -15 -18   0  161.38   22.90
  33 -15   0  136.69   21.60
  33 -15   0  195.48   24.10
 -15 -18   0  196.58   21.60
  33 -15   0  188.28   31.40
  33 -15   0  186.78   30.70
 -15 -18   0  181.58   20.70
 -18  33   0  206.58   20.40
 -33  18   0  285.77   24.70
  18  15   0  321.87   20.00
  15 -33   0  351.56   33.30
  15 -33   0  302.57   18.40
  15 -33   0  288.97   17.30
 -33  18   0  363.26   27.00
  15 -33   0  344.67   28.50
  15 -33   0  333.97   20.30
 -33  18   0  318.77   29.80
  15 -33   0  331.17   19.90
  33 -18   0  310.47   27.50
 -18 -15   0  310.77   26.00
  33 -18   0  323.37   32.60
 -18 -15   0  298.47   27.40
 -18 -15   0  321.17   28.60
  33 -18   0  283.17   31.70
 -18 -15   0  368.46   28.10
  12 -33   0   45.00   12.00
  21  12   0   55.99   14.50
 -33  21   0   62.19   14.00
 -33  21   0   90.39   17.30
 -33  21   0   39.30   12.30
  12 -33   0   84.89    9.60
  12 -33   0   65.09   12.10
  12 -33   0   61.19    9.50
  12 -33   0   50.29   15.60
  12 -33   0   80.99   13.30
  33 -21   0   56.59   15.80
  33 -21   0   83.39   20.00
 -21 -12   0   52.29   15.10
 -21 -12   0   75.39   17.40
 -21 -12   0   60.99   14.30
  33 -21   0   62.59   19.10
 -33  24   0   70.29   14.20
   9 -33   0   79.29   15.30
   9 -33   0   70.39    7.30
 -33  24   0   65.99   15.30
   9 -33   0   80.39   18.80
 -33  24   0   66.19   14.70
  24   9   0   66.49   17.10
 -24  -9   0   33.90   16.20
  33 -24   0   52.69   16.60
 -24  -9   0   73.49   13.70
  33 -24   0   49.70   20.20
  33 -24   0   53.59   17.10
 -24  -9   0   36.40   11.70
 -24  -9   0   63.39   14.50
 -33  27   0   68.69   15.40
 -33  27   0   64.39   14.40
  27   6   0   56.39   15.00
   6 -33   0   40.10   13.30
 -33  27   0   56.69   16.70
   6 -33   0   75.89   16.60
   6 -33   0   37.20   11.90
 -27  -6   0   54.39   13.10
 -27  -6   0   40.00    9.70
  33 -27   0   27.00   10.90
  33 -27   0   35.20   15.20
  33 -27   0   32.40   14.20
 -27  -6   0   40.60   15.20
 -33  30   0  106.99   20.00
   3 -33   0   63.39   14.90
   3 -33   0   94.79   17.90
 -33  30   0   83.99   16.80
   3 -33   0   85.59   19.00
 -30  -3   0   75.49   19.30
 -30  -3   0  119.39   18.80
 -30  -3   0   95.39   17.90
  33 -30   0   65.49   18.00
  33 -30   0  108.19   21.60
  29 -34   0  113.09   20.70
  29 -34   0   82.49   24.30
 -34   5   0  100.89   24.60
  29 -34   0   88.59   18.30
 -34   5   0  129.19   22.30
 -34   5   0  128.99   19.50
  -5 -29   0  103.09   14.00
  -5 -29   0   82.69   16.80
  -5 -29   0  120.19   21.10
  34  -5   0  108.89   22.80
  -5 -29   0  111.49   15.00
 -29  34   0  110.69   18.80
  26 -34   0   88.79   22.70
  26 -34   0   61.39   15.00
 -34   8   0   99.49   17.30
  26 -34   0   67.19   15.20
 -34   8   0   88.39   20.90
 -34   8   0   66.99   14.50
  34  -8   0   51.39   17.50
  -8 -26   0   87.09   14.80
  34  -8   0  102.79   13.20
  34  -8   0   58.79   10.50
  -8 -26   0  111.49   17.80
  -8 -26   0   48.00   12.50
  -8 -26   0   83.79   14.90
 -26  34   0   77.89   13.70
  23 -34   0  119.59   19.20
 -34  11   0   96.99   14.00
 -34  11   0   70.39   19.90
  23 -34   0  115.59   26.60
 -34  11   0   78.29   15.20
 -34  11   0  112.29   18.20
  23 -34   0   98.89   17.30
  34 -11   0   94.39   15.70
 -23  34   0  104.59   17.30
  34 -11   0   85.19   16.20
 -11 -23   0   88.79   15.90
 -11 -23   0   86.69   15.90
 -11 -23   0   63.59   15.00
 -11 -23   0  103.59   15.90
  34 -11   0   64.89   17.90
 -34  14   0  104.29   22.00
  20 -34   0  125.39   16.70
 -34  14   0  111.49   19.10
 -34  14   0  126.69   19.60
 -34  14   0  107.79   10.00
  20 -34   0  139.99   18.60
  20 -34   0   92.99   23.00
 -34  14   0  106.89   11.60
 -14 -20   0  101.09   17.90
 -20  34   0  105.49   17.20
  34 -14   0  162.98   30.20
 -14 -20   0  126.79   21.30
  34 -14   0  114.29   18.50
  34 -14   0   76.39   16.00
 -14 -20   0  112.39   19.20
 -14 -20   0  122.49   18.70
  17 -34   0  167.28   16.00
 -34  17   0  194.78   21.10
  17 -34   0  170.18   13.60
 -34  17   0  149.19   20.60
  17 -34   0  150.48   12.20
  17 -34   0  101.79   20.50
 -34  17   0  226.38   26.90
  17 -34   0  195.78   16.60
 -17 -17   0  170.98   23.20
  34 -17   0  181.38   25.50
  34 -17   0  124.39   21.40
 -17 -17   0  193.58   18.90
  34 -17   0  164.58   29.60
 -17 -17   0  149.19   20.80
 -17 -17   0  190.58   23.00
  20  14   0  160.48   26.90
  14 -34   0  139.19   14.10
 -34  20   0  181.08   24.50
 -34  20   0  179.28   24.20
  14 -34   0  176.08   14.20
  14 -34   0  127.29   14.20
  14 -34   0  163.98   25.30
 -34  20   0  124.09   24.10
  14 -34   0  163.38   27.40
  14 -34   0  141.09   13.10
 -20 -14   0  140.99   22.70
  34 -20   0  187.08   30.10
  34 -20   0  122.89   21.60
 -20 -14   0  194.88   19.00
 -20 -14   0  139.09   23.50
  34 -20   0  128.59   20.20
 -20 -14   0  157.98   21.60
  11 -34   0  127.09   24.20
  11 -34   0  129.09   10.30
  11 -34   0  134.89   11.00
 -34  23   0  118.69   20.00
  11 -34   0  137.99   22.30
 -34  23   0   93.69   16.70
  23  11   0  121.59   20.60
  11 -34   0  126.19   14.50
  34 -23   0  114.79   22.20
 -23 -11   0  141.89   23.20
  34 -23   0  115.69   20.80
 -23 -11   0  139.99   23.90
 -23 -11   0   79.99   15.40
 -23 -11   0  126.99   17.30
  34 -23   0  149.99   29.10
   8 -34   0   58.29   14.30
   8 -34   0   25.70   12.70
  26   8   0   28.70   14.40
 -34  26   0   70.09   16.20
 -34  26   0   46.40   15.60
 -34  26   0   63.39   15.10
   8 -34   0   45.50   13.30
 -26  -8   0   39.30   17.80
 -26  -8   0   76.99   18.90
  34 -26   0   65.09   15.40
  34 -26   0   38.70   14.70
 -26  -8   0   43.00   12.30
 -26  -8   0   44.50   10.30
   5 -34   0   50.29   14.10
   5 -34   0   23.30    8.90
 -34  29   0   47.60   13.80
 -34  29   0   34.30   11.10
   5 -34   0   36.50   12.20
 -29  -5   0   70.49   19.70
 -29  -5   0   76.89   17.90
  34 -29   0   78.49   19.20
 -29  -5   0   64.59   13.40
  28 -35   0   43.20   13.90
  28 -35   0   51.19   22.30
 -35   7   0   41.50   12.10
 -35   7   0   19.90   15.00
  28 -35   0   37.20   13.20
 -35   7   0   40.50   12.50
  -7 -28   0   46.80   11.90
 -28  35   0   57.29   14.20
  -7 -28   0   33.40   10.70
  -7 -28   0   53.89   11.90
  35  -7   0   44.10   18.70
  -7 -28   0   41.40   13.70
  25 -35   0   56.59   19.40
  25 -35   0   39.90   11.90
 -35  10   0   72.49   14.30
 -35  10   0   70.19   21.40
 -35  10   0   89.89   18.10
  25 -35   0   44.20   12.60
 -10 -25   0   80.29   15.30
  35 -10   0   52.69   11.30
 -10 -25   0   51.59   13.80
  35 -10   0   62.29   15.80
 -10 -25   0   67.09   15.30
 -25  35   0   36.60   10.90
 -10 -25   0   86.89   15.60
 -35  13   0   63.49   10.40
  22 -35   0   62.59   14.00
 -35  13   0   57.19   12.20
  22 -35   0   27.20   13.40
 -35  13   0   56.29    9.80
 -35  13   0    9.90   12.30
  22 -35   0   54.29   13.90
 -35  13   0   43.80   11.30
  35 -13   0   36.30   16.80
 -13 -22   0   54.69   14.10
 -13 -22   0   56.29   13.30
 -22  35   0   78.39   15.00
 -13 -22   0   75.89   15.50
  35 -13   0   56.19   15.90
 -13 -22   0   60.29   14.00
  35 -13   0   60.29   14.00
 -35  16   0   99.19   18.00
 -35  16   0  104.89   19.00
 -35  16   0   62.09   26.90
  19 -35   0   82.89    8.80
  19 -35   0  106.09   14.80
  19 -35   0  113.19   16.30
 -35  16   0   79.99    8.60
  19 -35   0   82.69    7.90
  19 -35   0   68.89   16.80
  35 -16   0   64.49   18.60
 -16 -19   0   62.49   14.10
 -16 -19   0   74.29   15.40
 -16 -19   0   91.09   16.60
  35 -16   0   92.69   18.30
 -16 -19   0   75.39   16.90
 -35  19   0  133.09   21.10
  16 -35   0  165.98   15.30
  16 -35   0  178.18   15.20
  16 -35   0  134.89   24.80
  16 -35   0  148.29   23.60
 -35  19   0  156.18   23.10
  16 -35   0  139.49   12.70
 -35  19   0  151.48   22.10
  16 -35   0  121.79   12.50
 -19 -16   0  119.69   17.20
 -19 -16   0  182.48   25.60
 -19 -16   0  141.69   23.60
  35 -19   0  149.29   30.10
  35 -19   0  143.89   23.50
  35 -19   0   78.49   20.40
 -19 -16   0  166.58   25.60
  13 -35   0  164.88   27.40
  13 -35   0  154.78   12.60
  13 -35   0  175.98   16.10
  13 -35   0  133.09   16.80
 -35  22   0  186.98   19.90
  13 -35   0  184.78   13.60
 -35  22   0  160.88   24.30
 -35  22   0  152.08   21.00
  13 -35   0  110.99   19.40
  22  13   0  220.38   36.40
  35 -22   0  115.59   28.20
  35 -22   0  156.68   24.40
 -22 -13   0  139.09   23.70
 -22 -13   0  156.08   17.60
 -22 -13   0  145.19   24.30
  35 -22   0  195.28   22.70
 -22 -13   0  106.59   19.70
  10 -35   0   58.39   15.90
 -35  25   0   73.29   16.30
 -35  25   0   37.00   15.30
  10 -35   0   37.10   11.70
  10 -35   0   51.99   10.90
 -35  25   0   74.19   16.60
 -25 -10   0   48.20   12.40
  35 -25   0   73.99   18.60
 -25 -10   0   51.49   13.80
 -25 -10   0   51.49   15.40
  35 -25   0   71.89   17.30
 -35  28   0   48.20   13.90
 -35  28   0   64.49   17.70
   7 -35   0   44.10   14.20
   7 -35   0   51.29   14.10
   7 -35   0   41.60   13.60
  35 -28   0   58.89   17.70
  35 -28   0   88.89   20.00
 -28  -7   0  100.39   15.90
 -28  -7   0  124.59   25.10
  27 -36   0   12.50   18.90
  27 -36   0   21.40   13.30
 -36   9   0   26.30   15.40
  27 -36   0   27.20   12.50
 -36   9   0   26.90   13.10
 -36   9   0   43.60   11.20
  36  -9   0   41.60   19.20
  -9 -27   0   52.29   21.50
  -9 -27   0   40.40   11.10
  -9 -27   0   33.90   13.00
 -27  36   0   36.20   11.20
  -9 -27   0   35.20   11.60
 -36  12   0   26.40   15.20
 -36  12   0   38.20   12.20
 -36  12   0   40.80   12.80
  24 -36   0   33.40   11.40
 -36  12   0   22.60    7.50
  24 -36   0   22.00   12.80
  24 -36   0   28.40   10.80
 -12 -24   0   30.40    8.90
  36 -12   0   18.00    9.90
 -12 -24   0   40.80   11.60
 -12 -24   0   20.80   12.40
 -24  36   0   20.20    8.80
 -12 -24   0   53.59   14.10
  36 -12   0   42.50   18.90
  21 -36   0   21.50    9.40
  21 -36   0   29.00    9.50
 -36  15   0   36.40   16.30
  21 -36   0   45.70   15.20
 -36  15   0   34.30   10.80
 -36  15   0   22.60   10.60
  36 -15   0   22.80   11.50
 -15 -21   0   23.70    9.70
 -15 -21   0   16.90   10.40
 -15 -21   0   30.80    9.20
 -15 -21   0   15.30    8.50
 -21  36   0   23.40    9.20
  36 -15   0   15.20   12.00
  18 -36   0   60.79   18.20
  18 -36   0   72.29    9.20
  18 -36   0   78.39   15.90
 -36  18   0   77.29   23.50
  18 -36   0   78.29   13.10
  18 -36   0   72.29   12.90
 -36  18   0   71.89   14.70
 -18 -18   0   52.59   14.60
  36 -18   0   57.49   14.50
 -18 -18   0   81.99   17.90
 -18 -18   0   42.00   12.20
 -18 -18   0   70.49   14.50
  36 -18   0   71.59   18.60
  15 -36   0   51.09   17.00
 -36  21   0   64.59   19.40
  15 -36   0   31.80    7.70
 -36  21   0   34.00   11.50
  15 -36   0   40.70    8.20
 -36  21   0   30.00   10.50
  15 -36   0   38.20   12.50
  15 -36   0   57.69    9.30
 -21 -15   0   10.60   11.10
  36 -21   0   63.69   17.00
 -21 -15   0   23.10    9.70
  36 -21   0   29.90   12.40
 -21 -15   0   50.29   16.10
 -21 -15   0   54.99   14.30
  12 -36   0   73.09   19.30
  12 -36   0   54.19   11.40
 -36  24   0   67.99   15.00
  12 -36   0   60.79   14.40
 -36  24   0   66.89   16.20
  36 -24   0   72.49   19.00
 -24 -12   0   92.99   19.80
 -24 -12   0   71.49   14.20
 -24 -12   0   56.19   15.50
  36 -24   0   54.69   17.50
   9 -36   0   27.50    9.90
 -36  27   0   75.59   17.30
   9 -36   0   60.79   13.80
 -36  27   0   57.59   20.10
   9 -36   0   34.60   10.60
   9 -36   0   59.09   16.60
 -27  -9   0   48.80   18.00
  36 -27   0   47.70   17.80
 -27  -9   0   69.89   13.80
 -27  -9   0   81.69   18.10
  36 -27   0   43.10   17.10
 -37  14   0   41.60   20.40
  23 -37   0   32.60   17.10
  23 -37   0   35.70   11.60
  23 -37   0   78.89   15.20
 -37  14   0   36.40    8.10
 -37  14   0   45.20   14.30
 -37  14   0   35.20   12.40
 -14 -23   0   36.30   11.90
 -14 -23   0   41.40   12.30
  37 -14   0   35.50   19.50
  37 -14   0   31.30   12.40
 -14 -23   0   62.49   15.50
 -23  37   0   60.29   14.80
  20 -37   0   84.79   13.80
 -37  17   0   55.39   17.90
  20 -37   0   69.79   13.80
 -37  17   0   91.79   17.60
 -37  17   0   77.29   16.60
  20 -37   0   61.89   21.60
 -17 -20   0   88.39   18.80
 -17 -20   0   76.99   16.80
 -17 -20   0   45.50   17.50
  37 -17   0   93.19   24.30
 -17 -20   0  116.49   18.10
  37 -17   0  104.49   27.00
  17 -37   0   44.60    9.20
  17 -37   0   42.30    9.00
 -37  20   0   48.20   16.80
 -37  20   0   49.80   13.20
 -37  20   0   70.39   15.10
  17 -37   0   41.40   14.00
  17 -37   0   25.70   16.20
  17 -37   0   54.49   10.00
  37 -20   0   68.79   19.90
 -20 -17   0   49.40   11.80
 -20 -17   0   55.59   18.40
  37 -20   0   74.59   19.00
 -20 -17   0   86.49   19.50
 -20 -17   0   53.19   17.50
 -37  23   0   20.20    9.50
  14 -37   0    4.40   13.20
  14 -37   0   11.10    4.90
  14 -37   0   12.30    4.70
  14 -37   0   23.90    9.10
 -37  23   0   11.60    8.00
  14 -37   0   12.60    8.20
  37 -23   0   16.40   11.20
 -23 -14   0   19.80   14.30
  37 -23   0   38.10   18.70
 -23 -14   0    6.20    7.60
 -23 -14   0   21.00   10.10
   1  -1  -1 1717.33   34.50
   0   1  -1 1728.43   29.10
  -1   0  -1 1699.93   34.70
  -1   0  -1 1766.12   32.00
   0   1  -1 1636.84   40.40
   0   1  -1 1744.43   32.00
   1  -1  -1 1733.43   26.40
  -1   0  -1 1737.83   29.00
  -1   0  -1 1728.93   34.70
   0   1  -1 1649.23   34.70
   1  -1  -1 1712.33   31.90
   1  -1  -1 1671.03   33.60
  -1   0  -1 1641.04   28.00
  -1   1   1 1673.83   33.10
   0  -1   1 1696.83   35.00
   0  -1   1 1839.62   46.50
   1   0   1 1679.13   27.00
   1   0   1 1732.13   28.50
   0  -1   1 1641.74   34.20
   0  -1   1 1585.44   29.30
   1   0   1 1532.35   33.80
  -1   1   1 1649.63   34.20
   0  -1   1 1692.63   28.60
  -1   1   1 1700.23   28.70
   1   0   1 1623.24   33.60
  -1   3  -1 1580.34   34.30
  -1   3  -1 1572.64   34.00
  -2  -1  -1 1583.14   32.80
  -2  -1  -1 1547.35   33.40
  -1   3  -1 1594.14   34.00
   3  -2  -1 1486.35   30.10
  -2  -1  -1 1598.54   28.50
   3  -2  -1 1569.44   33.20
   3  -2  -1 1583.74   33.70
   3  -2  -1 1555.34   32.90
  -2  -1  -1 1660.33   31.00
  -1   3  -1 1642.64   30.50
   3  -2  -1 1628.14   29.80
  -1   3  -1 1558.64   29.70
  -2  -1  -1 1571.84   33.00
  -1   3  -1 1642.14   30.50
   2   1   1 2037.50   40.10
   1  -3   1 2196.18   37.10
   2   1   1 2051.59   37.70
  -3   2   1 2072.39   40.30
  -3   2   1 2119.39   36.80
   1  -3   1 1978.80   41.10
   2   1   1 2048.10   39.30
   1  -3   1 2069.79   37.10
   2   1   1 2037.00   35.20
   2   1   1 2061.89   39.80
  -3   2   1 2053.39   31.20
  -3   2   1 1985.10   40.60
  -3   2   1 2177.78   37.80
   1  -3   1 1990.20   41.50
   1  -3   1 2047.20   37.20
   0  -2  -1 5093.89   84.59
   2   0  -1 5314.57   87.59
  -2   2  -1 5276.27   88.39
   2   0  -1 5567.14   87.59
   2  -2   1 5273.67   87.49
  -2   0   1 5216.28   86.59
   5  -3  -1 5394.26   94.09
  -2   5  -1 5507.85   95.29
   5  -3  -1 5682.53   94.49
   5  -3  -1 5682.63   94.49
  -3  -2  -1 5753.42   92.59
   5  -3  -1 5656.53   88.99
  -3  -2  -1 5543.25   92.49
  -3  -2  -1 5623.04   91.69
   5  -3  -1 5714.63   84.09
   2  -5   1 4786.32   78.89
   2  -5   1 4719.43   82.39
  -5   3   1 4833.72   82.29
   2  -5   1 4653.63   81.79
  -5   3   1 4765.72   77.99
   3   2   1 4867.81   79.39
   3   2   1 4791.92   76.29
  -5   3   1 4794.52   76.99
   3   2   1 4656.53   78.89
  -5   3   1 4856.51   82.09
   2  -5   1 4817.42   83.89
  -5   3   1 4884.31   72.19
   2  -5   1 4721.83   76.39
  -5   3   1 4595.04   81.59
   1   2  -1 3640.34   58.29
  -3   1  -1 3605.64   59.39
  -3   1  -1 3693.33   59.19
   2  -3  -1 3628.04   57.39
   2  -3  -1 3558.24   63.89
   2  -3  -1 3552.44   61.39
  -3   1  -1 3543.65   64.39
  -3   1  -1 3686.73   64.29
  -3   1  -1 3636.64   64.59
   2  -3  -1 3588.24   60.89
   1   2  -1 3655.93   63.79
   1   2  -1 3678.93   64.29
   1   2  -1 3735.73   64.29
  -2   3   1 3540.25   59.49
  -1  -2   1 3549.15   62.49
  -1  -2   1 3501.55   62.59
   3  -1   1 3489.05   62.79
  -2   3   1 3672.23   58.69
   3  -1   1 3472.45   57.49
   3  -1   1 3461.35   62.69
  -2   3   1 3554.34   62.89
  -1  -2   1 3474.85   58.79
   3  -1   1 3422.76   53.49
  -2   3   1 3562.04   56.09
  -1  -2   1 3554.44   56.69
  -1  -2   1 3604.14   63.09
  -3   7  -1 4384.96   79.69
  -3   7  -1 4438.76   75.29
   7  -4  -1 4311.57   77.49
   7  -4  -1 3999.50   72.99
   7  -4  -1 4259.47   70.39
  -3   7  -1 4075.79   73.49
   7  -4  -1 4385.26   79.09
   7  -4  -1 4295.67   78.49
  -3   7  -1 4391.16   70.89
  -4  -3  -1 4162.08   71.69
  -4  -3  -1 4253.97   75.09
  -4  -3  -1 4265.27   65.49
   7  -4  -1 4405.96   68.09
  -4  -3  -1 4394.86   75.49
  -4  -3  -1 4330.07   72.69
  -7   4   1 3626.74   67.89
   3  -7   1 3758.62   67.59
   3  -7   1 3652.93   67.49
  -7   4   1 3518.85   64.09
   4   3   1 3592.34   64.59
   4   3   1 3636.04   62.89
   3  -7   1 3664.03   65.29
   4   3   1 3480.95   63.59
  -7   4   1 3709.83   68.79
   4   3   1 3694.03   56.59
   3  -7   1 3736.83   70.49
  -7   4   1 3601.44   61.39
   3  -7   1 3633.64   64.59
   4   3   1 3776.52   63.09
  -7   4   1 3588.94   68.49
  -7   4   1 3597.04   58.79
   3  -7   1 3609.84   61.09
  -4   0  -1  801.82   22.30
  -4   0  -1  784.82   14.10
   0   4  -1  792.22   22.00
   4  -4  -1  822.82   18.90
   4  -4  -1  794.92   18.70
   0   4  -1  820.92   19.70
   0   4  -1  760.72   21.40
   0   4  -1  821.32   19.30
   4  -4  -1  830.62   23.00
   0   4  -1  785.32   21.40
  -4   0  -1  777.12   21.00
   4  -4  -1  807.62   20.70
  -4   0  -1  794.92   22.20
   4  -4  -1  815.02   13.90
  -4   0  -1  786.82   18.80
  -4   0  -1  791.42   19.20
   4  -4  -1  802.22   21.00
   0   4  -1  790.62   20.00
   4   0   1  570.74   10.90
   0  -4   1  594.24   16.60
   0  -4   1  586.24   18.40
   0  -4   1  552.94   17.80
  -4   4   1  553.04   18.40
   4   0   1  559.54   17.20
  -4   4   1  573.84   14.90
   4   0   1  564.64   18.10
  -4   4   1  573.34   10.70
   0  -4   1  555.64   15.10
  -4   4   1  587.14   15.30
   4   0   1  597.34   18.30
   0  -4   1  557.84   18.10
   4   0   1  576.74   15.20
  -4   4   1  583.34   16.60
   0  -4   1  579.64   15.70
  -4   3  -1  519.75   17.60
   1  -4  -1  515.65   16.70
  -4   3  -1  506.55   17.20
  -4   3  -1  533.65   13.00
   1  -4  -1  519.45   11.00
   3   1  -1  530.95   15.00
   1  -4  -1  509.65   13.40
   1  -4  -1  484.95   11.50
   3   1  -1  478.15   16.70
   1  -4  -1  526.15   13.90
   1  -4  -1  505.45   14.30
   3   1  -1  509.55   17.00
  -4   3  -1  527.05   13.30
   3   1  -1  501.85   15.60
  -4   3  -1  505.55   14.50
   3   1  -1  512.95   14.90
  -4   3  -1  537.15   17.60
   4  -3   1  309.17   10.90
  -1   4   1  322.97    8.70
  -3  -1   1  300.77   12.90
  -1   4   1  327.87    9.50
  -3  -1   1  302.47   11.20
   4  -3   1  325.57    9.80
  -3  -1   1  314.27   11.10
   4  -3   1  320.87   13.50
   4  -3   1  304.77   13.20
   4  -3   1  324.17    9.50
  -1   4   1  294.37   12.50
  -1   4   1  314.97   10.80
   4  -3   1  322.77   13.40
  -1   4   1  318.97    9.20
  -3  -1   1  313.87   11.90
  -3  -1   1  322.67   13.20
   6  -2  -1 9965.90  159.48
  -2  -4  -1 9999.00  152.68
   2   4   1 9810.72  151.08
  -6   2   1 9700.83  156.48
  -6   2   1 9952.40  152.98
   2   4   1 9788.82  147.69
   4  -6   1 9508.35  155.18
  -4   9  -1 5042.80   84.29
  -5  -4  -1 5047.40   90.09
  -5  -4  -1 5122.59   89.09
  -4   9  -1 5065.89   89.49
   9  -5  -1 5224.28   84.09
  -5  -4  -1 5319.07   90.69
  -4   9  -1 5141.69   88.79
   9  -5  -1 5247.88   92.99
  -4   9  -1 5285.17   96.29
  -5  -4  -1 5207.58   80.99
  -5  -4  -1 5229.78   85.69
   9  -5  -1 5140.39   89.19
   9  -5  -1 5208.28   83.39
  -4   9  -1 5138.69   87.79
  -5  -4  -1 5321.07   88.09
   9  -5  -1 5109.09   95.29
   9  -5  -1 5318.77   95.69
   4  -9   1 4567.44   74.49
  -9   5   1 4688.93   85.19
   5   4   1 4506.75   77.89
  -9   5   1 4362.26   82.39
  -9   5   1 4526.55   74.49
   4  -9   1 4536.75   86.09
   4  -9   1 4568.14   80.09
  -9   5   1 4524.95   73.89
   5   4   1 4541.15   71.49
  -9   5   1 4243.58   83.49
   4  -9   1 4372.36   78.99
   4  -9   1 4514.65   81.49
   5   4   1 4515.55   78.59
   4  -9   1 4378.86   80.49
   5   4   1 4434.16   74.79
  -9   5   1 4349.46   79.19
   5   4   1 4646.94   77.99
  -5  -1  -1 5836.82   86.79
  -5  -1  -1 5778.12   98.59
  -1   6  -1 5916.51   99.29
  -1   6  -1 5801.92   96.89
  -5  -1  -1 5607.84   98.59
   6  -5  -1 5739.23   97.79
   6  -5  -1 5797.92   91.69
   6  -5  -1 5996.20   88.09
  -5  -1  -1 5835.72   95.19
   6  -5  -1 5700.53   99.79
   6  -5  -1 6020.20  105.09
  -6   5   1 6017.20   99.29
  -6   5   1 6086.19   90.39
   5   1   1 5979.90   88.99
   5   1   1 6139.79  100.59
   5   1   1 5886.81   97.09
  -6   5   1 6052.49   93.79
   1  -6   1 5838.22  101.29
   5   1   1 5922.81  100.49
  -6   5   1 5977.30  102.59
   1  -6   1 5901.01   99.99
   1  -6   1 5805.02   99.79
   2   3  -1 2278.17   42.10
  -5   2  -1 2181.78   37.00
   2   3  -1 2158.98   44.20
  -5   2  -1 2130.19   44.10
  -5   2  -1 2244.28   46.00
   3  -5  -1 2277.17   35.20
   3  -5  -1 2253.97   39.20
   2   3  -1 2207.48   44.40
   3  -5  -1 2195.08   39.90
  -5   2  -1 2258.87   46.50
   3  -5  -1 2241.08   40.20
  -5   2  -1 2204.38   39.30
   3  -5  -1 2199.98   40.60
   3  -5  -1 2077.09   44.90
   2   3  -1 2161.88   42.00
   2   3  -1 2259.87   43.30
   5  -2   1 2449.66   50.09
   5  -2   1 2462.45   49.90
  -2  -3   1 2527.15   49.20
   5  -2   1 2534.65   43.40
   5  -2   1 2577.34   45.40
  -3   5   1 2422.96   43.10
  -3   5   1 2498.05   38.90
   5  -2   1 2531.15   41.10
  -3   5   1 2428.66   49.70
  -2  -3   1 2532.35   47.60
  -2  -3   1 2461.85   48.80
   5  -2   1 2448.16   48.70
  -3   5   1 2458.95   43.90
  -3   5   1 2457.95   43.20
  -2  -3   1 2454.55   45.50
  -3   5   1 2524.15   42.70
  -2  -3   1 2440.46   43.80
  -2  -3   1 2493.85   46.40
   0  -5  -1 1747.43   32.40
  -5   5  -1 1817.42   39.40
   5   0  -1 1763.22   36.00
  -5   5  -1 1802.72   32.10
   0  -5  -1 1774.92   32.20
   0  -5  -1 1825.72   38.10
   0  -5  -1 1850.41   36.20
   5   0  -1 1810.22   36.30
  -5   5  -1 1738.43   36.00
   0  -5  -1 1795.72   30.90
   0  -5  -1 1804.02   32.40
   5   0  -1 1858.81   33.30
   5   0  -1 1717.73   35.30
  -5   5  -1 1734.93   39.80
   5   0  -1 1759.92   40.00
  -5   5  -1 1726.13   34.20
  -5   5  -1 1742.73   40.20
   0   5   1 2214.48   37.10
  -5   0   1 2196.08   46.50
   5  -5   1 2231.48   38.00
   5  -5   1 2122.79   45.80
  -5   0   1 2165.78   42.30
   5  -5   1 2195.78   40.40
  -5   0   1 2184.88   41.40
   5  -5   1 2088.29   45.90
  -5   0   1 2181.48   38.90
  -5   0   1 2178.08   42.10
   5  -5   1 2214.08   42.20
   0   5   1 2219.28   35.10
   0   5   1 2175.08   44.10
   0   5   1 2236.28   35.20
  -5   0   1 2199.78   46.50
  -3  -5  -1 1396.06   30.50
  -5   8  -1 1353.16   32.20
   8  -3  -1 1322.17   29.00
   8  -3  -1 1350.46   32.60
  -3  -5  -1 1397.16   25.90
  -3  -5  -1 1343.87   30.10
   8  -3  -1 1313.67   31.30
  -5   8  -1 1270.27   35.70
  -5   8  -1 1364.86   32.00
   8  -3  -1 1300.27   27.30
  -5   8  -1 1394.96   27.10
  -3  -5  -1 1330.97   31.40
  -3  -5  -1 1394.96   30.20
  -3  -5  -1 1407.36   29.90
   8  -3  -1 1350.46   36.00
  -8   3   1 1270.67   34.50
   5  -8   1 1196.88   34.60
  -8   3   1 1328.57   32.00
   5  -8   1 1257.27   30.30
   5  -8   1 1362.36   31.30
   3   5   1 1311.67   28.80
   5  -8   1 1315.07   33.40
   3   5   1 1267.67   27.20
   5  -8   1 1265.67   32.40
  -8   3   1 1277.07   26.80
  -8   3   1 1281.97   34.90
  -8   3   1 1297.67   30.80
   3   5   1 1292.97   29.20
   5  -8   1 1299.57   25.90
  -8   3   1 1250.77   28.10
   3   5   1 1297.17   26.70
  -5  11  -1 5990.50  103.99
  -5  11  -1 5966.20   99.29
  -5  11  -1 5973.40  111.29
  11  -6  -1 6059.79   96.29
  -5  11  -1 6131.79  100.99
  11  -6  -1 6095.89   97.59
  -6  -5  -1 6080.49  103.59
  11  -6  -1 6085.29  103.79
  -6  -5  -1 5995.50   94.89
  -6  -5  -1 6014.60   96.99
  -6  -5  -1 5820.92  103.99
  -5  11  -1 5914.41   96.99
  11  -6  -1 5886.01  106.69
  11  -6  -1 5911.51  110.19
  -6  -5  -1 5844.12  103.99
  11  -6  -1 5805.62  110.29
  -6  -5  -1 5955.30  101.99
   5 -11   1 5792.02  102.49
   5 -11   1 5754.02  101.89
 -11   6   1 5818.52  108.69
 -11   6   1 5921.01  108.49
   6   5   1 6066.09   95.09
   6   5   1 5804.42  100.09
   5 -11   1 5911.61   95.49
   5 -11   1 6184.98  111.39
   6   5   1 5780.92  100.29
   6   5   1 6088.59  100.19
   5 -11   1 5872.91  103.29
   6   5   1 5853.31   93.89
 -11   6   1 5881.71   96.69
 -11   6   1 5853.71  105.89
 -11   6   1 5943.01   95.59
   5 -11   1 5890.61  102.69
 -11   6   1 5554.14  101.39
  -2   8  -1  855.11   23.10
  -2   8  -1  878.31   22.30
   8  -6  -1  866.51   26.20
  -6  -2  -1  851.11   17.90
   8  -6  -1  883.01   23.80
   8  -6  -1  871.71   26.80
   8  -6  -1  899.51   26.40
  -6  -2  -1  824.92   22.80
  -2   8  -1  862.41   26.60
  -2   8  -1  863.91   22.90
  -6  -2  -1  868.21   26.60
   8  -6  -1  846.72   19.90
   8  -6  -1  916.91   19.50
  -2   8  -1  805.82   23.30
  -6  -2  -1  857.01   25.90
  -6  -2  -1  861.31   23.00
  -6  -2  -1  891.31   22.20
  -8   6   1 1092.29   31.10
   6   2   1 1096.49   25.30
   2  -8   1 1078.39   28.10
   6   2   1 1068.29   26.30
   6   2   1 1078.79   21.50
   6   2   1 1102.69   29.00
  -8   6   1 1114.49   23.90
   2  -8   1 1081.69   28.20
  -8   6   1 1038.60   29.00
   2  -8   1 1071.49   25.50
  -8   6   1 1095.39   23.10
   2  -8   1 1062.09   28.30
  -8   6   1 1100.19   29.50
   2  -8   1 1106.99   30.90
  -8   6   1 1036.20   26.90
   2  -8   1 1070.89   27.20
   5  -6  -1 1449.15   25.40
   5  -6  -1 1456.65   28.90
  -6   1  -1 1460.05   29.90
   5  -6  -1 1419.56   35.10
   1   5  -1 1445.86   31.40
  -6   1  -1 1399.66   30.70
   5  -6  -1 1465.35   30.30
   5  -6  -1 1450.55   31.10
   5  -6  -1 1437.96   31.30
   1   5  -1 1387.96   32.70
   1   5  -1 1488.25   31.10
   1   5  -1 1446.86   32.60
  -6   1  -1 1415.26   35.20
  -6   1  -1 1394.16   32.00
  -6   1  -1 1451.05   26.10
   6  -1   1 1358.46   24.90
  -1  -5   1 1267.77   30.30
   6  -1   1 1359.46   29.60
  -5   6   1 1348.97   28.90
  -1  -5   1 1367.36   32.60
   6  -1   1 1377.96   34.00
  -5   6   1 1362.46   24.30
   6  -1   1 1309.87   33.40
  -5   6   1 1306.37   28.80
  -5   6   1 1372.16   34.50
  -1  -5   1 1397.86   29.60
   6  -1   1 1383.26   31.70
  -5   6   1 1354.16   27.30
  -1  -5   1 1402.26   32.70
  -1  -5   1 1404.16   32.10
  -1  -5   1 1382.26   30.10
  -5   6   1 1377.16   28.80
   4   2  -1 1671.63   34.50
   4   2  -1 1645.54   34.80
   4   2  -1 1736.93   38.30
   4   2  -1 1661.73   37.90
   2  -6  -1 1691.73   29.80
   2  -6  -1 1652.33   31.30
  -6   4  -1 1704.73   39.00
  -6   4  -1 1665.03   30.70
  -6   4  -1 1687.63   39.40
   2  -6  -1 1664.63   33.50
   4   2  -1 1588.24   34.70
  -6   4  -1 1696.63   34.90
   2  -6  -1 1682.63   30.00
   2  -6  -1 1640.24   30.40
   2  -6  -1 1732.93   38.40
  -6   4  -1 1631.14   31.80
  -6   4  -1 1649.93   38.10
   6  -4   1 1200.58   23.60
  -4  -2   1 1229.28   28.20
   6  -4   1 1226.68   25.00
  -4  -2   1 1201.28   25.80
  -2   6   1 1181.58   24.40
   6  -4   1 1193.88   27.30
  -4  -2   1 1211.68   27.10
   6  -4   1 1193.38   30.90
  -2   6   1 1164.38   30.10
  -4  -2   1 1196.38   30.60
  -4  -2   1 1159.18   30.50
   6  -4   1 1216.68   31.60
  -4  -2   1 1234.88   27.60
  -6   7  -1 7083.49  119.69
   7  -1  -1 6517.15  117.59
   7  -1  -1 6973.50  111.69
   7  -1  -1 7032.40  108.09
  -6   7  -1 6942.01  115.59
  -1  -6  -1 7050.29  106.49
  -1  -6  -1 6816.52  106.89
  -6   7  -1 6750.72  116.19
  -1  -6  -1 7042.10  108.59
   7  -1  -1 6955.60  118.49
  -1  -6  -1 6932.71  112.99
  -6   7  -1 6803.52  104.79
  -1  -6  -1 6817.52  105.19
   6  -7   1 6680.43  118.19
  -7   1   1 6877.81  109.69
  -7   1   1 6856.61  117.89
   6  -7   1 6765.72  104.19
   6  -7   1 6750.32  111.39
   6  -7   1 6665.33  116.09
   1   6   1 6800.62  111.99
  -7   1   1 6935.91  110.89
  -7   1   1 6908.61  107.49
   6  -7   1 7059.89  116.49
  -7   1   1 6972.70  117.99
   1   6   1 6853.61  107.69
  10  -4  -1 7649.73  132.99
  10  -4  -1 7402.96  132.59
  10  -4  -1 7669.13  126.89
  10  -4  -1 7768.92  125.49
  10  -4  -1 7665.93  119.79
  -4  -6  -1 7432.96  122.49
  -6  10  -1 7718.33  133.89
  -6  10  -1 7620.24  124.09
  -4  -6  -1 7622.94  123.09
  -6  10  -1 7411.16  116.79
  -4  -6  -1 7681.83  117.19
  -4  -6  -1 7119.99  124.19
  -4  -6  -1 7616.64  121.09
  10  -4  -1 7718.83  120.39
  -4  -6  -1 7312.37  122.19
  -6  10  -1 7686.73  125.89
   6 -10   1 7511.95  137.59
   4   6   1 8050.49  125.39
   4   6   1 7924.41  122.79
   4   6   1 8048.89  124.09
   6 -10   1 8287.67  132.79
   6 -10   1 7732.03  132.49
   6 -10   1 7978.50  121.79
 -10   4   1 7758.72  124.39
 -10   4   1 7773.92  136.59
 -10   4   1 7894.71  137.39
 -10   4   1 7910.01  124.99
   4   6   1 7707.63  127.09
   6 -10   1 7824.02  129.59
 -10   4   1 8041.00  131.59
  13  -7  -1 2398.26   53.49
  -7  -6  -1 2402.06   51.49
  -7  -6  -1 2386.56   44.30
  -7  -6  -1 2289.37   44.60
  13  -7  -1 2281.97   44.30
  13  -7  -1 2379.16   55.29
  -6  13  -1 2296.37   45.30
  -7  -6  -1 2339.57   52.89
  13  -7  -1 2275.87   58.09
  -7  -6  -1 2273.97   52.39
  13  -7  -1 2353.86   47.10
  -7  -6  -1 2295.47   52.49
  -6  13  -1 2229.68   57.99
  -6  13  -1 2276.87   52.09
  13  -7  -1 2266.47   58.39
 -13   7   1 2629.34   52.49
   7   6   1 2619.64   53.79
 -13   7   1 2545.85   62.39
   6 -13   1 2724.43   57.79
   6 -13   1 2698.03   64.89
   7   6   1 2670.13   49.99
   7   6   1 2611.74   54.49
   6 -13   1 2655.53   56.69
   7   6   1 2573.14   47.60
 -13   7   1 2667.73   57.49
 -13   7   1 2612.44   62.79
 -13   7   1 2654.63   49.80
   6 -13   1 2586.74   56.89
   7   6   1 2658.73   55.79
   6 -13   1 2697.43   50.39
   6 -13   1 2751.32   65.09
  -7  -3  -1 2487.65   43.90
  -7  -3  -1 2421.36   53.89
  -3  10  -1 2511.85   56.19
  10  -7  -1 2420.46   55.49
  -7  -3  -1 2544.55   46.60
  10  -7  -1 2512.85   44.80
  -7  -3  -1 2534.65   51.19
  -3  10  -1 2555.54   48.50
  -7  -3  -1 2381.86   54.79
  -3  10  -1 2504.95   51.89
  10  -7  -1 2356.06   54.79
  10  -7  -1 2578.54   56.39
  10  -7  -1 2524.15   51.39
  -3  10  -1 2531.75   48.20
  -7  -3  -1 2484.55   50.69
  -3  10  -1 2476.35   47.80
  10  -7  -1 2521.05   45.70
   7   3   1 2605.44   54.79
   7   3   1 2701.73   52.99
 -10   7   1 2570.64   56.69
   3 -10   1 2608.04   53.99
   3 -10   1 2566.34   54.69
   3 -10   1 2674.83   50.49
 -10   7   1 2683.63   58.79
   3 -10   1 2608.74   53.79
   3 -10   1 2615.24   53.59
   3 -10   1 2783.32   59.69
 -10   7   1 2688.13   54.19
   7   3   1 2654.53   48.10
 -10   7   1 2644.84   48.70
 -10   7   1 2689.43   47.70
 -10   7   1 2610.94   57.09
   7   3   1 2695.53   46.90
   0   7  -1  249.48   12.50
   0   7  -1  251.27   11.60
  -7   0  -1  236.18   13.40
   0   7  -1  244.28   11.20
  -7   0  -1  233.58   13.20
  -7   0  -1  257.27    8.50
   7  -7  -1  265.97   14.20
   7  -7  -1  241.68    9.30
   0   7  -1  250.77   11.60
   7  -7  -1  271.77   11.70
  -7   0  -1  244.48   10.70
   0   7  -1  226.18   11.60
  -7   0  -1  254.07   11.00
  -7   0  -1  248.68   11.40
   0   7  -1  250.97   11.40
   7  -7  -1  262.77   12.30
   7  -7  -1  251.27    8.60
   7  -7  -1  241.18   12.10
   0  -7   1  202.78   11.20
  -7   7   1  214.28    8.00
   0  -7   1  205.58   11.50
   7   0   1  202.28   11.90
   7   0   1  214.48   10.50
   0  -7   1  220.58   10.40
   7   0   1  212.18   12.40
  -7   7   1  205.38   10.40
  -7   7   1  201.98   12.50
   0  -7   1  197.98   10.20
  -7   7   1  214.48   10.60
  -7   7   1  210.98   10.50
   7   0   1  204.28    7.60
  -7   7   1  201.98    8.30
   3   4  -1  135.19    9.00
   4  -7  -1  138.79    7.00
  -7   3  -1  146.69    6.90
  -7   3  -1  147.39    8.60
  -7   3  -1  142.69    9.20
   3   4  -1  157.48    8.50
   3   4  -1  134.59    8.90
   4  -7  -1  140.79    9.90
  -7   3  -1  144.69    6.80
   4  -7  -1  143.59    7.00
   4  -7  -1  145.59    7.60
   4  -7  -1  139.29    7.20
  -7   3  -1  139.69   10.30
   3   4  -1  149.49    8.80
   3   4  -1  139.19    8.30
   4  -7  -1  148.99    6.10
  -4   7   1  237.58   10.00
  -3  -4   1  267.17   11.50
   7  -3   1  269.37   13.90
   7  -3   1  246.58    9.00
   7  -3   1  250.17   13.40
  -4   7   1  240.68    9.60
   7  -3   1  263.27   11.30
  -4   7   1  248.18   13.30
  -4   7   1  253.57    7.60
  -4   7   1  260.17    8.00
  -3  -4   1  237.08   11.40
  -3  -4   1  273.27   13.00
  -3  -4   1  254.47   12.80
  -4   7   1  251.17    8.10
  -3  -4   1  257.37   11.30
  -3  -4   1  235.58   10.20
   7  -3   1  254.07   12.70
   6   1  -1  298.17   12.30
   6   1  -1  291.17   12.50
  -7   6  -1  290.67    9.00
  -7   6  -1  275.97   11.20
   1  -7  -1  281.87    8.10
   6   1  -1  299.27   14.70
   1  -7  -1  291.77   13.60
   6   1  -1  285.87   11.00
  -7   6  -1  287.27   14.70
   6   1  -1  281.67   11.30
   1  -7  -1  280.37   10.00
   1  -7  -1  295.77    8.20
   1  -7  -1  311.37   10.20
  -7   6  -1  297.47   12.70
  -7   6  -1  276.27   13.90
  -7   6  -1  286.37   14.50
   1  -7  -1  299.57   12.10
  -6  -1   1  484.25   16.10
   7  -6   1  465.85   19.00
   7  -6   1  485.55   19.20
   7  -6   1  508.15   12.30
  -6  -1   1  488.55   19.30
   7  -6   1  476.55   16.50
  -1   7   1  495.25   13.90
  -6  -1   1  463.95   18.80
  -6  -1   1  487.45   15.10
  -6  -1   1  518.95   17.20
   7  -6   1  475.05   19.30
  -1   7   1  453.95   17.50
   7  -6   1  493.55   15.40
  -6  -1   1  500.65   15.10
  -7   9  -1 3930.01   63.29
  -7   9  -1 4011.50   79.89
  -7   9  -1 3989.20   72.89
  -2  -7  -1 4033.00   72.09
  -7   9  -1 3937.11   73.69
  -2  -7  -1 3914.51   66.39
  -2  -7  -1 3928.51   65.99
   9  -2  -1 3786.22   77.99
   9  -2  -1 3872.51   71.99
  -7   9  -1 3961.60   72.09
  -2  -7  -1 4039.70   67.09
   9  -2  -1 3960.10   71.39
   9  -2  -1 4072.19   68.39
  -2  -7  -1 3960.70   71.19
   9  -2  -1 3938.51   78.89
   9  -2  -1 3969.50   69.59
  -2  -7  -1 3962.90   69.39
   7  -9   1 4292.97   85.59
   7  -9   1 3906.71   71.19
  -9   2   1 3787.32   71.59
   7  -9   1 3926.91   71.89
  -9   2   1 3995.70   71.09
  -9   2   1 3900.71   68.89
  -9   2   1 3895.91   77.99
  -9   2   1 3906.71   67.79
   7  -9   1 3874.11   79.29
   7  -9   1 3895.41   74.99
   2   7   1 3854.71   70.39
  -9   2   1 3834.82   78.39
   7  -9   1 3906.71   63.09
  12  -5  -1 3009.00   61.59
  -5  -7  -1 2978.00   61.59
  -5  -7  -1 3077.39   54.79
  12  -5  -1 3119.89   69.99
  -7  12  -1 3067.69   53.59
  -7  12  -1 2977.50   69.29
  -7  12  -1 3013.10   60.09
  12  -5  -1 3107.09   69.49
  12  -5  -1 2997.50   62.89
  12  -5  -1 3052.29   56.99
  -7  12  -1 3019.60   62.09
  -5  -7  -1 3032.50   59.99
  12  -5  -1 3052.49   56.19
  -7  12  -1 3054.49   58.79
  -5  -7  -1 3111.29   56.49
  -5  -7  -1 2900.51   59.39
  -5  -7  -1 3060.69   60.09
   7 -12   1 2751.72   57.59
   7 -12   1 2860.51   59.19
   5   7   1 2708.03   55.69
   7 -12   1 2802.42   59.69
   7 -12   1 2764.12   49.30
   7 -12   1 2755.12   65.59
 -12   5   1 2712.03   64.29
 -12   5   1 2735.33   53.39
   5   7   1 2710.73   50.59
   5   7   1 2805.22   51.59
 -12   5   1 2693.43   58.59
   7 -12   1 2718.23   57.69
 -12   5   1 2758.02   52.29
 -12   5   1 2842.52   65.19
 -12   5   1 2687.93   57.39
   5   7   1 2786.92   51.69
   5   7   1 2767.22   50.69
  -7  15  -1 1003.90   26.10
  15  -8  -1  951.70   36.30
  -8  -7  -1  994.50   26.10
  -7  15  -1  962.50   24.40
  15  -8  -1 1011.10   25.00
  -8  -7  -1  962.10   23.30
  15  -8  -1 1011.80   37.90
  -7  15  -1  966.80   32.30
  15  -8  -1  946.61   27.30
  -8  -7  -1 1019.90   37.60
  -7  15  -1 1014.80   25.20
  15  -8  -1 1035.40   32.30
  15  -8  -1  993.60   33.70
  -8  -7  -1  999.70   32.20
  -7  15  -1 1027.10   37.70
  -8  -7  -1  990.20   31.60
 -15   8   1 1039.80   29.30
   7 -15   1 1034.60   26.50
 -15   8   1 1050.09   32.70
   7 -15   1 1033.60   32.30
   7 -15   1 1074.59   45.40
 -15   8   1 1026.30   38.00
   8   7   1 1034.60   29.90
 -15   8   1 1017.10   25.80
   7 -15   1 1031.30   44.60
   8   7   1  999.20   22.90
   8   7   1 1044.90   31.70
   8   7   1 1019.60   26.90
   8   7   1  983.30   28.80
 -15   8   1  970.10   36.30
   7 -15   1 1031.50   32.00
   7 -15   1 1010.10   32.40
  -4  12  -1 1203.48   27.60
  12  -8  -1 1198.48   28.10
  12  -8  -1 1164.98   36.50
  -4  12  -1 1217.68   29.50
  12  -8  -1 1201.68   25.90
  -8  -4  -1 1184.58   34.80
  -8  -4  -1 1113.99   31.60
  12  -8  -1 1198.78   36.30
  -4  12  -1 1187.48   33.00
  -8  -4  -1 1192.48   26.20
  -4  12  -1 1200.28   27.70
  12  -8  -1 1077.59   35.90
  -8  -4  -1 1167.38   26.30
  12  -8  -1 1222.48   32.90
  -8  -4  -1 1144.89   31.60
  -8  -4  -1 1126.59   34.20
  -4  12  -1 1209.38   37.30
   4 -12   1 1454.65   36.50
   8   4   1 1444.36   31.10
   8   4   1 1466.45   38.00
 -12   8   1 1419.26   32.90
   8   4   1 1423.76   37.30
   8   4   1 1465.65   36.30
   4 -12   1 1423.36   33.00
 -12   8   1 1447.66   40.80
   4 -12   1 1395.96   37.30
 -12   8   1 1496.35   30.80
   4 -12   1 1489.25   37.30
   8   4   1 1449.55   29.60
   4 -12   1 1433.46   36.60
   4 -12   1 1470.15   42.20
 -12   8   1 1382.86   36.80
 -12   8   1 1463.25   40.80
  -1   9  -1 2891.01   54.69
  -8  -1  -1 2788.62   51.89
   9  -8  -1 2797.42   61.49
  -8  -1  -1 2839.32   54.69
   9  -8  -1 2893.41   59.09
  -8  -1  -1 2839.42   61.09
  -8  -1  -1 2784.82   60.69
   9  -8  -1 2905.41   49.40
  -1   9  -1 2853.31   53.69
   9  -8  -1 2845.62   58.79
  -8  -1  -1 2800.12   48.60
  -1   9  -1 2855.11   52.99
  -1   9  -1 2866.61   59.29
  -1   9  -1 2907.41   56.49
  -8  -1  -1 2787.92   55.19
   9  -8  -1 2773.82   49.60
   9  -8  -1 2749.12   55.39
   8   1   1 2726.03   58.29
  -9   8   1 2697.93   47.40
   1  -9   1 2653.83   57.19
   1  -9   1 2754.02   54.89
  -9   8   1 2627.54   54.89
   8   1   1 2707.23   47.40
   8   1   1 2834.72   58.39
   8   1   1 2752.32   53.69
  -9   8   1 2587.64   53.59
  -9   8   1 2807.22   60.79
   1  -9   1 2726.13   54.89
  -9   8   1 2654.43   48.20
   1  -9   1 2700.83   55.49
   1  -9   1 2678.63   52.09
   8   1   1 2696.53   50.89
   6  -8  -1 1774.92   34.60
   6  -8  -1 1808.42   33.00
   2   6  -1 1775.22   39.70
   6  -8  -1 1809.32   43.80
  -8   2  -1 1768.22   43.60
   6  -8  -1 1798.12   37.60
  -8   2  -1 1857.71   44.60
   6  -8  -1 1863.11   37.60
   6  -8  -1 1781.32   36.90
   2   6  -1 1739.43   38.60
  -8   2  -1 1847.52   38.90
   2   6  -1 1816.82   38.50
  -8   2  -1 1782.32   39.00
  -8   2  -1 1810.12   35.90
  -8   2  -1 1780.82   35.90
  -8   2  -1 1791.92   33.80
  -2  -6   1 1649.73   36.30
  -2  -6   1 1652.73   38.30
  -6   8   1 1619.94   30.70
  -2  -6   1 1670.63   37.70
   8  -2   1 1683.93   36.50
  -6   8   1 1667.83   32.30
  -2  -6   1 1665.03   36.90
  -2  -6   1 1594.44   38.20
  -6   8   1 1596.64   35.30
  -6   8   1 1652.23   32.50
  -2  -6   1 1646.44   35.80
   8  -2   1 1607.24   41.00
   8  -2   1 1718.33   41.80
   8  -2   1 1720.73   32.10
  -6   8   1 1630.54   41.40
   8  -2   1 1684.03   37.90
   3  -8  -1 1834.02   34.10
   3  -8  -1 1861.01   37.20
   5   3  -1 1760.42   38.80
   3  -8  -1 1825.72   31.60
   3  -8  -1 1756.12   42.10
  -8   5  -1 1792.22   39.00
   5   3  -1 1798.72   39.40
  -8   5  -1 1790.12   42.40
   5   3  -1 1835.62   42.40
  -8   5  -1 1827.42   36.20
   5   3  -1 1878.61   42.40
   3  -8  -1 1862.21   36.20
  -8   5  -1 1812.62   43.60
   5   3  -1 1814.52   36.70
  -8   5  -1 1740.63   43.50
   3  -8  -1 1881.81   32.20
  -8   5  -1 1892.61   33.40
  -5  -3   1 1993.30   39.10
  -5  -3   1 2026.60   41.90
   8  -5   1 2011.70   41.80
   8  -5   1 2005.70   47.30
  -3   8   1 2012.40   39.10
   8  -5   1 2041.00   39.20
  -3   8   1 1998.60   46.00
   8  -5   1 2043.50   46.10
   8  -5   1 1985.20   46.90
  -5  -3   1 1994.10   45.40
  -5  -3   1 2051.19   42.80
  -5  -3   1 1991.60   40.20
  -5  -3   1 1976.10   45.80
  -8   8  -1 2914.01   47.80
  -8   8  -1 2911.01   61.39
   0  -8  -1 2939.01   48.20
  -8   8  -1 2895.11   57.49
   8   0  -1 2988.70   63.09
   0  -8  -1 2964.60   51.69
  -8   8  -1 2926.31   63.39
   0  -8  -1 2847.32   55.59
   0  -8  -1 2928.81   53.39
  -8   8  -1 2888.91   60.29
   8   0  -1 2926.31   55.89
   8   0  -1 3046.30   54.39
   0  -8  -1 2940.61   47.70
   8   0  -1 3068.69   63.69
   8   0  -1 3009.10   54.59
   0  -8  -1 2938.01   58.59
  -8   8  -1 2898.01   55.89
   0   8   1 3289.47   63.99
   8  -8   1 3331.07   69.79
  -8   0   1 3311.57   61.39
  -8   0   1 3368.86   59.89
   8  -8   1 3358.86   62.99
   8  -8   1 3374.06   67.89
  -8   0   1 3300.17   68.69
  -8   0   1 3289.27   59.19
   8  -8   1 3368.26   61.49
   8  -8   1 3320.87   53.19
   8  -8   1 3214.58   66.89
  -8   0   1 3257.77   68.69
  11  -3  -1 2262.77   48.20
  -3  -8  -1 2271.07   43.60
  11  -3  -1 2167.28   54.89
  -3  -8  -1 2290.37   47.10
  11  -3  -1 2166.78   55.39
  -3  -8  -1 2243.78   49.00
  -8  11  -1 2287.27   49.20
  -8  11  -1 2316.27   50.19
  -8  11  -1 2243.38   50.49
  -3  -8  -1 2251.07   44.20
  11  -3  -1 2252.17   49.00
  -8  11  -1 2291.07   39.80
  11  -3  -1 2331.17   45.60
  11  -3  -1 2243.38   45.70
  -8  11  -1 2201.48   49.30
  -3  -8  -1 2205.68   44.20
  -3  -8  -1 2329.27   47.00
   8 -11   1 2515.75   43.20
 -11   3   1 2450.95   59.19
   3   8   1 2490.75   49.90
 -11   3   1 2462.35   52.59
 -11   3   1 2555.04   49.30
   8 -11   1 2456.25   55.59
 -11   3   1 2456.95   51.39
   8 -11   1 2361.66   59.49
   8 -11   1 2362.86   54.29
   8 -11   1 2583.84   52.99
   8 -11   1 2453.95   52.49
 -11   3   1 2495.35   48.90
 -11   3   1 2464.25   59.49
  14  -6  -1 1236.18   35.90
  -8  14  -1 1232.98   32.20
  -8  14  -1 1235.88   27.70
  -6  -8  -1 1284.27   29.30
  -6  -8  -1 1230.88   33.80
  -6  -8  -1 1265.87   29.90
  -8  14  -1 1269.57   31.20
  14  -6  -1 1204.08   40.70
  -6  -8  -1 1221.28   35.30
  14  -6  -1 1246.28   41.90
  14  -6  -1 1254.07   31.60
  14  -6  -1 1223.68   35.20
  -6  -8  -1 1219.98   33.80
  -8  14  -1 1264.67   41.90
  -8  14  -1 1191.48   35.10
  -6  -8  -1 1202.38   33.60
  14  -6  -1 1206.18   29.60
   8 -14   1 1242.18   35.80
 -14   6   1 1259.67   41.40
   6   8   1 1275.57   30.20
   6   8   1 1250.97   29.10
 -14   6   1 1242.78   35.70
   6   8   1 1265.77   30.30
   6   8   1 1523.95   45.70
   8 -14   1 1218.18   35.50
   8 -14   1 1258.47   36.50
   8 -14   1 1281.27   35.90
   8 -14   1 1235.18   28.10
   8 -14   1 1352.06   43.80
 -14   6   1 1238.68   30.40
   6   8   1 1233.68   29.10
 -14   6   1 1253.77   41.30
 -14   6   1 1199.58   32.10
  17  -9  -1 1031.40   40.00
  17  -9  -1 1040.70   34.30
  -9  -8  -1  998.00   34.30
  17  -9  -1 1024.80   40.10
  -9  -8  -1 1010.10   28.10
  -8  17  -1 1008.60   27.20
  -9  -8  -1 1022.30   34.80
  -8  17  -1 1024.30   23.70
  17  -9  -1 1017.20   25.90
  -9  -8  -1 1016.40   23.00
  -8  17  -1 1002.60   23.20
  -8  17  -1  988.20   33.50
  -9  -8  -1  992.20   33.00
  17  -9  -1  978.30   36.30
   8 -17   1 1016.60   27.10
   9   8   1 1018.10   30.10
 -17   9   1  980.70   38.50
   9   8   1 1040.40   28.60
 -17   9   1  997.60   38.60
   8 -17   1 1026.40   34.30
   9   8   1  986.40   30.30
   8 -17   1  976.70   32.00
 -17   9   1 1061.39   31.10
   8 -17   1  956.90   32.90
 -17   9   1 1015.10   34.00
   9   8   1 1034.00   33.20
 -17   9   1  982.40   26.10
   8 -17   1 1024.30   40.30
   8 -17   1 1003.40   32.80
  -5  14  -1   95.59    7.80
  14  -9  -1  115.99   11.30
  -5  14  -1  111.89   11.50
  -9  -5  -1   94.79    9.90
  -9  -5  -1   95.19    9.00
  -5  14  -1  100.49    6.40
  14  -9  -1  100.29    6.60
  -9  -5  -1  119.99   10.10
  -5  14  -1   99.79    6.50
  14  -9  -1  111.79   11.60
  14  -9  -1  101.79   10.90
  14  -9  -1  108.79    8.10
  -5  14  -1   96.69    9.60
  14  -9  -1  106.19    9.70
  -9  -5  -1  101.89   10.50
  -9  -5  -1  105.59    6.30
  -9  -5  -1  113.19    7.60
   5 -14   1  222.08   13.20
   5 -14   1  223.88   13.20
   5 -14   1  210.78   15.80
 -14   9   1  211.18   15.30
 -14   9   1  213.58    9.80
   9   5   1  237.68   14.20
   9   5   1  219.78    8.50
   9   5   1  230.38   11.00
   5 -14   1  214.88   16.70
   9   5   1  201.28   13.00
 -14   9   1  202.28   14.40
   5 -14   1  232.88   11.70
   5 -14   1  227.38   14.10
   9   5   1  219.98   13.20
 -14   9   1  210.48   15.40
 -14   9   1  224.58   12.10
  11  -9  -1 1676.93   34.90
  11  -9  -1 1642.84   39.80
  11  -9  -1 1670.13   32.20
  -9  -2  -1 1589.74   43.50
  -9  -2  -1 1686.63   34.00
  -2  11  -1 1627.34   40.10
  11  -9  -1 1739.13   45.90
  -2  11  -1 1629.94   37.80
  11  -9  -1 1620.74   43.00
  11  -9  -1 1700.23   43.90
  -9  -2  -1 1631.14   43.90
  -2  11  -1 1710.63   34.80
  -9  -2  -1 1623.04   38.80
  -9  -2  -1 1651.03   33.50
  -2  11  -1 1683.03   43.70
  -2  11  -1 1670.83   35.00
  -9  -2  -1 1686.43   39.80
   9   2   1 1537.25   32.50
 -11   9   1 1556.54   30.90
   2 -11   1 1611.54   38.40
 -11   9   1 1563.44   40.20
 -11   9   1 1559.94   33.80
   9   2   1 1541.15   37.40
   2 -11   1 1564.74   38.00
   9   2   1 1604.04   32.70
   2 -11   1 1582.74   39.70
   2 -11   1 1519.85   35.80
   2 -11   1 1564.54   41.90
 -11   9   1 1528.95   38.40
   9   2   1 1482.05   40.40
   2 -11   1 1557.04   38.10
   1   8  -1 3528.85   66.09
  -9   1  -1 3645.24   67.29
  -9   1  -1 3651.63   65.39
   8  -9  -1 3593.14   66.39
  -9   1  -1 3424.06   73.29
   8  -9  -1 3607.04   60.79
   8  -9  -1 3719.83   61.09
   8  -9  -1 3646.04   67.79
  -9   1  -1 3569.94   60.69
   1   8  -1 3528.65   65.29
   1   8  -1 3650.73   68.29
  -9   1  -1 3539.15   64.19
   1   8  -1 3785.52   69.59
   8  -9  -1 3468.45   73.49
   8  -9  -1 3585.84   67.29
   1   8  -1 3656.63   67.29
  -9   1  -1 3585.24   73.69
   9  -1   1 3340.07   57.89
  -8   9   1 3518.25   64.69
  -8   9   1 3403.56   57.09
  -8   9   1 3401.06   61.79
  -1  -8   1 3328.37   65.29
  -1  -8   1 3415.76   65.69
  -1  -8   1 3430.76   63.89
  -1  -8   1 3410.36   64.99
  -1  -8   1 3347.27   63.49
  -1  -8   1 3391.26   65.69
   9  -1   1 3470.25   63.59
  -8   9   1 3422.16   58.09
   9  -1   1 3344.37   63.59
  -8   9   1 3337.67   70.99
  -8   9   1 3330.77   61.79
   9  -1   1 3242.88   69.39
   9  -1   1 3488.65   70.49
   4   5  -1  956.70   23.60
   4   5  -1  912.71   25.70
   5  -9  -1  925.31   23.90
  -9   4  -1  920.91   27.20
   5  -9  -1  946.71   21.50
  -9   4  -1  973.30   22.90
   5  -9  -1  930.81   21.20
  -9   4  -1  946.71   21.60
   4   5  -1  903.81   26.80
   5  -9  -1  950.20   29.60
  -9   4  -1  979.60   30.80
   4   5  -1  923.81   26.00
   5  -9  -1  919.21   22.40
   5  -9  -1  904.51   21.00
  -9   4  -1  929.11   25.60
  -9   4  -1  923.41   29.70
  -4  -5   1  961.60   28.60
   9  -4   1  908.81   29.70
  -5   9   1  946.11   21.30
  -4  -5   1  940.91   25.10
  -4  -5   1  973.50   26.80
   9  -4   1  947.01   25.80
  -4  -5   1  961.30   24.30
   9  -4   1  994.00   30.80
  -4  -5   1  946.81   28.20
   9  -4   1  938.91   27.70
  -5   9   1  932.61   29.70
  -5   9   1  939.91   24.40
   9  -4   1  955.80   22.80
  -4  -5   1  886.61   25.40
  -9   7  -1 1046.10   31.60
   2  -9  -1 1067.79   24.80
   2  -9  -1 1063.39   30.60
  -9   7  -1 1103.29   21.60
   7   2  -1 1067.09   25.20
   2  -9  -1 1118.99   25.50
  -9   7  -1 1075.59   32.40
   7   2  -1 1144.99   32.60
   7   2  -1 1052.39   31.60
  -9   7  -1 1088.29   27.00
   7   2  -1 1047.30   28.10
   7   2  -1 1070.89   28.60
   2  -9  -1 1056.89   27.00
  -9   7  -1 1087.59   28.80
   7   2  -1 1081.29   26.80
   2  -9  -1 1066.49   26.90
   9  -7   1 1357.26   37.80
  -2   9   1 1392.86   36.10
   9  -7   1 1332.47   33.00
  -7  -2   1 1401.66   31.80
   9  -7   1 1373.56   31.50
  -7  -2   1 1305.07   36.60
   9  -7   1 1398.56   25.40
  -7  -2   1 1382.56   29.20
  -7  -2   1 1346.17   33.50
   9  -7   1 1365.66   37.90
   9  -7   1 1350.36   37.70
  -2   9   1 1347.37   30.10
  -7  -2   1 1364.76   32.80
  -7  -2   1 1357.66   37.50
  10  -1  -1 6225.08  102.69
  10  -1  -1 6290.17  115.29
  10  -1  -1 6237.88  106.89
  10  -1  -1 6189.78  104.29
  -9  10  -1 6097.39  105.89
  -1  -9  -1 6239.38  101.09
  -9  10  -1 6203.18  109.29
  -9  10  -1 6122.39   93.49
  -1  -9  -1 6180.28  102.99
  -1  -9  -1 6110.09   96.59
  -1  -9  -1 6184.78   99.89
  -1  -9  -1 6216.38  106.59
  -9  10  -1 6065.69  106.89
  10  -1  -1 6206.98  102.79
  10  -1  -1 6408.66  114.99
  -1  -9  -1 6139.79   96.19
  -1  -9  -1 5990.30  105.29
 -10   1   1 6038.60   99.69
 -10   1   1 5955.20  111.99
   9 -10   1 6048.59  109.09
   9 -10   1 6008.80  108.79
   9 -10   1 5928.91  102.59
 -10   1   1 6183.78  100.79
 -10   1   1 5945.11  112.19
 -10   1   1 5963.30  101.29
   9 -10   1 5844.52  103.49
 -10   1   1 5980.10  103.89
   1   9   1 5946.80  103.39
   9 -10   1 5864.11  112.69
   9 -10   1 6010.20   91.19
  -9  13  -1 1397.26   36.20
  13  -4  -1 1482.75   34.70
  -4  -9  -1 1468.95   34.80
  13  -4  -1 1417.46   44.30
  13  -4  -1 1474.45   44.70
  -9  13  -1 1511.95   39.50
  -9  13  -1 1422.66   37.90
  -4  -9  -1 1501.35   37.20
  -4  -9  -1 1518.95   33.80
  -4  -9  -1 1482.15   34.70
  -9  13  -1 1461.95   29.00
  13  -4  -1 1464.25   35.00
  13  -4  -1 1504.45   38.20
  -4  -9  -1 1471.85   34.60
 -13   4   1 1409.56   38.40
   9 -13   1 1551.34   44.80
   9 -13   1 1527.35   41.30
 -13   4   1 1450.25   35.50
 -13   4   1 1474.45   45.00
 -13   4   1 1561.14   46.20
   4   9   1 1479.45   34.80
   9 -13   1 1418.56   39.80
   9 -13   1 1476.15   29.30
 -13   4   1 1490.85   34.90
  16  -7  -1  745.53   22.30
  -7  -9  -1  769.82   28.10
  -7  -9  -1  774.62   23.40
  16  -7  -1  693.83   31.80
  -9  16  -1  733.23   22.20
  -7  -9  -1  779.92   21.40
  16  -7  -1  781.12   28.30
  -9  16  -1  744.23   20.70
  16  -7  -1  766.52   28.60
  -7  -9  -1  799.62   27.70
  -9  16  -1  772.92   28.30
  -9  16  -1  773.32   23.50
  16  -7  -1  772.72   24.90
  16  -7  -1  734.93   33.10
  -7  -9  -1  797.72   27.50
  -7  -9  -1  735.33   26.80
 -16   7   1  817.42   23.90
 -16   7   1  852.11   27.00
   9 -16   1  828.62   21.90
   9 -16   1  816.72   28.90
 -16   7   1  820.02   36.80
   9 -16   1  785.72   34.80
 -16   7   1  866.01   35.30
   7   9   1  737.93   27.00
   7   9   1  844.52   23.70
   9 -16   1  821.02   29.10
   7   9   1  822.02   24.40
 -16   7   1  784.82   28.60
   7   9   1  839.42   23.00
   9 -16   1  822.82   29.40
   9 -16   1  812.72   29.40
  -9  19  -1  348.47   20.00
 -10  -9  -1  342.57   19.80
  19 -10  -1  328.87   20.80
 -10  -9  -1  349.47   20.30
 -10  -9  -1  351.86   20.70
  19 -10  -1  328.77   13.70
 -10  -9  -1  372.06   16.70
 -10  -9  -1  313.77   18.70
  -9  19  -1  351.16   15.10
  19 -10  -1  317.57   22.90
  19 -10  -1  314.97   16.70
  19 -10  -1  338.67   19.60
  10   9   1  449.76   18.80
   9 -19   1  417.46   21.10
  10   9   1  433.46   19.40
  10   9   1  445.06   22.00
 -19  10   1  429.06   26.20
   9 -19   1  416.86   20.70
   9 -19   1  432.66   27.00
  10   9   1  407.56   18.50
   9 -19   1  417.66   22.10
 -19  10   1  445.16   16.60
 -19  10   1  444.66   20.60
 -19  10   1  436.46   22.60
 -19  10   1  410.36   25.60
   9 -19   1  414.76   16.70
   9 -19   1  468.45   22.70
  16 -10  -1   69.89   11.80
  16 -10  -1   58.49    8.50
  -6  16  -1   83.79    5.00
 -10  -6  -1   69.49   10.50
 -10  -6  -1   82.69   10.00
  -6  16  -1   80.89    4.90
  -6  16  -1   79.99   10.40
 -10  -6  -1   89.49    9.40
 -10  -6  -1   75.09    6.90
  16 -10  -1   85.69    6.10
 -10  -6  -1   88.69   11.60
  16 -10  -1   66.39   10.50
  16 -10  -1   71.59   11.70
  16 -10  -1   71.39    7.30
  -6  16  -1   74.59    7.30
   6 -16   1   19.10    5.30
 -16  10   1   21.60    4.00
 -16  10   1   32.20    6.70
  10   6   1   21.10    4.80
   6 -16   1   26.30    5.00
  10   6   1   21.00    5.90
  10   6   1   12.30    4.50
 -16  10   1   17.70    5.80
   6 -16   1   13.50    5.10
 -16  10   1   18.40    5.20
   6 -16   1   14.90    5.90
   6 -16   1   19.50    5.30
 -16  10   1   22.30    7.50
   6 -16   1   13.10    4.80
   6 -16   1   21.60    6.20
  10   6   1   24.20    5.60
  13 -10  -1 2562.64   61.99
 -10  -3  -1 2607.34   46.60
  -3  13  -1 2613.24   46.90
  -3  13  -1 2614.54   61.79
  -3  13  -1 2637.34   51.39
  -3  13  -1 2606.84   53.59
 -10  -3  -1 2599.24   49.30
  13 -10  -1 2647.64   57.19
  13 -10  -1 2440.96   61.59
 -10  -3  -1 2636.44   61.69
  13 -10  -1 2638.24   51.19
 -10  -3  -1 2477.55   55.79
  -3  13  -1 2610.04   57.39
  13 -10  -1 2691.33   46.40
  13 -10  -1 2614.64   61.99
 -10  -3  -1 2515.35   61.09
 -10  -3  -1 2635.44   56.19
   3 -13   1 2752.02   58.59
   3 -13   1 2651.14   59.89
 -13  10   1 2667.93   58.89
  10   3   1 2675.53   63.69
   3 -13   1 2654.43   63.29
   3 -13   1 2772.52   57.49
 -13  10   1 2749.02   53.79
 -13  10   1 2737.53   61.99
  10   3   1 2744.63   51.89
 -13  10   1 2790.52   48.70
  10   3   1 2725.03   48.30
   3 -13   1 2676.03   54.79
   3 -13   1 2668.43   56.59
  10   3   1 2732.03   61.29
   0  10  -1 2312.47   51.39
   0  10  -1 2367.36   46.50
  10 -10  -1 2298.37   41.70
 -10   0  -1 2340.07   45.60
 -10   0  -1 2267.57   47.50
  10 -10  -1 2278.47   49.50
   0  10  -1 2350.06   45.40
  10 -10  -1 2292.87   44.00
 -10   0  -1 2302.87   55.99
  10 -10  -1 2237.08   51.19
 -10   0  -1 2268.87   43.20
 -10   0  -1 2159.48   48.80
 -10   0  -1 2318.27   55.89
  10 -10  -1 2328.67   56.49
  10 -10  -1 2270.87   51.19
   0  10  -1 2404.26   49.60
  10   0   1 2146.59   47.00
 -10  10   1 2162.88   42.20
 -10  10   1 2029.50   46.90
  10   0   1 2139.39   44.10
  10   0   1 2178.98   52.59
   0 -10   1 2110.59   48.70
 -10  10   1 2176.88   46.90
   0 -10   1 2154.28   47.40
 -10  10   1 2232.28   47.30
 -10  10   1 2112.89   38.70
   0 -10   1 2097.19   46.10
   0 -10   1 2095.49   48.90
   0 -10   1 2145.19   46.90
  10   0   1 2167.18   41.60
  10   0   1 2150.68   52.09
 -10   3  -1  620.14   17.70
   7 -10  -1  631.64   17.30
 -10   3  -1  617.24   20.90
   7 -10  -1  619.84   17.10
 -10   3  -1  626.24   24.80
   3   7  -1  622.94   21.10
   3   7  -1  596.04   20.20
   7 -10  -1  648.44   19.20
 -10   3  -1  614.14   18.00
   7 -10  -1  687.33   25.60
   3   7  -1  638.14   19.70
 -10   3  -1  609.74   17.70
   7 -10  -1  603.14   19.90
 -10   3  -1  682.53   21.80
   7 -10  -1  625.44   18.90
   3   7  -1  620.04   21.50
 -10   3  -1  675.33   26.10
   3   7  -1  652.63   21.50
  -3  -7   1  779.12   23.50
  10  -3   1  815.32   24.30
  -3  -7   1  831.42   24.70
  -7  10   1  826.12   24.00
  -7  10   1  794.42   18.70
  -7  10   1  852.71   19.40
  -3  -7   1  806.82   25.80
  -3  -7   1  793.02   23.30
  -3  -7   1  781.02   24.80
  -7  10   1  798.32   20.00
  10  -3   1  808.62   20.90
  -3  -7   1  812.92   25.50
  10  -3   1  846.32   25.50
  10  -3   1  814.22   28.80
   4 -10  -1 1586.64   34.60
   4 -10  -1 1612.04   32.80
   4 -10  -1 1591.94   28.10
   6   4  -1 1601.14   40.20
 -10   6  -1 1563.44   42.50
 -10   6  -1 1568.94   40.50
   6   4  -1 1539.15   39.50
 -10   6  -1 1558.14   37.40
   6   4  -1 1508.55   37.00
 -10   6  -1 1566.94   34.50
   4 -10  -1 1548.35   34.10
 -10   6  -1 1584.94   30.00
   4 -10  -1 1567.94   28.50
   4 -10  -1 1605.34   41.40
   6   4  -1 1564.64   32.70
   6   4  -1 1593.54   37.80
  -4  10   1 1698.83   37.00
  -6  -4   1 1647.04   42.60
  10  -6   1 1791.82   45.90
  10  -6   1 1776.92   43.90
  -6  -4   1 1656.63   39.10
  10  -6   1 1722.63   36.70
  -6  -4   1 1799.22   38.80
  -6  -4   1 1741.43   34.80
  -6  -4   1 1670.63   42.60
  10  -6   1 1756.42   39.60
  -6  -4   1 1658.73   39.60
  -4  10   1 1656.43   43.40
 -10   9  -1 6360.16  117.09
   1 -10  -1 6463.45  104.39
   1 -10  -1 6458.35  111.29
 -10   9  -1 6058.49  113.79
 -10   9  -1 6310.07  109.39
   9   1  -1 6245.97  115.29
   9   1  -1 6409.06  105.79
   1 -10  -1 6255.17  103.89
 -10   9  -1 6404.76  107.29
   9   1  -1 6361.66  115.99
 -10   9  -1 6350.36   95.19
   1 -10  -1 6351.86  103.09
   1 -10  -1 6428.16  106.89
   9   1  -1 6356.56  108.99
   9   1  -1 6248.67  107.59
 -10   9  -1 5997.80  112.39
   9   1  -1 6446.75  102.49
  10  -9   1 6466.65  116.09
  -9  -1   1 6273.27  115.99
  -9  -1   1 6206.38  116.19
  10  -9   1 6317.17  117.59
  -9  -1   1 6205.88  107.19
  -9  -1   1 6405.46  101.79
  -1  10   1 6183.98  111.09
  -9  -1   1 6390.06  106.19
  10  -9   1 6518.75   95.09
  -9  -1   1 6339.47  108.99
  10  -9   1 6215.78  106.79
  10  -9   1 6231.88  114.89
  10  -9   1 6481.95  109.39
 -10  12  -1 2403.76   41.10
  12  -2  -1 2512.15   51.19
  -2 -10  -1 2370.46   51.19
  12  -2  -1 2510.95   51.59
  12  -2  -1 2422.16   61.29
 -10  12  -1 2541.65   55.29
  12  -2  -1 2529.65   54.59
 -10  12  -1 2549.94   56.99
  -2 -10  -1 2479.45   46.30
  -2 -10  -1 2416.36   49.00
  -2 -10  -1 2514.25   52.79
 -10  12  -1 2726.83   68.69
  -2 -10  -1 2380.86   53.29
  -2 -10  -1 2568.04   46.40
  12  -2  -1 2438.86   61.09
 -10  12  -1 2571.84   63.29
  12  -2  -1 2458.15   50.69
 -10  12  -1 2349.46   53.39
  10 -12   1 2375.16   52.79
  10 -12   1 2393.06   61.49
 -12   2   1 2404.66   60.69
 -12   2   1 2337.67   49.60
  10 -12   1 2327.87   56.19
  10 -12   1 2401.46   56.49
 -12   2   1 2442.06   60.69
  10 -12   1 2421.76   52.69
   2  10   1 2320.67   50.89
  10 -12   1 2427.26   40.40
 -12   2   1 2297.77   52.29
 -12   2   1 2392.66   49.80
 -12   2   1 2403.66   49.50
  15  -5  -1 1680.73   38.60
 -10  15  -1 1601.04   32.30
  15  -5  -1 1713.73   44.10
 -10  15  -1 1648.54   39.90
  -5 -10  -1 1698.73   40.40
  -5 -10  -1 1609.44   46.90
  -5 -10  -1 1658.23   38.10
  -5 -10  -1 1698.43   44.10
 -10  15  -1 1643.54   43.80
 -10  15  -1 1620.54   41.20
  15  -5  -1 1703.93   51.49
  15  -5  -1 1671.93   43.10
  15  -5  -1 1693.53   40.10
 -10  15  -1 1638.64   50.99
  15  -5  -1 1697.33   51.39
  -5 -10  -1 1623.34   37.80
  -5 -10  -1 1518.35   40.00
 -15   5   1 1923.31   43.10
  10 -15   1 1985.60   58.09
  10 -15   1 1937.21   37.20
  10 -15   1 1951.20   50.29
 -15   5   1 1912.31   48.30
  10 -15   1 1976.40   49.10
  10 -15   1 1928.61   48.20
  10 -15   1 2002.10   51.69
 -15   5   1 2004.10   45.70
 -15   5   1 1920.11   56.09
  -8 -10  -1  728.33   20.30
 -10  18  -1  720.13   20.90
  18  -8  -1  705.03   28.20
 -10  18  -1  704.13   20.50
  18  -8  -1  739.23   34.90
  -8 -10  -1  739.33   24.10
  18  -8  -1  677.33   33.20
  -8 -10  -1  719.63   27.90
  18  -8  -1  748.63   22.80
  18  -8  -1  743.13   30.20
  -8 -10  -1  769.02   28.70
  -8 -10  -1  725.03   28.90
 -10  18  -1  718.83   28.70
  -8 -10  -1  716.13   27.80
  18  -8  -1  727.53   25.50
  10 -18   1  853.51   31.70
 -18   8   1  816.52   30.90
 -18   8   1  884.51   34.50
  10 -18   1  847.02   31.00
   8  10   1  834.02   26.20
 -18   8   1  845.72   25.00
  10 -18   1  814.72   37.40
  10 -18   1  817.12   30.70
 -18   8   1  766.52   35.40
   8  10   1  835.22   23.90
  10 -18   1  854.11   23.10
   8  10   1  854.21   24.60
  10 -18   1  815.02   30.20
 -18   8   1  884.41   37.50
  21 -11  -1  231.78   11.70
 -11 -10  -1  189.78   15.60
  21 -11  -1  198.88   14.30
  21 -11  -1  203.38   19.90
 -11 -10  -1  204.68   16.40
  21 -11  -1  212.88   17.60
 -11 -10  -1  189.98   16.50
 -11 -10  -1  221.68   13.50
 -10  21  -1  203.18   16.50
  21 -11  -1  228.08   20.80
 -11 -10  -1  209.58   16.40
  21 -11  -1  226.78   18.30
 -10  21  -1  223.88   12.50
  21 -11  -1  225.58   16.80
  11  10   1  236.98   14.70
 -21  11   1  234.48   16.00
 -21  11   1  220.98   19.90
  10 -21   1  220.38   15.60
  11  10   1  239.08   14.10
 -21  11   1  217.48   16.90
  10 -21   1  202.58   19.60
  11  10   1  218.78   16.20
  11  10   1  224.48   14.20
  10 -21   1  193.08   15.80
  10 -21   1  215.08   15.50
  10 -21   1  229.18   16.60
  10 -21   1  233.28   12.60
 -21  11   1  228.68   11.90
 -21  11   1  207.08   19.10
  18 -11  -1 1599.44   49.20
  18 -11  -1 1546.75   51.49
  18 -11  -1 1445.96   52.39
 -11  -7  -1 1511.75   43.70
  18 -11  -1 1542.05   39.70
 -11  -7  -1 1585.84   47.90
  -7  18  -1 1522.05   38.20
 -11  -7  -1 1613.14   48.10
 -11  -7  -1 1505.75   44.00
  18 -11  -1 1606.24   33.40
  18 -11  -1 1508.75   44.60
  -7  18  -1 1538.05   44.70
 -11  -7  -1 1533.15   37.60
   7 -18   1 1637.94   46.30
  11   7   1 1683.83   40.60
 -18  11   1 1698.63   36.20
  11   7   1 1628.84   45.20
   7 -18   1 1670.93   48.50
 -18  11   1 1682.43   52.69
   7 -18   1 1659.33   47.30
 -18  11   1 1718.63   43.60
  11   7   1 1698.83   45.20
   7 -18   1 1665.13   44.70
   7 -18   1 1679.83   54.09
   7 -18   1 1694.13   40.30
  11   7   1 1691.03   46.20
   7 -18   1 1688.63   44.70
 -18  11   1 1696.03   52.79
 -18  11   1 1709.13   47.90
  15 -11  -1 1739.93   49.99
 -11  -4  -1 1678.23   31.10
 -11  -4  -1 1638.64   43.00
 -11  -4  -1 1613.84   47.40
  15 -11  -1 1648.94   38.70
 -11  -4  -1 1783.62   44.50
  -4  15  -1 1673.23   40.30
  15 -11  -1 1638.94   48.90
  15 -11  -1 1638.94   49.40
 -11  -4  -1 1619.74   49.00
  15 -11  -1 1647.04   32.40
  -4  15  -1 1626.84   43.90
  -4  15  -1 1555.84   53.79
 -11  -4  -1 1659.63   36.90
  15 -11  -1 1618.44   43.60
 -15  11   1 1644.04   47.40
  11   4   1 1676.83   43.70
 -15  11   1 1717.53   33.80
 -15  11   1 1714.63   40.30
   4 -15   1 1747.53   45.50
 -15  11   1 1700.13   45.00
   4 -15   1 1714.53   42.50
 -15  11   1 1594.24   46.90
   4 -15   1 1642.44   41.80
  11   4   1 1671.03   46.20
   4 -15   1 1658.03   49.10
   4 -15   1 1677.73   44.00
  11   4   1 1697.93   31.20
  11   4   1 1690.23   46.10
  11   4   1 1687.73   38.20
   4 -15   1 1614.34   45.30
   4 -15   1 1711.73   40.50
 -11  -1  -1  584.24   25.40
 -11  -1  -1  580.04   25.40
  -1  12  -1  564.54   23.40
 -11  -1  -1  572.54   20.80
  12 -11  -1  542.75   25.10
  12 -11  -1  591.64   15.30
 -11  -1  -1  577.54   17.70
  12 -11  -1  586.34   23.90
 -11  -1  -1  559.44   21.50
 -11  -1  -1  565.24   17.10
  12 -11  -1  537.85   17.90
  12 -11  -1  572.04   23.90
  -1  12  -1  586.84   21.10
  -1  12  -1  581.94   16.70
   1 -12   1  664.83   28.00
 -12  11   1  705.73   25.00
 -12  11   1  709.33   25.10
  11   1   1  748.63   21.00
   1 -12   1  730.03   24.40
 -12  11   1  744.03   17.70
  11   1   1  711.83   20.60
  11   1   1  702.93   28.20
 -12  11   1  753.32   22.00
  11   1   1  716.13   28.00
   1 -12   1  706.23   26.70
   1 -12   1  735.03   26.20
   1 -12   1  746.33   24.00
 -12  11   1  732.93   25.60
   1 -12   1  747.03   24.40
   9 -11  -1  479.05   14.50
 -11   2  -1  500.35   23.40
   2   9  -1  481.55   17.20
   2   9  -1  506.65   20.00
   9 -11  -1  482.25   15.60
 -11   2  -1  499.35   19.30
   9 -11  -1  497.45   23.10
 -11   2  -1  484.35   15.70
   2   9  -1  510.65   18.70
   9 -11  -1  500.75   19.00
   2   9  -1  495.85   19.40
 -11   2  -1  498.05   23.00
 -11   2  -1  520.45   17.30
   9 -11  -1  488.35   18.50
 -11   2  -1  495.85   18.00
   2   9  -1  526.75   18.50
   9 -11  -1  499.45   18.70
  -2  -9   1  442.36   17.70
  11  -2   1  443.56   21.40
  11  -2   1  428.96   14.80
  11  -2   1  430.26   17.70
  -9  11   1  423.86   15.10
  -9  11   1  432.06   15.10
  -9  11   1  433.16   17.70
  -2  -9   1  441.26   17.80
  -9  11   1  426.66   14.60
  11  -2   1  423.86   21.00
  -2  -9   1  428.26   17.50
  -2  -9   1  395.06   17.60
  -2  -9   1  445.06   18.30
  11  -2   1  407.66   16.90
  -9  11   1  432.36   13.10
  -2  -9   1  445.26   18.80
 -11   5  -1  588.74   16.50
   6 -11  -1  646.84   25.30
   5   6  -1  625.14   22.30
   5   6  -1  606.74   21.60
   6 -11  -1  605.84   19.90
   5   6  -1  592.24   17.60
   5   6  -1  604.04   21.40
   6 -11  -1  607.14   16.60
 -11   5  -1  597.44   18.70
 -11   5  -1  610.84   25.20
   6 -11  -1  602.64   17.90
   6 -11  -1  598.94   16.50
   6 -11  -1  620.64   17.80
 -11   5  -1  588.04   20.90
 -11   5  -1  604.94   25.30
 -11   5  -1  624.34   16.70
 -11   5  -1  601.04   22.30
  -5  -6   1  690.23   22.20
  -5  -6   1  632.04   22.40
  -6  11   1  639.14   20.90
  11  -5   1  678.63   26.80
  -6  11   1  681.63   18.60
  11  -5   1  622.14   23.40
  -5  -6   1  648.54   22.20
  11  -5   1  655.63   19.70
  -5  -6   1  751.72   29.60
  -5  -6   1  631.84   23.80
  -5  -6   1  668.23   19.60
  11  -5   1  630.54   26.00
  11  -5   1  674.43   22.40
   3 -11  -1 4338.57   75.29
   8   3  -1 4436.06   80.39
 -11   8  -1 4218.18   79.49
   8   3  -1 4359.96   77.39
 -11   8  -1 4251.47   76.79
   3 -11  -1 4271.77   76.59
 -11   8  -1 4288.87   67.29
   8   3  -1 4240.88   78.99
   8   3  -1 4302.97   84.49
 -11   8  -1 4206.38   85.19
   3 -11  -1 4161.48   73.69
   8   3  -1 4323.17   71.89
   3 -11  -1 4172.68   75.29
   8   3  -1 4282.27   84.49
 -11   8  -1 4176.18   85.09
   3 -11  -1 4060.39   82.49
 -11   8  -1 4214.08   85.99
  -8  -3   1 3925.11   79.99
  11  -8   1 3821.92   71.49
  -8  -3   1 3921.11   80.49
  11  -8   1 3912.81   81.29
  -8  -3   1 3937.71   65.89
  11  -8   1 3841.72   81.29
  -8  -3   1 3900.71   74.59
  -8  -3   1 3875.31   72.29
  11  -8   1 4117.79   81.99
  11  -8   1 3993.30   74.59
  -8  -3   1 3872.21   73.79
   0 -11  -1 1783.72   39.50
  11   0  -1 1783.52   48.80
 -11  11  -1 1763.32   43.70
   0 -11  -1 1816.12   38.80
 -11  11  -1 1803.22   29.60
  11   0  -1 1796.52   43.40
   0 -11  -1 1765.52   40.20
 -11  11  -1 1840.72   50.79
   0 -11  -1 1803.92   32.00
 -11  11  -1 1738.63   42.30
   0 -11  -1 1722.73   41.50
   0 -11  -1 1782.22   43.90
 -11  11  -1 1864.51   46.40
  11   0  -1 1829.42   42.10
  11   0  -1 1758.92   49.00
  11   0  -1 1786.02   38.00
  11   0  -1 1803.22   40.90
   0 -11  -1 1772.22   40.10
   0 -11  -1 1838.02   31.80
  11 -11   1 1836.22   51.19
  11 -11   1 1858.21   30.00
  11 -11   1 1860.31   48.60
  11 -11   1 1764.02   42.50
 -11   0   1 1786.12   50.09
 -11   0   1 1782.62   43.40
 -11   0   1 1838.02   42.20
 -11   0   1 1800.62   37.90
  11 -11   1 1800.52   43.60
 -11   0   1 1788.92   41.30
 -11   0   1 1809.22   49.90
  11 -11   1 1795.42   48.20
  14  -3  -1 1728.03   52.09
  14  -3  -1 1801.12   52.29
  -3 -11  -1 1662.03   37.30
  -3 -11  -1 1768.12   44.70
  14  -3  -1 1726.43   44.50
  -3 -11  -1 1775.62   38.20
  14  -3  -1 1759.12   41.60
  -3 -11  -1 1786.02   42.00
 -11  14  -1 1804.22   45.70
 -11  14  -1 1750.82   31.30
  14  -3  -1 1820.92   41.60
  14  -3  -1 1731.63   41.60
  -3 -11  -1 1787.62   42.90
 -11  14  -1 1775.32   60.39
 -11  14  -1 1644.64   51.39
  -3 -11  -1 1789.32   40.30
 -11  14  -1 1732.53   43.80
 -14   3   1 1739.23   52.19
 -14   3   1 1771.02   52.09
  11 -14   1 1742.03   31.70
 -14   3   1 1752.32   42.00
  11 -14   1 1773.92   47.60
  11 -14   1 1681.63   52.59
 -14   3   1 1717.13   40.60
 -14   3   1 1882.01   65.19
  11 -14   1 1749.92   44.70
  11 -14   1 1755.62   47.60
  11 -14   1 1658.43   43.90
  -6 -11  -1  672.23   24.70
  17  -6  -1  697.73   33.10
  17  -6  -1  675.63   24.20
  -6 -11  -1  680.53   26.20
  -6 -11  -1  673.13   22.80
  -6 -11  -1  696.53   27.40
 -11  17  -1  671.43   18.00
 -11  17  -1  642.94   22.30
 -11  17  -1  648.74   26.60
  -6 -11  -1  690.23   21.60
  17  -6  -1  646.24   26.40
  17  -6  -1  696.93   26.70
  17  -6  -1  718.63   23.00
  -6 -11  -1  676.23   24.80
 -11  17  -1  652.73   23.40
  17  -6  -1  738.63   34.00
  11 -17   1  613.54   17.20
 -17   6   1  629.14   26.00
 -17   6   1  593.94   21.10
  11 -17   1  638.54   26.20
 -17   6   1  632.14   31.20
  11 -17   1  584.64   31.00
 -17   6   1  597.04   34.30
 -17   6   1  644.64   27.60
  11 -17   1  637.44   25.80
  11 -17   1  629.74   26.40
  11 -17   1  621.44   26.30
  -9 -11  -1  733.13   19.00
  20  -9  -1  744.93   37.00
  20  -9  -1  694.03   29.30
  20  -9  -1  776.82   37.10
  20  -9  -1  787.52   28.00
  -9 -11  -1  703.13   29.30
  -9 -11  -1  755.42   25.80
  20  -9  -1  753.92   31.30
  -9 -11  -1  718.13   30.20
 -11  20  -1  733.53   18.50
  -9 -11  -1  735.33   29.70
  -9 -11  -1  747.23   19.70
  20  -9  -1  790.82   38.70
 -11  20  -1  685.33   29.60
  20  -9  -1  734.83   23.30
  -9 -11  -1  737.93   29.70
 -11  20  -1  728.53   21.80
 -11  20  -1  720.73   18.80
   9  11   1  729.73   25.40
   9  11   1  730.33   22.80
  11 -20   1  762.82   31.10
 -20   9   1  686.93   29.50
 -20   9   1  713.23   27.60
  11 -20   1  697.53   29.20
  11 -20   1  726.43   36.90
  11 -20   1  711.53   21.50
   9  11   1  695.43   21.90
  11 -20   1  742.03   29.70
 -20   9   1  706.73   23.20
 -20   9   1  744.63   36.30
  11 -20   1  728.33   29.30
 -20   9   1  684.73   34.90
 -11  23  -1  332.07   15.70
  23 -12  -1  326.97   21.40
  23 -12  -1  309.07   25.50
 -12 -11  -1  320.77   21.70
  23 -12  -1  328.67   14.40
  23 -12  -1  319.07   23.20
 -12 -11  -1  313.27   21.00
 -11  23  -1  351.86   22.10
 -12 -11  -1  343.17   22.80
 -12 -11  -1  347.87   21.90
 -12 -11  -1  353.96   18.40
  23 -12  -1  354.56   19.50
  23 -12  -1  339.47   23.10
  23 -12  -1  313.37   26.00
  12  11   1  344.27   17.70
  11 -23   1  374.56   27.70
  11 -23   1  300.87   19.10
  12  11   1  338.17   18.30
 -23  12   1  358.96   15.60
 -23  12   1  367.36   22.90
  12  11   1  350.86   18.00
  11 -23   1  351.96   16.30
  11 -23   1  324.77   20.10
 -23  12   1  319.17   19.70
 -23  12   1  362.96   26.70
 -23  12   1  383.26   27.00
  -8  20  -1  827.02   26.70
  20 -12  -1  837.72   32.60
 -12  -8  -1  814.92   26.80
 -12  -8  -1  825.72   34.50
  -8  20  -1  832.82   32.70
  20 -12  -1  838.42   22.10
  20 -12  -1  823.32   28.50
  20 -12  -1  817.52   38.30
 -12  -8  -1  819.32   31.80
 -12  -8  -1  832.62   32.20
  20 -12  -1  847.62   39.00
  20 -12  -1  867.21   36.30
 -12  -8  -1  893.81   35.90
  20 -12  -1  850.61   36.80
   8 -20   1  887.91   34.00
 -20  12   1  894.41   31.00
 -20  12   1  887.11   23.90
   8 -20   1  861.21   31.10
   8 -20   1  856.71   31.00
   8 -20   1  906.71   27.90
  12   8   1  924.11   32.00
  12   8   1  862.01   28.20
 -20  12   1  887.51   38.60
 -20  12   1  890.71   34.00
   8 -20   1  884.61   33.40
  12   8   1  887.11   33.20
   8 -20   1  915.61   40.20
 -20  12   1  890.41   38.30
  12   8   1  912.31   32.30
 -12  -5  -1 1144.59   40.50
  17 -12  -1 1208.88   33.00
  -5  17  -1 1243.18   34.00
  17 -12  -1 1192.58   25.80
  17 -12  -1 1183.88   43.00
  17 -12  -1 1092.89   36.40
 -12  -5  -1 1177.38   36.80
 -12  -5  -1 1227.78   37.90
  17 -12  -1 1189.98   42.80
  -5  17  -1 1180.68   37.60
 -12  -5  -1 1196.58   31.30
 -12  -5  -1 1220.68   41.70
  17 -12  -1 1195.28   42.10
   5 -17   1 1333.17   45.30
  12   5   1 1310.97   33.80
  12   5   1 1251.17   40.00
  12   5   1 1304.17   39.00
  12   5   1 1246.78   39.50
   5 -17   1 1275.27   34.80
   5 -17   1 1242.28   39.40
   5 -17   1 1298.87   37.10
   5 -17   1 1316.87   36.90
 -17  12   1 1301.57   43.30
 -17  12   1 1251.97   27.70
 -17  12   1 1279.27   42.70
   5 -17   1 1313.47   39.40
   5 -17   1 1275.97   40.60
 -17  12   1 1345.07   40.50
 -17  12   1 1318.07   35.90
  -2  14  -1  720.73   17.10
  14 -12  -1  760.32   29.80
  14 -12  -1  761.72   30.10
  -2  14  -1  735.83   28.90
  14 -12  -1  767.62   23.10
 -12  -2  -1  771.72   19.40
  14 -12  -1  738.03   31.30
 -12  -2  -1  729.53   30.40
  -2  14  -1  760.92   17.30
 -12  -2  -1  742.03   22.00
  -2  14  -1  711.73   24.80
  -2  14  -1  743.33   27.00
 -12  -2  -1  705.93   26.10
 -12  -2  -1  760.32   26.10
  14 -12  -1  723.63   26.60
  14 -12  -1  756.62   17.90
 -12  -2  -1  791.72   31.90
  12   2   1  668.93   27.60
 -14  12   1  684.83   22.00
   2 -14   1  628.74   24.40
  12   2   1  657.63   20.80
 -14  12   1  674.03   25.60
  12   2   1  649.24   18.00
   2 -14   1  643.74   23.30
   2 -14   1  658.43   23.10
   2 -14   1  644.54   26.90
 -14  12   1  639.94   25.70
 -14  12   1  658.13   16.30
  12   2   1  609.64   24.00
   2 -14   1  630.44   27.50
   2 -14   1  660.83   26.00
  12   2   1  650.53   27.20
 -14  12   1  623.84   25.30
  11 -12  -1 1711.53   33.40
  11 -12  -1 1668.03   42.70
 -12   1  -1 1709.33   49.10
 -12   1  -1 1671.83   39.20
   1  11  -1 1691.23   37.40
   1  11  -1 1719.53   42.70
  11 -12  -1 1727.63   37.20
 -12   1  -1 1715.93   36.70
   1  11  -1 1668.63   41.50
  11 -12  -1 1810.72   45.30
 -12   1  -1 1587.04   47.50
 -12   1  -1 1723.43   38.10
  11 -12  -1 1690.83   43.00
   1  11  -1 1649.63   36.20
 -12   1  -1 1773.32   42.80
 -11  12   1 1823.32   34.40
 -11  12   1 1824.52   41.70
  -1 -11   1 1842.32   43.40
 -11  12   1 1831.42   44.40
  12  -1   1 1827.12   38.90
  -1 -11   1 1654.53   48.00
  12  -1   1 1818.72   40.80
  -1 -11   1 1939.31   44.10
 -11  12   1 1771.02   38.90
  -1 -11   1 1823.12   43.90
  -1 -11   1 1823.52   45.70
  12  -1   1 1870.21   50.39
  12  -1   1 1813.82   50.09
 -11  12   1 1832.42   41.90
  -1 -11   1 1776.62   44.40
 -12   4  -1 2404.06   52.19
   4   8  -1 2422.76   50.99
   8 -12  -1 2322.17   47.30
   4   8  -1 2410.96   51.69
 -12   4  -1 2319.77   58.49
   4   8  -1 2399.36   53.09
   8 -12  -1 2388.56   47.70
   4   8  -1 2411.46   48.00
   8 -12  -1 2424.36   45.20
   8 -12  -1 2293.57   58.19
 -12   4  -1 2369.46   47.30
   8 -12  -1 2347.86   50.49
   8 -12  -1 2472.35   46.80
 -12   4  -1 2389.36   46.10
 -12   4  -1 2354.06   51.89
 -12   4  -1 2308.37   59.19
  -8  12   1 2545.45   48.50
  12  -4   1 2580.14   55.59
  12  -4   1 2405.06   60.59
  -4  -8   1 2590.54   54.59
  -4  -8   1 2555.74   51.19
  -4  -8   1 2536.75   55.39
  -4  -8   1 2461.85   55.39
  -4  -8   1 2541.65   53.49
  12  -4   1 2536.85   53.99
  -8  12   1 2504.25   41.80
  -4  -8   1 2537.65   53.99
  12  -4   1 2475.45   61.59
  -4  -8   1 2544.55   56.49
  12  -4   1 2513.05   49.50
  -8  12   1 2500.35   53.29
   5 -12  -1  264.97   11.90
   5 -12  -1  277.67    8.70
   7   5  -1  267.67   14.40
 -12   7  -1  275.27   17.30
   7   5  -1  302.77   11.00
   7   5  -1  281.37   14.70
 -12   7  -1  278.47    9.60
   7   5  -1  283.27   15.70
 -12   7  -1  276.17   13.00
   5 -12  -1  262.47   16.20
 -12   7  -1  274.97   15.90
   5 -12  -1  274.07    8.80
   5 -12  -1  295.07   12.30
   5 -12  -1  276.17   12.40
 -12   7  -1  272.27    9.70
 -12   7  -1  271.97   16.90
   5 -12  -1  254.77   12.60
 -12   7  -1  275.47   14.70
  -7  -5   1  463.05   21.10
  -7  -5   1  432.56   18.60
  -7  -5   1  421.36   13.70
  12  -7   1  435.86   16.50
  12  -7   1  432.36   18.20
  -5  12   1  429.46   17.10
  -5  12   1  436.16   15.40
  -7  -5   1  406.06   19.80
  12  -7   1  426.86   21.90
  -7  -5   1  428.16   18.20
  12  -7   1  437.86   20.50
  -7  -5   1  463.45   18.10
 -12  10  -1  256.17   16.90
 -12  10  -1  253.57   15.80
 -12  10  -1  268.67   14.60
   2 -12  -1  262.97   15.30
  10   2  -1  246.18   16.20
  10   2  -1  255.77   10.70
  10   2  -1  250.97   13.80
 -12  10  -1  261.67    7.30
 -12  10  -1  285.77   14.40
   2 -12  -1  261.87   12.40
   2 -12  -1  254.57   13.10
  10   2  -1  248.38   16.10
  10   2  -1  262.37   13.40
  10   2  -1  292.47   15.10
 -12  10  -1  260.37   16.70
   2 -12  -1  243.48   12.10
  12 -10   1  458.05   22.90
 -10  -2   1  416.86   21.70
  12 -10   1  441.16   18.00
 -10  -2   1  448.46   18.00
 -10  -2   1  455.05   19.30
  12 -10   1  417.66   21.50
 -10  -2   1  444.16   22.20
  12 -10   1  461.85   22.50
 -10  -2   1  433.56   18.30
  12 -10   1  446.76   19.00
 -10  -2   1  443.86   13.90
  13  -1  -1 1461.85   37.40
  -1 -12  -1 1506.05   39.90
  -1 -12  -1 1508.55   39.50
  13  -1  -1 1497.15   35.10
  -1 -12  -1 1526.75   35.70
 -12  13  -1 1529.95   40.70
  -1 -12  -1 1481.35   30.30
  13  -1  -1 1463.05   37.90
 -12  13  -1 1555.54   43.40
  13  -1  -1 1574.04   47.90
 -12  13  -1 1455.55   41.20
  -1 -12  -1 1498.75   36.50
 -12  13  -1 1528.05   41.10
  13  -1  -1 1508.15   40.30
  -1 -12  -1 1518.65   38.00
  -1 -12  -1 1560.44   30.80
  13  -1  -1 1480.45   46.20
  12 -13   1 1217.78   35.60
  12 -13   1 1223.38   39.20
 -13   1   1 1217.48   33.60
  12 -13   1 1266.17   35.80
 -13   1   1 1286.57   34.40
  12 -13   1 1292.57   40.20
 -13   1   1 1264.77   42.70
 -13   1   1 1268.67   36.20
  -4 -12  -1 1941.91   44.00
 -12  16  -1 2062.89   50.19
  16  -4  -1 1993.80   59.29
 -12  16  -1 1993.20   51.59
  16  -4  -1 2059.79   59.39
 -12  16  -1 1999.10   35.40
  -4 -12  -1 1982.20   46.00
  -4 -12  -1 2016.20   45.70
  16  -4  -1 1982.10   47.60
  16  -4  -1 2054.79   47.80
 -12  16  -1 1938.61   47.50
 -12  16  -1 1953.60   50.99
  -4 -12  -1 2001.90   44.50
  16  -4  -1 1988.10   46.00
  -4 -12  -1 1957.00   48.70
  16  -4  -1 2071.79   51.39
  -4 -12  -1 2019.00   50.89
 -16   4   1 1821.52   42.50
  12 -16   1 1746.03   48.90
 -16   4   1 1759.22   54.99
  12 -16   1 1681.93   54.99
 -16   4   1 1695.93   46.00
  12 -16   1 1713.13   46.10
 -16   4   1 1761.52   54.39
  12 -16   1 1673.93   46.00
  12 -16   1 1756.32   32.20
  12 -16   1 1736.53   48.70
 -16   4   1 1746.53   44.50
  -7 -12  -1  724.63   29.80
  19  -7  -1  736.23   36.10
 -12  19  -1  757.62   30.40
  -7 -12  -1  798.72   28.80
  19  -7  -1  755.22   29.60
 -12  19  -1  776.02   25.00
  -7 -12  -1  737.43   22.70
  19  -7  -1  742.73   29.80
 -12  19  -1  785.52   23.80
 -12  19  -1  756.82   20.20
  -7 -12  -1  784.12   29.90
  19  -7  -1  747.13   27.00
  19  -7  -1  804.62   37.70
  -7 -12  -1  763.92   25.80
  19  -7  -1  756.52   29.90
  19  -7  -1  730.53   24.40
  -7 -12  -1  807.82   28.80
  -7 -12  -1  758.32   22.80
 -19   7   1  652.63   33.30
  12 -19   1  616.54   27.30
  12 -19   1  637.74   27.70
 -19   7   1  638.74   25.40
  12 -19   1  682.93   35.30
 -19   7   1  643.84   22.60
  12 -19   1  621.54   26.80
  12 -19   1  638.24   18.20
 -19   7   1  620.24   27.10
  12 -19   1  616.54   27.50
 -12  22  -1  812.52   33.90
  22 -10  -1  903.91   42.60
 -10 -12  -1  865.51   40.00
 -10 -12  -1  835.72   33.70
 -10 -12  -1  891.11   35.30
 -10 -12  -1  875.31   34.50
 -10 -12  -1  856.81   29.40
 -12  22  -1  873.01   25.00
  22 -10  -1  874.51   35.70
  22 -10  -1  846.82   26.10
  22 -10  -1  936.71   37.70
  22 -10  -1  832.32   34.10
  22 -10  -1  866.71   31.40
  22 -10  -1  891.31   42.80
 -22  10   1  984.30   28.80
  12 -22   1  930.61   36.10
  10  12   1  972.30   27.30
  10  12   1  980.10   31.80
 -22  10   1  954.40   43.60
 -22  10   1  990.20   34.90
  12 -22   1  978.70   45.40
  12 -22   1 1020.30   36.60
 -22  10   1 1001.70   38.00
  12 -22   1 1000.40   36.30
  10  12   1  983.90   26.80
  12 -22   1  981.80   26.90
 -22  10   1  961.50   43.70
 -13 -12  -1  463.15   27.50
 -12  25  -1  465.35   26.70
  25 -13  -1  431.86   25.70
 -13 -12  -1  437.86   27.30
  25 -13  -1  460.75   32.60
  25 -13  -1  450.05   27.50
  25 -13  -1  457.25   17.30
 -13 -12  -1  359.06   27.40
 -13 -12  -1  440.86   26.00
  25 -13  -1  461.95   23.60
  25 -13  -1  448.86   28.50
  25 -13  -1  356.66   41.70
 -13 -12  -1  463.45   22.00
  12 -25   1  459.95   26.30
 -25  13   1  420.16   30.20
  12 -25   1  505.65   33.40
 -25  13   1  452.25   18.10
  12 -25   1  503.75   25.50
  13  12   1  457.35   21.00
  12 -25   1  449.86   31.30
 -25  13   1  491.05   32.60
  12 -25   1  463.15   19.60
  13  12   1  463.95   21.10
  13  12   1  456.55   22.50
 -25  13   1  430.36   23.80
 -25  13   1  496.95   27.60
  12 -25   1  480.95   25.30
 -13  -9  -1  260.97   18.50
  22 -13  -1  279.37   23.90
  22 -13  -1  262.77   20.30
 -13  -9  -1  244.38   19.70
  22 -13  -1  251.57   18.40
 -13  -9  -1  278.17   19.20
  22 -13  -1  279.67   23.30
 -13  -9  -1  271.77   18.70
  -9  22  -1  240.78   14.20
  22 -13  -1  277.47   21.60
  -9  22  -1  242.68   18.30
  22 -13  -1  252.47   11.30
 -13  -9  -1  245.38   19.70
  22 -13  -1  237.08   15.90
   9 -22   1  307.07   18.50
 -22  13   1  305.57   13.20
  13   9   1  275.87   18.80
 -22  13   1  308.07   18.60
   9 -22   1  319.57   18.80
 -22  13   1  293.47   22.90
   9 -22   1  335.57   22.70
   9 -22   1  302.17   19.60
   9 -22   1  364.36   26.40
   9 -22   1  313.77   21.40
  13   9   1  341.17   17.80
  13   9   1  345.97   19.80
  13   9   1  283.27   17.70
   9 -22   1  311.17   16.10
 -22  13   1  286.87   22.60
 -22  13   1  344.57   21.70
 -13  -6  -1  550.64   21.20
  19 -13  -1  570.44   22.70
 -13  -6  -1  595.54   29.60
  19 -13  -1  608.14   16.60
  -6  19  -1  635.74   23.70
  19 -13  -1  613.14   31.30
  19 -13  -1  607.94   30.50
 -13  -6  -1  619.54   26.70
  19 -13  -1  635.24   32.40
 -13  -6  -1  618.74   29.90
  -6  19  -1  621.34   27.20
 -13  -6  -1  625.44   27.20
  19 -13  -1  608.54   26.90
  13   6   1  656.83   28.10
   6 -19   1  682.03   28.30
 -19  13   1  648.14   28.50
   6 -19   1  661.43   28.90
  13   6   1  707.23   24.50
  13   6   1  668.03   28.80
 -19  13   1  666.43   18.30
  13   6   1  668.53   27.90
 -19  13   1  725.43   32.40
   6 -19   1  687.03   30.00
   6 -19   1  704.33   33.50
   6 -19   1  689.73   26.30
   6 -19   1  709.23   24.90
 -19  13   1  669.93   31.40
 -19  13   1  707.83   26.30
   6 -19   1  701.53   26.60
 -13  -3  -1  533.45   23.50
  16 -13  -1  571.14   14.70
  16 -13  -1  521.75   26.70
  16 -13  -1  591.54   27.90
 -13  -3  -1  532.55   22.80
 -13  -3  -1  575.84   27.90
 -13  -3  -1  572.44   27.90
  16 -13  -1  517.05   27.30
 -13  -3  -1  538.25   19.30
  -3  16  -1  539.55   23.90
  16 -13  -1  581.74   20.90
  -3  16  -1  573.14   22.50
  16 -13  -1  586.74   24.60
 -16  13   1  538.35   24.20
   3 -16   1  562.34   26.60
  13   3   1  533.85   19.70
 -16  13   1  533.35   20.70
   3 -16   1  538.45   21.60
  13   3   1  583.04   26.50
 -16  13   1  503.65   26.40
   3 -16   1  536.05   21.60
   3 -16   1  537.35   23.30
   3 -16   1  524.75   24.50
 -16  13   1  577.54   25.90
  13   3   1  555.84   23.70
   3 -16   1  569.44   22.30
 -16  13   1  529.55   14.30
   0  13  -1 1856.11   36.60
   0  13  -1 1872.11   36.20
 -13   0  -1 1836.42   43.70
 -13   0  -1 1821.42   39.80
  13 -13  -1 1789.62   52.99
  13 -13  -1 1761.72   45.50
  13 -13  -1 1817.72   48.10
  13 -13  -1 1840.42   34.50
 -13   0  -1 1889.71   39.30
   0  13  -1 1841.22   45.20
  13 -13  -1 1793.12   54.69
  13 -13  -1 1792.82   40.30
   0  13  -1 1853.21   47.50
 -13   0  -1 1813.42   52.89
 -13   0  -1 1782.22   45.80
 -13   0  -1 1878.91   53.19
 -13  13   1 1653.13   44.00
   0 -13   1 1675.53   41.80
 -13  13   1 1662.13   42.40
 -13  13   1 1616.34   42.20
   0 -13   1 1660.53   45.40
  13   0   1 1750.42   38.80
   0 -13   1 1590.24   46.30
  13   0   1 1768.72   38.60
  13   0   1 1700.23   43.40
  13   0   1 1699.23   49.50
   0 -13   1 1700.33   45.30
  13   0   1 1672.83   48.80
 -13  13   1 1750.22   32.30
 -13  13   1 1716.93   39.30
   0 -13   1 1748.13   44.10
   3  10  -1 1612.94   38.50
  10 -13  -1 1500.65   46.70
  10 -13  -1 1630.14   33.30
  10 -13  -1 1595.54   39.30
   3  10  -1 1621.34   41.50
   3  10  -1 1633.54   37.70
  10 -13  -1 1601.14   36.10
   3  10  -1 1722.13   49.30
   3  10  -1 1640.04   39.10
 -13   3  -1 1646.84   36.70
  10 -13  -1 1640.24   41.70
 -13   3  -1 1654.43   39.80
  10 -13  -1 1580.84   39.20
 -13   3  -1 1592.84   47.80
 -13   3  -1 1530.05   36.10
 -13   3  -1 1645.24   48.80
 -10  13   1 1318.67   29.50
  13  -3   1 1322.57   31.90
  -3 -10   1 1296.97   36.90
  -3 -10   1 1342.17   34.50
 -10  13   1 1306.37   29.30
  13  -3   1 1337.67   36.10
  13  -3   1 1273.77   34.70
  13  -3   1 1275.17   41.40
 -10  13   1 1288.57   35.60
  -3 -10   1 1304.47   36.20
  13  -3   1 1277.17   42.00
  -3 -10   1 1337.97   36.90
 -10  13   1 1309.27   31.30
   7 -13  -1 2726.83   50.39
 -13   6  -1 2722.23   66.09
 -13   6  -1 2751.62   50.19
 -13   6  -1 2682.73   66.39
   7 -13  -1 2766.32   53.29
   6   7  -1 2764.02   60.39
   6   7  -1 2721.53   59.19
   6   7  -1 2720.53   59.29
   7 -13  -1 2794.42   52.59
 -13   6  -1 2745.43   49.90
 -13   6  -1 2765.12   61.19
   6   7  -1 2790.82   51.09
   6   7  -1 2728.53   59.29
   7 -13  -1 2826.32   50.59
 -13   6  -1 2694.53   58.49
   7 -13  -1 2751.62   56.89
   7 -13  -1 2788.92   52.09
   7 -13  -1 2736.13   65.39
 -13   6  -1 2784.42   55.19
  -7  13   1 2969.70   60.39
  13  -6   1 2902.31   69.29
  -6  -7   1 2853.51   54.39
  -6  -7   1 2895.81   61.79
  -7  13   1 2890.71   55.49
  -6  -7   1 2993.20   61.09
  13  -6   1 2985.30   57.79
  13  -6   1 2935.21   70.29
  13  -6   1 2926.81   62.09
  -6  -7   1 3216.78   70.59
  -6  -7   1 2870.91   63.99
  13  -6   1 2933.51   64.69
  -6  -7   1 2789.82   63.99
   9   4  -1 1597.44   31.70
 -13   9  -1 1590.84   41.00
   4 -13  -1 1601.84   36.60
   9   4  -1 1660.53   51.49
   9   4  -1 1653.63   39.80
 -13   9  -1 1535.15   38.20
 -13   9  -1 1637.64   45.90
 -13   9  -1 1517.85   45.50
   4 -13  -1 1639.34   38.20
 -13   9  -1 1540.65   45.30
   9   4  -1 1613.34   44.40
   4 -13  -1 1525.55   37.00
 -13   9  -1 1592.64   29.20
   4 -13  -1 1603.14   37.30
   9   4  -1 1557.54   40.50
   4 -13  -1 1525.05   43.80
   9   4  -1 1524.25   40.20
 -13   9  -1 1559.94   28.50
  -9  -4   1 1527.45   30.20
  13  -9   1 1561.34   45.30
  13  -9   1 1609.34   50.09
  13  -9   1 1549.34   45.80
  13  -9   1 1504.05   37.60
  -9  -4   1 1506.05   44.60
  -9  -4   1 1488.85   39.60
  -9  -4   1 1565.74   40.70
  -9  -4   1 1532.75   38.70
  -9  -4   1 1529.65   44.10
 -13  12  -1 2444.86   54.89
 -13  12  -1 2413.86   60.19
 -13  12  -1 2472.15   56.89
   1 -13  -1 2451.45   52.29
  12   1  -1 2488.15   55.89
   1 -13  -1 2411.26   56.99
 -13  12  -1 2580.74   64.99
  12   1  -1 2414.06   46.80
   1 -13  -1 2426.86   52.09
  12   1  -1 2365.26   61.99
   1 -13  -1 2468.55   53.99
   1 -13  -1 2409.26   51.99
 -13  12  -1 2502.35   59.89
  12   1  -1 2393.16   61.99
   1 -13  -1 2443.76   50.99
  12   1  -1 2408.46   54.29
  12   1  -1 2679.83   61.09
 -12  -1   1 2672.23   56.59
 -12  -1   1 2546.05   48.30
 -12  -1   1 2541.15   65.19
  13 -12   1 2689.23   58.69
 -12  -1   1 2588.74   57.99
  13 -12   1 2559.64   56.89
 -12  -1   1 2633.64   57.49
 -12  -1   1 2619.44   66.09
  13 -12   1 2599.34   66.99
  13 -12   1 2558.24   64.09
  13 -12   1 2672.03   64.69
 -13  15  -1  498.95   22.50
  -2 -13  -1  515.05   16.50
  15  -2  -1  509.55   20.60
  15  -2  -1  516.85   22.60
 -13  15  -1  513.35   23.00
  -2 -13  -1  503.25   16.40
  15  -2  -1  513.65   19.00
 -13  15  -1  475.75   22.60
  -2 -13  -1  502.05   25.00
  -2 -13  -1  499.45   21.10
  15  -2  -1  469.05   26.10
  -2 -13  -1  458.55   21.10
  15  -2  -1  516.65   20.60
  15  -2  -1  471.15   25.90
 -13  15  -1  500.85   22.30
  -2 -13  -1  518.75   20.00
  -2 -13  -1  475.95   18.50
 -15   2   1  380.36   23.50
  13 -15   1  354.96   23.30
 -15   2   1  348.77   17.30
 -15   2   1  343.97   18.60
  13 -15   1  420.86   20.20
 -15   2   1  397.86   23.90
  13 -15   1  389.76   19.60
  13 -15   1  370.96   21.00
  13 -15   1  380.86   21.10
 -15   2   1  417.96   27.20
 -13  18  -1  230.48   14.60
  18  -5  -1  191.38   14.60
  18  -5  -1  229.58   22.10
  18  -5  -1  231.28   13.50
  18  -5  -1  320.47   30.80
  -5 -13  -1  212.38   12.70
  18  -5  -1  213.38   14.00
  -5 -13  -1  208.18   13.00
 -13  18  -1  216.08   15.40
 -13  18  -1  194.38   12.80
  18  -5  -1  220.18   14.50
  -5 -13  -1  200.08   14.80
 -13  18  -1  206.88    8.00
  -5 -13  -1  211.18   13.10
  -5 -13  -1  203.38   12.80
  -5 -13  -1  234.78   15.50
  13 -18   1  162.18   13.80
  13 -18   1  195.78   14.70
  13 -18   1  173.08   14.00
  13 -18   1  192.88   18.50
 -18   5   1  174.18   13.20
 -18   5   1  178.28   12.20
  13 -18   1  166.38   14.10
  13 -18   1  182.48    7.60
 -18   5   1  170.38   14.00
 -18   5   1  163.68   17.00
  21  -8  -1  713.33   37.20
  21  -8  -1  756.92   28.40
  21  -8  -1  683.03   41.50
 -13  21  -1  729.03   31.10
  -8 -13  -1  718.83   21.60
  21  -8  -1  698.43   24.30
  -8 -13  -1  660.23   27.90
  -8 -13  -1  713.53   21.30
  21  -8  -1  734.33   30.60
  -8 -13  -1  719.93   29.00
  21  -8  -1  743.33   31.30
  -8 -13  -1  733.73   31.20
 -13  21  -1  708.53   21.00
  21  -8  -1  721.43   30.70
  -8 -13  -1  719.63   30.00
 -21   8   1  743.13   29.10
  13 -21   1  698.13   37.90
  13 -21   1  768.32   31.80
  13 -21   1  727.73   20.40
 -21   8   1  653.23   35.70
  13 -21   1  742.13   30.70
 -21   8   1  689.43   36.30
 -21   8   1  712.43   24.70
 -21   8   1  696.83   30.40
  13 -21   1  702.63   30.90
  13 -21   1  725.53   30.60
 -11 -13  -1  375.86   23.80
 -11 -13  -1  393.66   24.00
 -11 -13  -1  407.96   24.20
  24 -11  -1  383.26   29.20
 -11 -13  -1  414.36   24.90
  24 -11  -1  422.46   26.10
 -13  24  -1  444.26   25.40
 -11 -13  -1  397.46   20.30
  24 -11  -1  403.56   17.30
  24 -11  -1  414.36   24.90
  24 -11  -1  392.96   24.60
  24 -11  -1  386.86   21.50
  24 -11  -1  394.76   30.10
  11  13   1  422.36   15.90
  11  13   1  417.76   16.30
  13 -24   1  404.66   16.60
  13 -24   1  401.46   24.40
 -24  11   1  419.86   23.20
  13 -24   1  416.36   30.40
 -24  11   1  457.75   30.70
 -24  11   1  406.06   18.10
 -24  11   1  418.16   24.80
 -24  11   1  431.56   30.30
  13 -24   1  402.76   23.30
  13 -24   1  418.46   24.60
  13 -24   1  413.16   23.70
 -13  27  -1  305.87   22.60
 -14 -13  -1  280.47   22.30
  27 -14  -1  312.87   29.20
 -14 -13  -1  329.17   19.10
 -14 -13  -1  318.17   24.20
  27 -14  -1  272.07   26.90
 -14 -13  -1  308.17   22.90
  27 -14  -1  262.27   19.30
  27 -14  -1  302.27   23.50
  27 -14  -1  304.47   13.90
  27 -14  -1  290.47   23.90
  14  13   1  265.07   17.90
 -27  14   1  252.87   20.90
  13 -27   1  282.47   20.00
  14  13   1  299.97   16.20
  13 -27   1  209.78   22.80
  13 -27   1  265.07   15.20
 -27  14   1  273.27   13.90
 -27  14   1  228.68   18.30
 -27  14   1  250.07   24.60
  13 -27   1  257.47   19.00
  24 -14  -1  337.47   27.60
 -14 -10  -1  365.36   23.20
 -10  24  -1  352.16   17.70
  24 -14  -1  351.76   23.00
  24 -14  -1  377.56   25.70
 -14 -10  -1  360.96   18.90
  24 -14  -1  368.86   26.00
 -10  24  -1  359.56   22.90
  24 -14  -1  371.46   13.90
  24 -14  -1  347.37   27.50
  24 -14  -1  356.06   20.20
 -14 -10  -1  369.36   25.10
 -14 -10  -1  350.66   24.00
 -14 -10  -1  353.26   22.70
  14  10   1  279.37   18.40
  10 -24   1  279.27   20.40
  10 -24   1  263.07   20.70
 -24  14   1  306.87   19.40
  14  10   1  242.48   18.60
  10 -24   1  297.77   25.40
  14  10   1  266.07   17.30
  10 -24   1  288.77   18.40
 -24  14   1  315.07   24.90
  14  10   1  294.67   17.20
 -24  14   1  251.17   22.80
 -24  14   1  281.37   12.70
  10 -24   1  297.87   16.20
  10 -24   1  270.57   17.90
 -24  14   1  256.67   20.00
  10 -24   1  307.87   20.70
 -14  -7  -1  510.55   28.80
  21 -14  -1  562.24   32.10
  21 -14  -1  527.95   29.50
  -7  21  -1  511.25   25.80
 -14  -7  -1  511.15   26.00
 -14  -7  -1  507.15   21.10
  21 -14  -1  539.85   23.00
 -14  -7  -1  474.85   24.70
  21 -14  -1  530.75   30.20
  21 -14  -1  555.74   31.30
  -7  21  -1  489.05   21.50
  21 -14  -1  498.65   14.80
  21 -14  -1  482.95   25.20
   7 -21   1  518.55   25.50
 -21  14   1  531.45   29.00
  14   7   1  544.95   22.40
 -21  14   1  507.65   23.40
   7 -21   1  532.75   26.50
  14   7   1  499.85   25.00
  14   7   1  518.45   25.50
   7 -21   1  535.55   23.90
   7 -21   1  564.24   31.50
 -21  14   1  501.05   25.90
 -21  14   1  522.95   15.80
   7 -21   1  520.25   23.50
  14   7   1  511.85   25.40
   7 -21   1  512.75   21.60
 -21  14   1  569.84   30.50
   7 -21   1  535.65   27.70
  18 -14  -1 1323.67   36.50
 -14  -4  -1 1331.27   35.10
  18 -14  -1 1426.76   48.00
  18 -14  -1 1389.66   47.90
 -14  -4  -1 1386.86   47.00
  -4  18  -1 1346.47   42.00
  18 -14  -1 1339.67   47.60
 -14  -4  -1 1356.56   41.60
  18 -14  -1 1374.36   26.80
  18 -14  -1 1323.77   41.50
 -14  -4  -1 1246.08   39.50
  -4  18  -1 1345.17   39.10
 -14  -4  -1 1307.07   46.40
 -18  14   1 1382.66   44.90
   4 -18   1 1430.16   44.40
   4 -18   1 1368.66   46.60
   4 -18   1 1390.26   39.00
   4 -18   1 1450.65   43.90
 -18  14   1 1395.66   43.20
 -18  14   1 1346.67   27.10
  14   4   1 1376.96   44.40
  14   4   1 1330.87   36.20
  14   4   1 1382.96   41.70
  14   4   1 1387.86   48.10
   4 -18   1 1335.17   41.30
 -18  14   1 1392.16   38.30
   4 -18   1 1313.47   37.90
   4 -18   1 1380.66   39.00
  15 -14  -1  542.85   25.60
 -14  -1  -1  565.64   19.80
 -14  -1  -1  617.14   29.30
 -14  -1  -1  548.05   27.50
  15 -14  -1  509.35   25.10
 -14  -1  -1  528.45   21.90
  15 -14  -1  537.85   23.40
 -14  -1  -1  502.15   23.00
  15 -14  -1  587.24   28.80
 -14  -1  -1  561.64   17.00
  15 -14  -1  535.85   19.90
  15 -14  -1  542.15   14.00
  14   1   1  491.45   16.20
  14   1   1  445.66   24.10
   1 -15   1  499.05   20.60
 -15  14   1  449.95   21.70
   1 -15   1  439.56   21.00
  14   1   1  480.95   24.80
   1 -15   1  477.95   23.40
  14   1   1  495.15   18.90
 -15  14   1  434.36   21.00
   1 -15   1  472.55   22.80
   1 -15   1  431.46   19.70
   1 -15   1  489.75   20.60
  14   1   1  459.05   21.20
 -15  14   1  455.95   18.80
 -15  14   1  493.35   22.30
 -15  14   1  477.45   12.80
   2  12  -1  819.52   23.00
   2  12  -1  805.32   23.30
   2  12  -1  857.51   27.90
 -14   2  -1  892.31   35.50
  12 -14  -1  780.62   30.20
  12 -14  -1  837.92   24.60
  12 -14  -1  854.71   20.50
 -14   2  -1  803.32   28.30
  12 -14  -1  775.22   33.20
 -14   2  -1  852.31   24.60
   2  12  -1  784.42   32.00
 -14   2  -1  845.02   25.50
  12 -14  -1  853.81   28.60
  12 -14  -1  866.71   28.70
 -14   2  -1  842.62   25.70
 -14   2  -1  818.22   33.70
  -2 -12   1  755.32   27.00
 -12  14   1  767.02   27.50
  -2 -12   1  798.82   27.50
  -2 -12   1  804.32   28.30
 -12  14   1  819.12   24.40
  -2 -12   1  781.92   29.30
  14  -2   1  756.82   26.90
 -12  14   1  780.42   23.90
  14  -2   1  799.72   33.10
  -2 -12   1  787.72   27.20
  14  -2   1  807.92   25.50
  -2 -12   1  801.12   27.20
 -12  14   1  795.72   23.90
  14  -2   1  810.72   24.30
 -14   5  -1 1938.21   55.49
 -14   5  -1 1972.50   55.19
   5   9  -1 2031.30   42.20
 -14   5  -1 2033.60   49.30
 -14   5  -1 1962.00   40.80
   5   9  -1 1976.20   45.90
   9 -14  -1 1881.71   39.00
   9 -14  -1 2030.90   42.90
   9 -14  -1 1958.40   42.70
   5   9  -1 1936.61   48.10
 -14   5  -1 2071.09   49.00
 -14   5  -1 1959.50   43.40
   9 -14  -1 1988.20   40.10
   9 -14  -1 1968.90   42.90
   5   9  -1 1962.20   46.50
   9 -14  -1 1899.51   54.19
  14  -5   1 2010.70   49.00
  14  -5   1 2028.90   44.20
  14  -5   1 1885.81   46.80
  -5  -9   1 1989.30   43.40
  14  -5   1 1970.10   55.89
  -9  14   1 1927.41   46.90
  14  -5   1 1997.40   55.49
  -5  -9   1 1946.41   48.00
  -5  -9   1 2039.80   50.29
  -5  -9   1 2050.49   49.20
  -5  -9   1 1990.80   48.90
  -5  -9   1 1973.80   49.20
  -9  14   1 2034.90   42.80
  -5  -9   1 1981.50   47.20
 -14   8  -1  827.22   25.80
 -14   8  -1  837.52   19.90
   6 -14  -1  870.91   24.80
   6 -14  -1  820.32   25.90
   8   6  -1  855.21   20.30
   8   6  -1  837.62   29.50
 -14   8  -1  839.62   28.30
   6 -14  -1  834.42   24.00
   6 -14  -1  843.02   19.00
   8   6  -1  835.12   28.30
 -14   8  -1  877.21   33.40
 -14   8  -1  849.52   30.80
   6 -14  -1  839.92   19.00
 -14   8  -1  835.52   19.70
   6 -14  -1  863.61   38.40
   6 -14  -1  888.51   25.10
 -14   8  -1  843.42   33.20
  -8  -6   1  710.43   28.30
  14  -8   1  718.13   30.60
  -8  -6   1  711.73   24.90
  14  -8   1  725.33   28.60
  14  -8   1  732.93   23.90
  -8  -6   1  723.93   18.40
  -8  -6   1  711.93   25.60
  14  -8   1  739.53   31.40
  -6  14   1  718.33   22.20
  -6  14   1  702.63   24.30
  -8  -6   1  747.63   26.30
  -8  -6   1  704.93   28.00
  11   3  -1  480.35   23.70
   3 -14  -1  476.25   22.70
   3 -14  -1  511.85   19.20
 -14  11  -1  516.15   24.40
 -14  11  -1  492.95   25.00
 -14  11  -1  472.95   20.20
  11   3  -1  487.25   23.90
  11   3  -1  526.05   14.90
 -14  11  -1  503.95   24.70
  11   3  -1  505.95   21.20
   3 -14  -1  526.15   19.50
   3 -14  -1  494.15   19.50
  11   3  -1  494.55   20.30
  11   3  -1  510.75   21.40
 -11  -3   1  371.06   21.80
  14 -11   1  407.46   22.70
 -11  -3   1  357.26   18.10
 -11  -3   1  399.16   22.10
  14 -11   1  380.46   18.50
  14 -11   1  408.16   21.60
 -11  -3   1  376.16   18.20
 -11  -3   1  391.16   12.00
  14 -11   1  402.46   22.20
 -11  -3   1  391.36   18.00
  14 -11   1  385.46   22.20
  14   0  -1 1520.15   48.90
  14   0  -1 1528.85   42.20
   0 -14  -1 1479.15   40.70
   0 -14  -1 1565.24   40.00
  14   0  -1 1521.05   40.00
   0 -14  -1 1589.44   39.80
 -14  14  -1 1523.65   42.10
   0 -14  -1 1473.85   29.70
   0 -14  -1 1563.54   40.10
  14   0  -1 1589.04   49.40
   0 -14  -1 1536.65   38.10
  14   0  -1 1622.74   41.50
  14   0  -1 1543.65   34.60
 -14  14  -1 1511.15   44.30
   0 -14  -1 1526.35   29.60
 -14  14  -1 1510.25   42.80
   0 -14  -1 1522.15   42.40
  14 -14   1 1516.95   48.10
 -14   0   1 1507.25   41.10
  14 -14   1 1483.15   41.40
 -14   0   1 1470.45   48.60
  14 -14   1 1472.95   49.60
 -14   0   1 1388.56   47.10
 -14   0   1 1414.36   40.60
 -14   0   1 1453.85   39.30
  14 -14   1 1464.85   46.00
  14 -14   1 1468.65   40.80
 -14  17  -1 1732.03   49.10
  17  -3  -1 1812.42   57.59
  -3 -14  -1 1852.61   45.00
  -3 -14  -1 1825.92   40.80
  -3 -14  -1 1823.42   47.40
  -3 -14  -1 1821.32   45.80
  17  -3  -1 1812.32   57.89
  17  -3  -1 1831.02   44.10
 -14  17  -1 1840.22   47.60
  17  -3  -1 1854.51   46.60
  17  -3  -1 1769.82   48.80
  -3 -14  -1 1881.01   41.10
  -3 -14  -1 1795.02   48.70
 -14  17  -1 1812.22   49.10
 -14  17  -1 1814.52   50.19
  17  -3  -1 1781.02   45.00
 -17   3   1 1838.22   58.59
 -17   3   1 1794.82   57.29
  14 -17   1 1801.52   48.90
  14 -17   1 1812.72   59.09
  14 -17   1 1736.23   48.50
 -17   3   1 1802.32   48.70
 -17   3   1 1820.82   46.90
 -17   3   1 1694.63   44.20
  14 -17   1 1851.51   53.09
  14 -17   1 1806.92   52.69
 -14  20  -1  429.06   18.60
  -6 -14  -1  469.95   23.30
  20  -6  -1  457.15   22.50
  -6 -14  -1  450.45   18.80
  -6 -14  -1  467.95   19.10
  -6 -14  -1  465.25   24.00
  -6 -14  -1  473.05   24.10
 -14  20  -1  490.65   20.80
  20  -6  -1  448.26   19.70
  20  -6  -1  439.96   21.30
  -6 -14  -1  446.36   20.50
  20  -6  -1  495.65   29.90
  20  -6  -1  474.45   29.90
  -6 -14  -1  478.95   21.10
 -14  20  -1  454.75   23.70
  20  -6  -1  439.76   23.40
  20  -6  -1  463.25   22.10
 -20   6   1  510.75   25.30
  14 -20   1  523.85   25.00
 -20   6   1  509.95   30.90
 -20   6   1  499.65   21.00
  14 -20   1  496.25   25.00
  14 -20   1  508.95   14.40
  14 -20   1  519.05   26.10
  14 -20   1  505.95   31.50
 -20   6   1  534.75   31.40
  14 -20   1  490.25   25.70
 -20   6   1  514.35   23.70
  23  -9  -1   85.99   17.50
  23  -9  -1   63.19   10.60
  23  -9  -1   71.39    8.00
  23  -9  -1   60.09   11.60
 -14  23  -1   59.49   10.80
  -9 -14  -1   85.49   13.50
  -9 -14  -1   87.59   13.00
  23  -9  -1   72.19   15.70
  23  -9  -1   82.19   12.70
  -9 -14  -1   61.99   11.00
  -9 -14  -1   73.19    6.60
  -9 -14  -1   70.39    6.00
  -9 -14  -1   69.99   11.80
  23  -9  -1   88.89   14.50
  -9 -14  -1   70.39    9.90
  14 -23   1   79.59   12.80
  14 -23   1  100.99    7.60
 -23   9   1   98.29   14.50
 -23   9   1   96.89   13.40
  14 -23   1  120.89   20.30
 -23   9   1  103.09    9.70
  14 -23   1   88.89   13.10
 -23   9   1   66.59   14.50
 -23   9   1   78.79   16.00
  14 -23   1   53.19    9.30
 -12 -14  -1  239.08   20.20
 -14  26  -1  242.38   19.50
  26 -12  -1  213.68   23.80
  26 -12  -1  251.27   21.10
 -12 -14  -1  235.18   18.90
 -12 -14  -1  218.38   15.80
  26 -12  -1  216.58   23.70
  26 -12  -1  218.48   19.50
 -12 -14  -1  263.37   20.50
  26 -12  -1  226.58   19.80
  26 -12  -1  225.98   13.00
 -26  12   1  190.88   13.00
  14 -26   1  211.38   17.60
  14 -26   1  218.88   12.60
 -26  12   1  222.48   22.30
 -26  12   1  210.78   17.40
  14 -26   1  134.99   20.50
  14 -26   1  175.48   23.20
 -26  12   1  221.88   19.40
  14 -26   1  212.08   17.30
 -26  12   1  190.18   20.60
  29 -15  -1  301.77   30.30
  29 -15  -1  331.67   29.90
 -15 -14  -1  360.56   26.50
  29 -15  -1  235.08   23.40
 -15 -14  -1  370.76   26.90
  29 -15  -1  321.27   26.00
 -15 -14  -1  325.07   24.10
 -15 -14  -1  334.77   20.20
 -14  29  -1  314.47   26.90
  14 -29   1  305.07   16.60
  14 -29   1  306.87   24.90
 -29  15   1  318.37   24.50
  14 -29   1  338.17   23.00
 -29  15   1  303.57   22.10
  15  14   1  303.57   15.50
 -29  15   1  283.17   14.20
 -29  15   1  329.97   29.50
  14 -29   1  283.97   20.60
  26 -15  -1  335.47   25.50
 -15 -11  -1  304.47   22.20
 -15 -11  -1  333.57   24.30
 -15 -11  -1  364.76   26.20
  26 -15  -1  308.77   12.70
  26 -15  -1  330.27   28.50
 -11  26  -1  346.47   23.50
  26 -15  -1  309.17   28.10
  26 -15  -1  327.17   25.80
  26 -15  -1  344.57   20.80
 -15 -11  -1  305.57   18.40
  15  11   1  411.16   28.20
 -26  15   1  359.56   24.60
  11 -26   1  339.37   24.50
  15  11   1  353.36   20.20
  11 -26   1  371.56   21.90
 -26  15   1  347.77   32.00
  11 -26   1  380.96   22.10
 -26  15   1  367.16   22.40
 -26  15   1  342.97   14.10
 -26  15   1  369.26   28.70
  11 -26   1  328.77   17.70
  11 -26   1  363.06   28.90
 -15  -8  -1  279.57   22.80
  23 -15  -1  260.77   19.50
 -15  -8  -1  274.97   20.00
  -8  23  -1  272.27   16.30
  -8  23  -1  270.07   19.60
  23 -15  -1  265.47   23.40
  23 -15  -1  255.97   16.60
 -15  -8  -1  251.27   19.20
 -15  -8  -1  273.27   22.00
  23 -15  -1  272.97   22.80
 -15  -8  -1  248.98   15.50
  23 -15  -1  278.17   24.20
  23 -15  -1  248.28   21.10
  23 -15  -1  282.27   10.60
  15   8   1  316.07   20.50
  15   8   1  320.67   17.90
  15   8   1  306.87   20.60
 -23  15   1  312.27   19.10
   8 -23   1  342.77   19.70
  15   8   1  289.17   19.50
   8 -23   1  327.97   19.10
   8 -23   1  309.17   22.00
   8 -23   1  291.97   16.90
 -23  15   1  318.07   11.60
   8 -23   1  325.77   25.30
 -23  15   1  313.77   24.10
   8 -23   1  285.07   19.50
   8 -23   1  291.97   20.10
 -23  15   1  315.27   24.40
 -23  15   1  332.67   22.10
  20 -15  -1  236.88   19.70
  -5  20  -1  257.87   15.80
 -15  -5  -1  277.17   21.60
 -15  -5  -1  282.67   15.10
 -15  -5  -1  263.67   20.70
  20 -15  -1  327.87   23.60
  20 -15  -1  253.17   15.40
  20 -15  -1  270.47   18.70
  20 -15  -1  269.47    9.00
  20 -15  -1  270.67   21.10
  20 -15  -1  288.77   22.60
 -15  -5  -1  283.37   18.20
  15   5   1  232.68   16.70
   5 -20   1  225.88   15.20
  15   5   1  220.58   17.60
  15   5   1  217.18   15.20
   5 -20   1  234.88   15.30
 -20  15   1  199.68   16.10
   5 -20   1  222.28   17.50
   5 -20   1  205.88   15.70
 -20  15   1  224.18    8.20
 -20  15   1  225.68   17.60
 -20  15   1  221.98   14.70
   5 -20   1  232.98   14.90
   5 -20   1  237.98   19.60
   5 -20   1  204.68   16.10
  15   5   1  209.08   17.10
  -2  17  -1 1883.81   48.00
  17 -15  -1 1826.62   54.29
  17 -15  -1 1801.72   32.40
 -15  -2  -1 1755.72   42.30
 -15  -2  -1 1810.72   47.80
 -15  -2  -1 1833.72   57.19
  17 -15  -1 1844.62   57.69
  17 -15  -1 1921.61   51.09
  17 -15  -1 1845.62   48.60
  17 -15  -1 1749.82   53.89
 -15  -2  -1 1770.52   55.69
 -15  -2  -1 1762.42   49.30
   2 -17   1 1738.13   44.20
 -17  15   1 1701.83   43.00
  15   2   1 1668.03   32.40
   2 -17   1 1656.33   46.60
   2 -17   1 1630.44   48.30
   2 -17   1 1615.34   43.20
 -17  15   1 1630.74   47.50
  15   2   1 1656.23   46.60
   2 -17   1 1738.83   56.19
  15   2   1 1700.13   51.69
   2 -17   1 1594.34   43.60
  15   2   1 1695.43   41.30
 -17  15   1 1644.44   47.80
  15   2   1 1654.83   51.59
 -17  15   1 1634.64   30.00
 -17  15   1 1624.94   47.30
 -15   1  -1 1620.84   38.40
 -15   1  -1 1652.83   52.09
  14 -15  -1 1543.05   44.90
   1  14  -1 1566.34   43.00
 -15   1  -1 1479.35   44.70
   1  14  -1 1550.94   31.30
  14 -15  -1 1539.75   43.10
  14 -15  -1 1533.65   30.50
  14 -15  -1 1507.75   44.10
  14 -15  -1 1578.64   51.19
 -15   1  -1 1647.54   51.59
   1  14  -1 1588.84   31.90
 -15   1  -1 1565.34   43.60
  14 -15  -1 1607.54   38.70
  -1 -14   1 1536.95   44.00
  -1 -14   1 1490.65   41.40
 -14  15   1 1464.05   38.90
  -1 -14   1 1513.95   40.80
 -14  15   1 1489.05   42.90
  15  -1   1 1450.55   47.50
  -1 -14   1 1526.05   40.60
  -1 -14   1 1522.25   42.20
  15  -1   1 1568.64   38.00
  15  -1   1 1410.46   41.20
 -14  15   1 1524.15   37.90
  -1 -14   1 1523.55   42.70
 -14  15   1 1510.05   39.50
  15  -1   1 1498.85   36.80
  15  -1   1 1574.04   49.70
 -15   4  -1 1398.16   46.20
 -15   4  -1 1384.76   37.50
   4  11  -1 1365.96   35.10
 -15   4  -1 1367.86   34.70
  11 -15  -1 1410.96   34.60
  11 -15  -1 1332.27   38.10
   4  11  -1 1383.96   39.60
  11 -15  -1 1389.76   29.70
   4  11  -1 1367.06   39.70
  11 -15  -1 1383.06   36.70
  11 -15  -1 1415.26   30.70
   4  11  -1 1430.26   36.20
  11 -15  -1 1316.37   45.10
  11 -15  -1 1421.86   37.30
 -15   4  -1 1400.46   34.10
   4  11  -1 1380.86   34.80
 -15   4  -1 1411.06   39.50
 -15   4  -1 1362.96   46.50
  15  -4   1 1430.96   36.00
  -4 -11   1 1473.15   40.60
  -4 -11   1 1409.46   40.40
  -4 -11   1 1421.56   36.90
  15  -4   1 1490.15   48.30
  -4 -11   1 1390.16   39.80
  -4 -11   1 1377.36   39.10
  15  -4   1 1475.85   47.30
  15  -4   1 1439.06   39.20
 -11  15   1 1458.95   35.30
 -11  15   1 1433.36   40.10
 -11  15   1 1493.45   30.20
  -4 -11   1 1454.55   41.20
   8 -15  -1  380.46   15.00
   8 -15  -1  390.86   14.80
   7   8  -1  363.06   18.30
   8 -15  -1  404.66   22.70
 -15   7  -1  361.16   18.40
   7   8  -1  366.46   18.60
 -15   7  -1  374.76   13.50
   7   8  -1  376.26   18.80
 -15   7  -1  360.06   19.20
   7   8  -1  377.26   18.20
 -15   7  -1  367.66   13.20
 -15   7  -1  359.86   22.30
 -15   7  -1  365.96   22.00
   8 -15  -1  362.06   17.30
   8 -15  -1  374.96   15.80
   8 -15  -1  388.26   13.90
   8 -15  -1  390.96   14.10
   7   8  -1  374.06   13.20
 -15   7  -1  386.26   16.90
  -7  -8   1  393.56   20.60
  -7  -8   1  401.16   14.40
  15  -7   1  403.16   20.60
  15  -7   1  377.86   22.90
  15  -7   1  384.06   22.70
  -7  -8   1  404.16   19.30
  -8  15   1  419.46   18.90
  -7  -8   1  400.76   20.50
  15  -7   1  372.56   16.60
  -7  -8   1  372.46   18.40
  15  -7   1  385.26   18.60
  -8  15   1  400.76   16.10
  -7  -8   1  380.26   19.50
   5 -15  -1  457.55   18.10
   5 -15  -1  435.66   18.50
 -15  10  -1  446.16   23.50
   5 -15  -1  445.46   18.00
  10   5  -1  404.46   21.30
 -15  10  -1  454.35   12.10
 -15  10  -1  432.26   23.80
 -15  10  -1  451.05   20.80
  10   5  -1  440.16   20.40
 -15  10  -1  458.05   19.40
 -15  10  -1  448.06   11.60
  10   5  -1  457.65   12.30
  10   5  -1  417.86   20.00
   5 -15  -1  456.55   18.40
   5 -15  -1  447.26   23.50
  10   5  -1  454.65   22.50
 -10  -5   1  412.06   11.50
 -10  -5   1  443.46   23.00
  15 -10   1  423.86   23.70
  15 -10   1  407.36   23.70
 -10  -5   1  397.76   19.10
  15 -10   1  427.76   23.10
 -10  -5   1  407.76   19.30
  15 -10   1  408.36   19.50
 -10  -5   1  411.26   22.50
   2 -15  -1  647.44   23.20
 -15  13  -1  676.63   29.80
 -15  13  -1  723.23   29.90
  13   2  -1  735.63   31.40
 -15  13  -1  718.03   26.40
  13   2  -1  712.63   26.90
  13   2  -1  675.13   25.10
  13   2  -1  736.53   31.40
  13   2  -1  678.23   25.90
   2 -15  -1  692.43   24.80
 -15  13  -1  683.83   27.00
   2 -15  -1  673.53   28.00
   2 -15  -1  670.43   24.00
  13   2  -1  741.53   19.10
   2 -15  -1  714.83   25.30
  15 -13   1  787.22   28.00
 -13  -2   1  789.02   28.00
 -13  -2   1  794.42   28.70
  15 -13   1  783.02   34.50
  15 -13   1  791.22   28.60
  15 -13   1  784.12   33.00
 -13  -2   1  812.92   28.10
  15 -13   1  757.22   32.80
 -13  -2   1  793.22   33.70
 -13  -2   1  817.62   34.60
  16  -1  -1  851.31   36.60
  16  -1  -1  873.01   31.40
  16  -1  -1  831.02   36.60
  16  -1  -1  828.52   28.90
  -1 -15  -1  848.92   30.50
  -1 -15  -1  874.11   28.70
  16  -1  -1  869.51   29.40
  -1 -15  -1  857.11   30.50
  -1 -15  -1  849.81   21.80
 -15  16  -1  829.32   31.30
 -15  16  -1  897.61   33.80
  16  -1  -1  878.31   25.10
  -1 -15  -1  858.31   29.40
 -15  16  -1  803.12   30.80
 -15  16  -1  883.91   32.20
  -1 -15  -1  879.31   21.90
  -1 -15  -1  833.82   29.10
  15 -16   1  764.82   29.20
 -16   1   1  808.52   29.80
 -16   1   1  755.52   35.30
  15 -16   1  750.42   35.90
 -16   1   1  754.92   34.90
  15 -16   1  731.73   28.70
  15 -16   1  754.22   32.30
  15 -16   1  724.43   31.80
 -16   1   1  739.43   27.60
 -16   1   1  750.82   27.00
 -15  19  -1  351.86   20.70
  -4 -15  -1  348.57   17.70
  19  -4  -1  333.07   17.60
  19  -4  -1  364.26   19.30
  19  -4  -1  354.16   25.30
  -4 -15  -1  351.96   16.20
  -4 -15  -1  356.76   20.30
  -4 -15  -1  379.36   20.20
  -4 -15  -1  368.96   16.80
 -15  19  -1  334.97   18.10
  19  -4  -1  348.57   18.00
 -15  19  -1  388.16   20.20
  19  -4  -1  319.97   24.20
  -4 -15  -1  375.36   18.60
 -15  19  -1  345.47   20.70
  19  -4  -1  379.46   21.20
  19  -4  -1  399.16   18.60
 -19   4   1  274.47   18.00
  15 -19   1  210.58   20.20
  15 -19   1  248.18   17.10
 -19   4   1  261.77   15.30
  15 -19   1  282.27   19.70
 -19   4   1  273.27   17.20
 -19   4   1  279.07   22.40
  15 -19   1  257.97   18.60
  15 -19   1  252.97   17.20
  -7 -15  -1  587.24   27.80
 -15  22  -1  593.94   22.30
  22  -7  -1  587.84   28.30
  -7 -15  -1  612.04   25.00
  22  -7  -1  555.04   22.90
  -7 -15  -1  546.25   20.60
  22  -7  -1  558.74   26.60
  -7 -15  -1  604.94   25.90
  -7 -15  -1  596.34   25.40
  22  -7  -1  630.64   35.90
 -15  22  -1  593.64   28.70
  -7 -15  -1  568.84   21.10
  22  -7  -1  565.24   33.90
  -7 -15  -1  508.15   34.70
  22  -7  -1  601.64   26.10
  22  -7  -1  616.54   29.90
 -22   7   1  587.54   26.70
  15 -22   1  606.44   29.60
 -22   7   1  623.64   35.20
  15 -22   1  506.25   33.50
 -22   7   1  569.64   34.00
 -22   7   1  580.34   23.30
  15 -22   1  594.24   28.10
  15 -22   1  579.54   28.90
 -22   7   1  566.24   28.00
  15 -22   1  591.04   16.00
  25 -10  -1  940.71   47.80
 -10 -15  -1  957.10   37.40
 -10 -15  -1  923.31   33.30
 -10 -15  -1 1039.20   39.50
  25 -10  -1  898.91   38.50
  25 -10  -1  976.50   39.40
 -10 -15  -1 1016.60   39.80
 -15  25  -1  911.21   38.70
  25 -10  -1  991.20   48.50
  25 -10  -1  926.71   38.30
  25 -10  -1  950.70   36.30
  25 -10  -1  964.40   36.40
 -25  10   1 1031.00   48.80
  15 -25   1  983.30   25.70
 -25  10   1  997.10   37.90
 -25  10   1 1017.10   48.60
  15 -25   1 1009.90   39.80
 -25  10   1  958.90   39.60
  15 -25   1  914.31   38.10
  15 -25   1  943.21   38.20
 -25  10   1  968.80   31.20
  15 -25   1  985.10   49.30
 -13 -15  -1  298.37   19.10
  28 -13  -1  277.37   28.80
  28 -13  -1  303.47   23.90
 -13 -15  -1  314.07   24.30
 -13 -15  -1  262.37   21.70
  28 -13  -1  315.37   24.00
 -15  28  -1  334.17   24.10
 -13 -15  -1  332.87   24.30
  28 -13  -1  311.77   28.70
  28 -13  -1  281.47   20.40
  28 -13  -1  322.97   15.60
  15 -28   1  319.47   21.90
 -28  13   1  317.07   23.90
  15 -28   1  308.07   22.20
  15 -28   1  326.47   15.70
  15 -28   1  351.46   30.80
 -28  13   1  317.37   27.70
 -28  13   1  292.07   21.60
 -16 -15  -1  131.79   20.00
  31 -16  -1  117.89   20.70
 -16 -15  -1  121.29   13.00
 -16 -15  -1  106.09   17.90
 -15  31  -1   72.59   13.70
 -16 -15  -1  128.19   20.10
  31 -16  -1  120.99   20.40
  31 -16  -1   98.39   18.70
  31 -16  -1  113.79   18.60
  15 -31   1  108.19   20.40
 -31  16   1  106.89    9.30
 -31  16   1   95.89   16.30
 -31  16   1  136.79   24.40
  15 -31   1  117.89   11.40
  15 -31   1   82.69   15.20
  15 -31   1  117.69   14.00
 -31  16   1  134.69   19.70
  15 -31   1  120.19   14.20
 -16 -12  -1  168.08   18.60
  28 -16  -1  177.18   16.10
 -12  28  -1  159.58   16.90
 -16 -12  -1  189.58   19.40
 -16 -12  -1  156.98   13.90
  28 -16  -1  163.78   19.20
  28 -16  -1  178.88   27.80
  28 -16  -1  196.28   27.80
  28 -16  -1  168.58   19.40
  12 -28   1  108.89   19.00
 -28  16   1  148.89   20.70
  12 -28   1  137.79   14.10
 -28  16   1  124.29    8.00
  12 -28   1  130.99   11.80
 -28  16   1  140.09   15.30
 -28  16   1  108.19   18.90
  16  12   1  110.19   14.40
  12 -28   1  138.49   13.90
  16  12   1  130.99   13.60
  25 -16  -1  333.27   11.00
  25 -16  -1  333.67   27.40
 -16  -9  -1  273.77   22.50
 -16  -9  -1  297.47   21.80
 -16  -9  -1  311.47   24.40
  25 -16  -1  315.77   25.30
 -16  -9  -1  335.67   18.50
  -9  25  -1  305.67   22.00
  -9  25  -1  318.87   17.80
  25 -16  -1  284.67   24.60
 -16  -9  -1  330.07   22.60
  25 -16  -1  331.27   19.90
  25 -16  -1  281.97   25.40
 -25  16   1  261.57   10.10
  16   9   1  254.97   19.00
 -25  16   1  254.57   22.40
   9 -25   1  297.67   17.30
   9 -25   1  277.17   17.90
 -25  16   1  284.97   21.80
   9 -25   1  228.88   22.40
   9 -25   1  261.67   17.60
 -25  16   1  274.17   23.50
   9 -25   1  263.77   21.20
  16   9   1  207.68   15.60
   9 -25   1  261.47   19.90
 -25  16   1  274.57   18.90
  22 -16  -1  839.32   40.80
  22 -16  -1  836.82   30.50
  22 -16  -1  853.41   41.20
 -16  -6  -1  847.52   39.30
 -16  -6  -1  830.72   39.50
  -6  22  -1  871.51   31.10
 -16  -6  -1  862.51   34.70
 -16  -6  -1  863.71   29.40
  22 -16  -1  852.01   40.80
  22 -16  -1  864.31   40.30
 -16  -6  -1  848.12   35.10
  22 -16  -1  828.92   34.60
 -22  16   1  745.93   33.20
   6 -22   1  783.72   38.10
  16   6   1  784.82   28.40
 -22  16   1  781.22   35.60
   6 -22   1  768.42   34.50
  16   6   1  784.62   34.40
   6 -22   1  805.12   30.10
   6 -22   1  806.22   29.20
  16   6   1  725.43   32.00
 -22  16   1  758.52   29.70
   6 -22   1  688.63   38.10
   6 -22   1  761.82   29.30
  16   6   1  777.12   33.80
  19 -16  -1  510.15   29.90
  19 -16  -1  517.15   25.50
 -16  -3  -1  510.55   29.30
  19 -16  -1  546.55   29.30
  -3  19  -1  512.25   23.30
  19 -16  -1  502.75   21.50
 -16  -3  -1  541.25   25.90
 -16  -3  -1  536.65   24.50
 -16  -3  -1  552.84   30.50
  19 -16  -1  528.15   28.60
  19 -16  -1  558.74   31.50
 -16  -3  -1  534.25   21.20
 -19  16   1  550.04   26.80
  16   3   1  555.64   26.30
   3 -19   1  533.65   23.80
 -19  16   1  554.64   27.10
   3 -19   1  562.64   26.60
  16   3   1  611.84   26.90
 -19  16   1  587.24   24.30
   3 -19   1  587.44   24.00
   3 -19   1  582.94   29.10
 -19  16   1  590.04   28.30
  16   3   1  574.34   28.60
   3 -19   1  543.05   23.40
   3 -19   1  562.14   26.00
   3 -19   1  555.94   27.40
  16 -16  -1  860.41   33.80
  16 -16  -1  857.31   18.30
  16 -16  -1  846.42   33.30
 -16   0  -1  815.02   28.60
 -16   0  -1  830.62   31.30
 -16   0  -1  856.61   26.70
  16 -16  -1  875.31   38.10
  16 -16  -1  794.12   30.60
 -16   0  -1  827.42   36.50
   0  16  -1  842.62   30.60
 -16   0  -1  833.42   37.10
  16   0   1  752.02   25.50
   0 -16   1  715.13   28.60
   0 -16   1  738.73   30.40
 -16  16   1  747.53   30.00
   0 -16   1  716.53   29.70
   0 -16   1  749.13   28.10
  16   0   1  735.93   33.40
 -16  16   1  788.42   28.50
  16   0   1  786.32   29.50
 -16  16   1  793.72   26.60
   0 -16   1  752.42   27.30
  16   0   1  780.42   34.60
  16   0   1  757.52   22.80
 -16  16   1  778.22   28.60
   0 -16   1  760.72   27.60
  13 -16  -1 1983.90   38.50
  13 -16  -1 1974.10   49.70
  13 -16  -1 1943.41   44.90
   3  13  -1 2009.10   51.09
 -16   3  -1 1968.40   45.20
   3  13  -1 1948.91   42.20
 -16   3  -1 2043.60   60.59
  13 -16  -1 1877.91   57.89
  13 -16  -1 1927.71   49.99
  13 -16  -1 1912.61   49.60
  13 -16  -1 1980.90   37.40
 -16   3  -1 1932.91   50.39
 -16   3  -1 1974.70   45.40
   3  13  -1 2066.49   52.39
   3  13  -1 1955.50   41.20
  -3 -13   1 1714.13   44.40
  -3 -13   1 1660.33   45.40
  -3 -13   1 1774.82   48.20
  16  -3   1 1741.83   46.20
 -13  16   1 1666.63   46.20
  16  -3   1 1693.03   53.39
  16  -3   1 1735.13   43.60
  16  -3   1 1793.62   55.39
 -13  16   1 1760.22   41.50
 -13  16   1 1686.03   38.30
  16  -3   1 1742.73   41.90
  -3 -13   1 1741.53   46.30
  -3 -13   1 1620.24   45.10
  -3 -13   1 1747.53   45.70
 -13  16   1 1721.13   38.80
   6  10  -1  952.50   29.50
  10 -16  -1  933.31   24.60
  10 -16  -1  937.51   27.60
  10 -16  -1  954.70   24.40
   6  10  -1  950.40   25.50
   6  10  -1  923.61   32.00
  10 -16  -1  923.81   37.10
  10 -16  -1  946.41   27.10
 -16   6  -1  945.11   38.20
  10 -16  -1  913.71   27.00
 -16   6  -1  942.41   31.70
 -16   6  -1  917.51   25.00
 -16   6  -1  930.71   37.50
   6  10  -1  963.30   32.40
 -16   6  -1  929.01   31.70
 -16   6  -1  990.20   29.00
   6  10  -1  902.41   29.60
  10 -16  -1  903.41   30.10
  -6 -10   1  983.70   32.60
  16  -6   1 1020.40   32.70
  16  -6   1 1017.60   39.30
  -6 -10   1  985.50   33.00
  -6 -10   1 1006.90   33.40
 -10  16   1 1022.00   28.80
  -6 -10   1 1032.80   28.00
 -10  16   1  976.00   32.30
  16  -6   1 1002.80   39.70
  16  -6   1 1052.89   34.30
  16  -6   1 1019.10   30.20
  -6 -10   1 1000.40   33.90
  -6 -10   1 1007.90   34.30
   9   7  -1 2052.69   52.49
   7 -16  -1 1791.52   45.30
   7 -16  -1 2086.79   45.30
 -16   9  -1 2045.60   54.59
 -16   9  -1 2019.20   59.49
   9   7  -1 2045.30   52.39
   9   7  -1 2058.69   51.49
   9   7  -1 2049.99   36.80
   7 -16  -1 1938.31   47.60
   7 -16  -1 2070.29   38.30
 -16   9  -1 1989.30   38.10
   7 -16  -1 2066.39   46.10
   7 -16  -1 2034.90   44.30
 -16   9  -1 1989.90   50.59
 -16   9  -1 1981.10   37.80
   7 -16  -1 2049.29   57.09
   9   7  -1 2026.10   50.89
 -16   9  -1 2011.30   47.70
 -16   9  -1 2054.09   58.69
  16  -9   1 2304.27   52.79
  -9  -7   1 2237.58   53.69
  -7  16   1 2221.88   53.69
  16  -9   1 2253.57   54.09
  -7  16   1 2245.08   49.20
  -9  -7   1 2350.66   60.39
  -9  -7   1 2176.68   54.09
  16  -9   1 2216.38   62.49
  16  -9   1 2345.27   64.39
  -9  -7   1 2272.17   40.50
  -9  -7   1 2159.98   57.89
  16  -9   1 2317.77   59.59
  -9  -7   1 2228.08   54.49
  12   4  -1 1117.69   34.10
  12   4  -1 1123.79   39.20
 -16  12  -1 1073.09   33.70
  12   4  -1 1137.19   39.10
 -16  12  -1 1057.09   34.80
  12   4  -1 1108.89   35.10
 -16  12  -1 1026.40   38.30
   4 -16  -1 1136.19   38.80
   4 -16  -1 1087.89   32.20
  12   4  -1 1081.99   34.90
 -16  12  -1 1066.09   39.70
 -12  -4   1 1002.50   38.50
 -12  -4   1  954.30   31.70
  16 -12   1  981.00   38.40
 -12  -4   1  988.50   32.90
 -12  -4   1  936.01   32.00
  16 -12   1 1005.50   38.80
 -12  -4   1  994.60   38.00
  16 -12   1  964.20   32.50
  16 -12   1  954.90   38.30
  16 -12   1 1038.90   32.40
   1 -16  -1  286.37   18.40
  15   1  -1  281.37   16.20
 -16  15  -1  276.37   17.10
   1 -16  -1  279.57   15.90
  15   1  -1  275.07   17.10
  15   1  -1  280.07   11.60
   1 -16  -1  280.37   15.80
  15   1  -1  272.17   16.30
   1 -16  -1  294.77   16.60
  15   1  -1  283.97   20.20
  15   1  -1  264.87   19.80
 -16  15  -1  263.67   17.20
 -16  15  -1  269.37   18.30
   1 -16  -1  257.17   15.20
   1 -16  -1  255.87   14.60
  16 -15   1  173.98   13.70
 -15  -1   1  162.18   15.90
 -15  -1   1  186.58   13.50
 -15  -1   1  175.98   13.10
  16 -15   1  209.38   17.10
  16 -15   1  146.39   15.90
 -15  -1   1  165.58   13.50
  16 -15   1  149.29   14.70
  16 -15   1  185.98   13.70
  -2 -16  -1  121.59   11.50
  18  -2  -1   90.99   13.50
 -16  18  -1  101.19   11.60
 -16  18  -1  124.89   11.90
  -2 -16  -1  119.69   11.50
  -2 -16  -1   97.89   10.40
  18  -2  -1  106.39   11.20
  -2 -16  -1  107.79   10.70
 -16  18  -1   98.49   11.60
  18  -2  -1  127.79   15.20
  -2 -16  -1  134.69   12.00
  -2 -16  -1  117.59    8.40
  18  -2  -1  113.59   10.70
  18  -2  -1  119.49    9.30
  -2 -16  -1  101.79   10.80
  -2 -16  -1  107.09   10.10
 -16  18  -1  129.69   12.80
  18  -2  -1  115.59   11.00
  18  -2  -1  117.09    9.20
  -2 -16  -1  119.79    8.50
 -18   2   1   58.79   10.70
 -18   2   1   89.09   11.90
 -18   2   1   75.39   11.20
 -18   2   1   83.99   15.20
  16 -18   1   72.09   12.30
 -18   2   1   76.69   11.30
  16 -18   1   63.99   10.60
  16 -18   1   63.89   10.10
  16 -18   1   63.09   12.30
  16 -18   1   95.59   12.10
  21  -5  -1  807.82   31.00
  21  -5  -1  827.92   30.20
 -16  21  -1  853.91   35.70
  21  -5  -1  844.42   34.00
  -5 -16  -1  847.22   28.70
  -5 -16  -1  836.52   28.80
  -5 -16  -1  837.52   30.30
  -5 -16  -1  812.82   33.40
  -5 -16  -1  840.32   28.80
  21  -5  -1  827.32   29.90
  21  -5  -1  851.81   41.30
  21  -5  -1  814.12   29.40
  -5 -16  -1  871.71   29.00
 -16  21  -1  874.51   31.10
  -5 -16  -1  850.51   33.00
  21  -5  -1  806.32   40.50
 -16  21  -1  857.61   34.60
 -21   5   1  808.92   31.70
  16 -21   1  734.83   31.20
 -21   5   1  732.43   31.80
  16 -21   1  775.12   32.90
  16 -21   1  802.12   41.40
  16 -21   1  785.72   34.80
 -21   5   1  806.52   39.90
 -21   5   1  765.82   28.20
  16 -21   1  801.32   34.70
 -21   5   1  757.92   39.40
  -8 -16  -1 1149.89   41.70
 -16  24  -1 1067.19   26.90
  24  -8  -1 1115.29   53.29
  24  -8  -1 1070.79   50.09
  24  -8  -1 1070.39   38.10
  -8 -16  -1 1135.99   36.90
  24  -8  -1 1133.79   34.60
  -8 -16  -1 1086.79   29.50
  -8 -16  -1 1110.09   38.20
  24  -8  -1 1079.19   41.50
 -16  24  -1 1077.19   41.60
  -8 -16  -1 1060.29   41.30
  24  -8  -1 1069.79   39.50
  -8 -16  -1 1049.30   29.50
  24  -8  -1 1067.79   38.80
  -8 -16  -1 1121.89   38.50
  16 -24   1  952.40   39.60
  16 -24   1 1033.20   39.90
  16 -24   1 1012.30   41.10
 -24   8   1 1023.90   38.30
 -24   8   1  973.30   39.10
 -24   8   1 1068.29   49.10
  16 -24   1 1053.49   50.59
  16 -24   1 1047.10   23.40
 -24   8   1 1040.30   49.00
 -24   8   1  995.20   32.80
  16 -24   1 1085.09   41.80
 -11 -16  -1  434.76   25.70
  27 -11  -1  406.26   26.30
  27 -11  -1  426.46   33.10
 -11 -16  -1  431.16   22.70
  27 -11  -1  399.46   23.70
 -11 -16  -1  460.35   26.90
  27 -11  -1  430.66   33.40
  27 -11  -1  455.15   20.10
  27 -11  -1  387.96   25.40
 -11 -16  -1  451.15   26.90
 -16  27  -1  453.75   27.70
  16 -27   1  426.36   25.70
 -27  11   1  382.66   30.70
  16 -27   1  398.16   15.50
 -27  11   1  359.86   23.00
  16 -27   1  391.66   24.70
 -27  11   1  415.36   26.60
 -27  11   1  422.56   32.50
 -27  11   1  375.16   18.90
  16 -27   1  440.76   33.80
  30 -14  -1  178.78   23.00
 -14 -16  -1  198.78   16.40
 -14 -16  -1  199.88   19.80
  30 -14  -1  221.78   21.30
 -14 -16  -1  226.58   21.10
  30 -14  -1  219.98   26.10
  30 -14  -1  253.97   27.90
 -14 -16  -1  187.28   19.20
 -16  30  -1  241.58   21.60
  16 -30   1  198.58   18.00
  16 -30   1  197.98   28.90
 -30  14   1  199.08   13.90
  16 -30   1  224.88   12.90
 -30  14   1  247.08   20.60
 -30  14   1  221.18   26.40
 -30  14   1  219.98   21.00
  16 -30   1  237.08   19.80
 -17 -16  -1  199.28   22.00
  33 -17  -1  188.48   22.20
 -17 -16  -1  194.58   20.90
  33 -17  -1  237.18   33.70
  33 -17  -1  133.49   27.30
 -17 -16  -1  188.58   17.00
 -16  33  -1  203.78   21.60
 -17 -16  -1  214.98   23.20
  16 -33   1  210.68   23.10
  16 -33   1  214.38   19.70
  16 -33   1  223.08   14.90
  16 -33   1  215.58   19.80
  16 -33   1  208.38   14.70
 -33  17   1  198.48   22.00
  16 -33   1  235.78   33.70
 -33  17   1  215.18   24.80
 -33  17   1  216.58   20.40
 -13  30  -1  219.48   20.90
  30 -17  -1  221.38   23.10
 -17 -13  -1  232.98   22.50
 -17 -13  -1  192.98   15.80
  30 -17  -1  195.08   27.90
  30 -17  -1  216.58   24.70
 -17 -13  -1  218.38   20.90
 -17 -13  -1  155.78   22.50
  13 -30   1  190.98   17.00
  13 -30   1  197.48   14.60
  13 -30   1  194.58   17.40
 -30  17   1  217.38   19.10
  13 -30   1  197.28   20.70
 -30  17   1  198.88   29.50
  17  13   1  183.68   16.20
  17  13   1  191.48   15.60
  13 -30   1  229.38   25.60
 -30  17   1  215.58   20.70
  27 -17  -1  116.59   15.60
  27 -17  -1   79.79   16.80
 -17 -10  -1  107.59   17.60
  27 -17  -1   92.39   18.70
  27 -17  -1  111.69   20.70
 -17 -10  -1   79.69   14.50
 -17 -10  -1  105.09   16.70
 -17 -10  -1   97.39   10.70
 -10  27  -1   85.09   13.50
  27 -17  -1   72.69   15.10
  10 -27   1   97.39   13.40
 -27  17   1  102.39   19.20
 -27  17   1  105.69   15.50
  17  10   1   93.69   13.50
  17  10   1   84.39   13.70
 -27  17   1   88.59   15.60
  10 -27   1  110.09   14.60
  10 -27   1   74.09   16.30
  10 -27   1   91.39   15.30
  10 -27   1   98.99   10.30
  24 -17  -1  185.98   19.60
 -17  -7  -1  170.58   15.70
  24 -17  -1  191.08   14.30
  24 -17  -1  178.08   19.30
  24 -17  -1  160.68   19.10
 -17  -7  -1  201.08   19.90
 -17  -7  -1  192.98   17.30
  24 -17  -1  145.79   15.40
 -17  -7  -1  195.88   14.10
 -17  -7  -1  165.48   18.60
  -7  24  -1  154.48   13.40
 -24  17   1  178.48   17.80
 -24  17   1  237.68   19.50
  17   7   1  210.08   18.20
   7 -24   1  214.88   15.40
 -24  17   1  208.78   16.00
   7 -24   1  218.78   15.80
   7 -24   1  242.38   16.50
   7 -24   1  199.18   17.00
   7 -24   1  225.08   18.60
  17   7   1  220.58   15.60
   7 -24   1  219.98   19.30
  17   7   1  179.48   16.60
   7 -24   1  211.38   21.10
  21 -17  -1  800.82   38.30
  -4  21  -1  729.83   29.10
  21 -17  -1  713.13   27.60
  21 -17  -1  708.53   35.90
  21 -17  -1  794.72   38.50
 -17  -4  -1  731.13   30.80
 -17  -4  -1  757.52   37.50
 -17  -4  -1  723.63   31.80
 -17  -4  -1  728.93   26.50
 -17  -4  -1  678.43   35.80
  21 -17  -1  767.02   39.20
  17   4   1  718.53   26.90
 -21  17   1  668.23   27.60
 -21  17   1  706.63   31.90
   4 -21   1  699.53   31.20
   4 -21   1  748.43   28.40
 -21  17   1  646.14   31.30
   4 -21   1  743.73   28.30
   4 -21   1  726.73   28.70
   4 -21   1  684.33   31.00
   4 -21   1  697.73   32.40
   4 -21   1  691.33   34.20
  17   4   1  813.42   46.20
 -21  17   1  700.53   32.90
  17   4   1  631.54   36.50
 -17  -1  -1 1080.59   35.80
  -1  18  -1 1137.19   37.40
  18 -17  -1 1133.59   45.50
 -17  -1  -1 1054.99   31.90
 -17  -1  -1 1127.19   45.20
  18 -17  -1 1105.39   41.60
 -17  -1  -1 1160.28   39.20
  18 -17  -1 1101.09   33.40
  18 -17  -1 1151.38   42.40
  18 -17  -1 1094.79   38.40
 -17  -1  -1 1127.49   45.00
  18 -17  -1 1087.19   45.80
  17   1   1  915.31   30.00
   1 -18   1  882.61   33.40
  17   1   1  945.91   38.90
   1 -18   1  934.81   35.90
 -18  17   1  893.51   33.40
 -18  17   1  967.20   34.20
   1 -18   1  955.40   32.20
   1 -18   1  868.31   31.70
  17   1   1  925.71   22.80
  17   1   1  978.90   35.00
  17   1   1  903.11   38.70
 -18  17   1  931.61   31.10
 -18  17   1  902.21   34.90
   1 -18   1  942.61   37.70
   1 -18   1  962.80   32.00
   2  15  -1  568.44   25.30
 -17   2  -1  525.65   24.70
   2  15  -1  538.55   14.60
 -17   2  -1  555.64   21.40
  15 -17  -1  589.94   26.10
 -17   2  -1  556.64   30.40
  15 -17  -1  556.44   24.90
  15 -17  -1  547.95   14.30
  15 -17  -1  581.64   30.80
 -17   2  -1  562.44   22.30
  15 -17  -1  552.54   15.00
 -17   2  -1  561.44   30.20
   2  15  -1  548.25   16.90
  15 -17  -1  544.75   25.00
 -15  17   1  510.15   20.20
  -2 -15   1  518.65   24.90
  17  -2   1  496.25   27.90
  17  -2   1  525.35   24.10
 -15  17   1  543.65   21.10
  17  -2   1  520.25   25.00
  17  -2   1  523.75   29.00
 -15  17   1  508.05   20.90
 -15  17   1  507.85   24.30
  -2 -15   1  491.35   22.40
  -2 -15   1  532.95   24.20
  -2 -15   1  513.65   22.50
  -2 -15   1  498.65   23.00
  17  -2   1  513.25   20.30
  -2 -15   1  493.35   23.20
 -17   5  -1  825.82   25.30
  12 -17  -1  801.72   35.80
   5  12  -1  880.21   27.50
  12 -17  -1  867.11   30.70
  12 -17  -1  876.51   23.00
 -17   5  -1  852.31   37.50
 -17   5  -1  921.11   38.50
  12 -17  -1  880.71   22.30
   5  12  -1  893.31   26.90
   5  12  -1  912.81   32.40
  12 -17  -1  853.81   27.00
 -17   5  -1  893.31   28.10
  12 -17  -1  895.11   29.10
 -17   5  -1  857.81   31.20
  12 -17  -1  838.82   28.30
   5  12  -1  842.92   31.40
  -5 -12   1  850.91   31.00
  17  -5   1  905.61   33.90
  -5 -12   1  864.71   31.30
  17  -5   1  877.41   31.10
 -12  17   1  861.01   27.00
  17  -5   1  847.22   37.10
  -5 -12   1  860.91   27.10
 -12  17   1  848.72   30.90
  -5 -12   1  823.02   30.70
  17  -5   1  839.02   30.00
  -5 -12   1  865.71   31.70
  -5 -12   1  870.21   31.80
  -5 -12   1  843.82   30.60
  17  -5   1  876.91   37.80
 -17   8  -1  753.82   26.30
   8   9  -1  790.12   29.50
   9 -17  -1  789.42   22.50
   8   9  -1  777.72   29.70
   8   9  -1  806.12   28.80
 -17   8  -1  778.12   21.10
   9 -17  -1  735.33   33.20
   9 -17  -1  786.22   23.50
   9 -17  -1  737.73   22.70
 -17   8  -1  813.22   29.80
 -17   8  -1  751.92   21.10
 -17   8  -1  774.52   34.90
   9 -17  -1  753.22   22.00
   9 -17  -1  734.93   27.20
   8   9  -1  735.03   27.80
   9 -17  -1  784.32   25.60
  17  -8   1  953.20   30.20
  17  -8   1  937.11   32.00
  17  -8   1  940.61   39.00
  -8  -9   1  955.70   23.70
  -9  17   1  958.30   32.00
  17  -8   1 1006.30   35.60
  -8  -9   1  915.11   34.10
  -8  -9   1  931.81   32.70
  -8  -9   1  892.81   34.10
  17  -8   1  901.61   38.60
  -8  -9   1  984.30   33.20
  -8  -9   1  924.71   31.90
  -9  17   1  947.31   28.50
   6 -17  -1 1531.85   41.10
 -17  11  -1 1532.55   50.29
 -17  11  -1 1534.25   41.70
  11   6  -1 1567.34   44.00
 -17  11  -1 1526.25   49.50
 -17  11  -1 1512.95   43.70
   6 -17  -1 1413.36   47.10
 -17  11  -1 1552.84   28.70
  11   6  -1 1545.85   44.20
   6 -17  -1 1515.65   38.50
  11   6  -1 1453.75   45.60
   6 -17  -1 1596.04   39.90
   6 -17  -1 1642.14   45.60
 -17  11  -1 1568.64   29.10
  17 -11   1 1537.05   43.00
  17 -11   1 1519.45   41.30
 -11  -6   1 1489.25   47.60
  17 -11   1 1588.64   49.60
 -11  -6   1 1548.05   43.30
  17 -11   1 1442.96   50.09
  17 -11   1 1493.15   50.09
 -11  -6   1 1489.45   42.20
 -11  -6   1 1454.75   42.40
 -11  -6   1 1490.85   48.20
 -17  14  -1  262.37   16.90
   3 -17  -1  245.88   14.70
 -17  14  -1  280.57   19.40
  14   3  -1  253.57   16.60
 -17  14  -1  250.87   16.20
  14   3  -1  266.77   16.30
 -17  14  -1  268.27   19.20
   3 -17  -1  255.17   17.80
  14   3  -1  283.17   17.20
  14   3  -1  245.58   18.80
   3 -17  -1  252.27   15.10
  14   3  -1  278.07   19.60
   3 -17  -1  237.98   14.40
  17 -14   1  268.87   20.90
 -14  -3   1  273.57   17.10
 -14  -3   1  252.17   19.90
  17 -14   1  248.78   16.40
 -14  -3   1  238.38   15.70
 -14  -3   1  280.57   20.50
  17 -14   1  251.37   19.70
  17 -14   1  288.47   17.10
 -14  -3   1  259.57   16.40
  17 -14   1  255.77   19.30
   0 -17  -1  280.87   10.50
   0 -17  -1  285.67   18.30
   0 -17  -1  286.27   17.00
 -17  17  -1  246.98   17.60
   0 -17  -1  261.37   16.00
   0 -17  -1  254.17   10.10
 -17  17  -1  251.27   18.50
   0 -17  -1  260.27   20.40
   0 -17  -1  256.47   15.10
  17   0  -1  276.17   12.20
   0 -17  -1  246.38   15.90
  17   0  -1  278.57   17.10
   0 -17  -1  266.17   16.90
  17   0  -1  243.68   16.90
 -17  17  -1  295.57   18.70
  17   0  -1  256.97   20.80
  17   0  -1  267.97   20.60
  17   0  -1  286.17   12.40
  17   0  -1  267.87   16.70
 -17  17  -1  275.27   18.30
 -17   0   1  261.87   16.20
  17 -17   1  240.28   16.50
  17 -17   1  252.67   16.90
 -17   0   1  271.07   17.60
 -17   0   1  282.37   21.60
  17 -17   1  276.47   20.30
  17 -17   1  256.97   19.80
 -17   0   1  268.27   17.10
  17 -17   1  278.67   22.70
 -17  20  -1  615.74   31.30
  20  -3  -1  597.64   26.30
  -3 -17  -1  616.94   21.60
  -3 -17  -1  544.55   24.50
 -17  20  -1  662.93   30.20
  -3 -17  -1  578.84   26.40
  20  -3  -1  580.34   22.30
  -3 -17  -1  565.74   24.70
  20  -3  -1  571.04   27.40
  -3 -17  -1  574.54   26.90
  20  -3  -1  612.84   25.40
  20  -3  -1  607.44   33.90
  -3 -17  -1  596.14   25.80
  20  -3  -1  602.24   34.00
  20  -3  -1  610.34   23.00
  -3 -17  -1  587.54   24.40
 -17  20  -1  549.05   27.40
  -3 -17  -1  591.84   26.40
 -17  20  -1  542.15   26.10
  -3 -17  -1  576.34   20.90
  17 -20   1  609.54   28.00
 -20   3   1  625.74   28.50
 -20   3   1  592.04   26.80
 -20   3   1  588.44   34.10
  17 -20   1  583.94   30.20
 -20   3   1  600.64   25.40
  17 -20   1  610.14   31.10
 -20   3   1  597.14   34.60
  17 -20   1  526.05   33.50
  17 -20   1  617.34   28.30
  -6 -17  -1  622.04   25.50
 -17  23  -1  592.64   29.50
 -17  23  -1  602.14   24.30
  -6 -17  -1  623.74   26.70
  23  -6  -1  606.14   27.70
  23  -6  -1  607.54   36.10
  -6 -17  -1  571.14   23.40
  23  -6  -1  585.04   26.00
  -6 -17  -1  608.94   29.20
  23  -6  -1  624.44   36.70
  23  -6  -1  597.04   25.30
 -17  23  -1  602.84   23.20
  -6 -17  -1  609.34   30.00
  -6 -17  -1  607.04   23.80
  -6 -17  -1  605.24   25.70
  23  -6  -1  585.14   25.80
  23  -6  -1  604.04   29.90
 -23   6   1  546.25   34.80
 -23   6   1  575.44   35.90
  17 -23   1  577.64   36.00
  17 -23   1  608.44   31.20
  17 -23   1  572.14   29.50
 -23   6   1  606.14   28.40
 -23   6   1  560.24   24.40
  17 -23   1  571.54   28.70
  17 -23   1  549.45   30.00
 -23   6   1  584.84   29.00
  -9 -17  -1  272.57   20.80
  -9 -17  -1  231.28   11.40
  -9 -17  -1  261.57   17.70
  -9 -17  -1  241.18   11.60
 -17  26  -1  246.48   20.40
  -9 -17  -1  263.27   18.70
  -9 -17  -1  240.48   18.40
  26  -9  -1  248.58   15.40
  26  -9  -1  236.98   24.40
  26  -9  -1  226.18   23.80
  26  -9  -1  244.08   18.80
  26  -9  -1  246.28   18.80
  26  -9  -1  208.48   16.80
 -26   9   1  257.77   25.40
 -26   9   1  256.67   16.20
  17 -26   1  218.08   24.30
  17 -26   1  248.88    9.60
  17 -26   1  235.88   19.60
 -26   9   1  273.27   26.60
 -26   9   1  237.28   19.90
 -26   9   1  258.47   19.50
  17 -26   1  272.27   21.40
 -17  29  -1  330.27   27.70
  29 -12  -1  276.77   21.70
  29 -12  -1  271.17   27.90
 -12 -17  -1  309.97   23.20
  29 -12  -1  291.57   22.40
 -12 -17  -1  267.97   22.40
  29 -12  -1  301.57   16.20
  29 -12  -1  303.67   28.70
 -12 -17  -1  275.17   21.70
 -12 -17  -1  298.57   19.50
 -29  12   1  313.17   22.80
 -29  12   1  252.77   25.90
  17 -29   1  257.97   12.40
 -29  12   1  250.37   15.90
  17 -29   1  298.57   22.40
  17 -29   1  232.28   26.30
 -29  12   1  267.97   22.80
  17 -29   1  263.77   21.10
  17 -29   1  271.47   12.50
 -15 -17  -1  168.48   19.70
  32 -15  -1  146.59   20.70
  32 -15  -1  182.48   20.90
 -15 -17  -1  161.38   15.10
 -17  32  -1  233.88   22.10
  32 -15  -1  198.58   31.50
 -15 -17  -1  192.88   20.00
 -15 -17  -1  162.58   19.60
  32 -15  -1  166.08   27.20
 -32  15   1  152.58   20.80
  17 -32   1  141.59   16.90
  17 -32   1  149.69   10.90
  17 -32   1  159.38   17.90
 -32  15   1  150.88   26.20
 -32  15   1  173.28   22.30
 -32  15   1  158.58   17.50
 -18 -17  -1   83.39   13.50
 -18 -17  -1   63.99   15.00
 -18 -17  -1   54.19   15.10
  35 -18  -1   89.99   23.30
  35 -18  -1   70.49   20.10
  35 -18  -1   82.09   17.90
 -18 -17  -1   52.69   15.70
  17 -35   1   45.30   16.60
  17 -35   1   69.09   13.70
  17 -35   1   83.89   11.10
 -35  18   1   85.29   16.20
  17 -35   1   72.99   13.20
  17 -35   1   67.29   16.90
  17 -35   1   73.19   10.50
 -35  18   1  118.29   18.10
 -35  18   1   52.69   15.60
 -18 -14  -1  137.79   20.80
  32 -18  -1  118.89   21.70
  32 -18  -1  145.89   22.90
 -18 -14  -1  129.59   19.40
 -18 -14  -1  163.28   14.90
  32 -18  -1  123.99   23.40
 -18 -14  -1  140.99   20.60
  14 -32   1  127.29   15.20
  14 -32   1  134.89   15.80
  14 -32   1  149.09   25.90
  14 -32   1  116.89   20.00
  18  14   1  131.29   13.20
  14 -32   1  105.79   11.60
 -32  18   1  116.99   17.60
 -32  18   1  137.09   23.10
  29 -18  -1  349.57   31.10
 -18 -11  -1  311.27   19.50
  29 -18  -1  292.27   21.80
 -18 -11  -1  306.27   24.30
 -18 -11  -1  324.77   28.00
 -18 -11  -1  286.37   25.40
  29 -18  -1  310.47   27.30
 -29  18   1  261.17   22.60
 -29  18   1  321.37   22.50
  11 -29   1  303.27   28.20
  11 -29   1  305.57   25.10
  11 -29   1  295.47   20.20
 -29  18   1  290.87   26.60
  18  11   1  309.87   22.00
  18  11   1  259.37   18.30
  11 -29   1  268.47   17.30
  11 -29   1  310.77   20.20
  26 -18  -1  241.88   22.50
  26 -18  -1  295.87   19.40
  26 -18  -1  275.27   25.60
 -18  -8  -1  241.18   22.60
  -8  26  -1  288.97   18.10
 -18  -8  -1  236.98   20.20
  26 -18  -1  263.97   25.90
  26 -18  -1  287.37   25.40
 -18  -8  -1  266.17   16.90
 -18  -8  -1  174.58   20.00
 -26  18   1  156.88   23.70
   8 -26   1  295.27   18.80
   8 -26   1  222.98   16.10
 -26  18   1  254.07   21.30
   8 -26   1  251.67   23.60
 -26  18   1  262.07   19.20
   8 -26   1  256.87   21.80
   8 -26   1  272.37   18.20
  18   8   1  223.08   16.60
  18   8   1  225.28   19.20
  -5  23  -1  278.17   18.10
 -18  -5  -1  283.17   20.30
 -18  -5  -1  273.67   23.00
 -18  -5  -1  274.57   16.70
  23 -18  -1  297.87   25.50
  23 -18  -1  293.67   17.90
 -18  -5  -1  262.27   23.50
  23 -18  -1  266.17   23.40
  23 -18  -1  286.07   20.90
  23 -18  -1  304.97   24.10
  23 -18  -1  275.27   23.90
 -18  -5  -1  243.88   18.60
  18   5   1  319.77   22.30
   5 -23   1  334.67   24.90
   5 -23   1  307.17   20.80
 -23  18   1  293.27   21.30
   5 -23   1  283.77   18.00
  18   5   1  261.97   16.70
 -23  18   1  318.47   19.50
 -23  18   1  300.67   22.60
   5 -23   1  278.97   21.00
 -23  18   1  284.97   21.50
   5 -23   1  309.67   18.50
   5 -23   1  324.17   21.70
  18   5   1  302.57   22.40
   5 -23   1  307.27   18.60
  20 -18  -1  967.00   44.30
 -18  -2  -1  872.71   40.90
  20 -18  -1  927.41   38.80
  20 -18  -1  860.81   41.10
  20 -18  -1  871.41   38.50
 -18  -2  -1  858.61   33.00
 -18  -2  -1  900.11   41.40
 -18  -2  -1  907.81   35.80
 -18  -2  -1  856.61   29.40
  -2  20  -1  920.21   33.90
  20 -18  -1  892.71   30.80
  20 -18  -1  890.61   39.30
   2 -20   1 1055.49   40.90
   2 -20   1  975.90   36.90
  18   2   1  984.20   32.30
 -20  18   1  977.20   37.60
 -20  18   1  953.30   33.20
  18   2   1  898.41   36.70
  18   2   1  990.70   40.90
   2 -20   1  981.80   34.80
 -20  18   1  997.50   38.50
   2 -20   1 1037.30   34.50
   2 -20   1  998.70   39.00
  18   2   1 1043.80   42.40
   2 -20   1  996.50   33.60
 -20  18   1 1014.20   37.80
   2 -20   1 1000.90   38.10
  17 -18  -1  299.67   23.60
 -18   1  -1  323.97   25.90
  17 -18  -1  327.37   20.40
  17 -18  -1  295.97   16.30
 -18   1  -1  282.97   16.90
 -18   1  -1  278.37   22.50
  17 -18  -1  315.97   23.70
  17 -18  -1  312.87   20.60
 -18   1  -1  302.17   19.20
 -18   1  -1  276.97   22.50
  17 -18  -1  285.57   18.60
   1  17  -1  362.56   20.40
  18  -1   1  176.68   12.90
  -1 -17   1  176.28   13.10
  -1 -17   1  163.18   14.10
  18  -1   1  184.58   17.50
 -17  18   1  166.18   14.80
  -1 -17   1  148.69   13.20
  -1 -17   1  169.58   13.40
 -17  18   1  169.88   12.60
  -1 -17   1  181.18   15.60
  18  -1   1  166.48   14.10
 -17  18   1  184.48   13.40
  18  -1   1  195.28   17.90
  18  -1   1  188.78   11.50
  -1 -17   1  175.28   13.70
 -17  18   1  220.28   14.50
 -18   4  -1  297.07   18.40
 -18   4  -1  250.97   20.60
  14 -18  -1  281.87   11.40
   4  14  -1  282.27   12.80
  14 -18  -1  292.87   17.40
   4  14  -1  264.27   17.50
  14 -18  -1  301.47   15.90
  14 -18  -1  282.67   17.40
   4  14  -1  293.37   18.40
 -18   4  -1  321.77   23.30
  14 -18  -1  297.67   10.90
  14 -18  -1  277.47   17.00
   4  14  -1  296.97   13.20
  14 -18  -1  293.97   21.50
 -18   4  -1  291.37   15.80
  -4 -14   1  288.67   16.10
  18  -4   1  250.77   16.50
 -14  18   1  298.37   15.60
  18  -4   1  294.97   15.90
  18  -4   1  284.37   16.00
  18  -4   1  270.07   21.50
  -4 -14   1  304.07   18.60
  -4 -14   1  286.07   17.50
  -4 -14   1  258.17   16.50
 -14  18   1  271.27   11.90
 -14  18   1  276.77   17.70
  -4 -14   1  264.67   17.00
  18  -4   1  275.47   21.40
  -4 -14   1  277.07   18.20
  -4 -14   1  260.67   16.80
  11 -18  -1 2044.00   46.60
 -18   7  -1 1917.21   70.99
  11 -18  -1 2087.09   62.09
   7  11  -1 2056.69   54.19
   7  11  -1 2076.39   50.29
  11 -18  -1 2037.20   43.10
   7  11  -1 1963.70   52.69
 -18   7  -1 2008.90   62.19
  11 -18  -1 2014.80   51.49
 -18   7  -1 2100.99   44.30
  11 -18  -1 1960.80   41.90
 -18   7  -1 2011.10   52.99
 -18   7  -1 2045.20   43.50
   7  11  -1 1998.90   49.00
  11 -18  -1 2002.70   46.20
  -7 -11   1 1873.51   51.19
  18  -7   1 1927.61   52.39
 -11  18   1 1872.31   50.49
 -11  18   1 1936.61   46.10
  -7 -11   1 1984.80   51.79
  -7 -11   1 1930.31   52.79
  -7 -11   1 1932.81   53.39
  18  -7   1 1988.90   60.59
  -7 -11   1 1896.81   42.00
  18  -7   1 1939.81   60.99
  -7 -11   1 1934.11   51.59
  18  -7   1 1864.01   50.19
  18  -7   1 1931.51   47.60
   8 -18  -1  715.63   19.30
   8 -18  -1  721.73   23.70
 -18  10  -1  712.93   33.50
   8 -18  -1  720.03   27.00
   8 -18  -1  733.93   19.50
 -18  10  -1  707.03   18.50
  10   8  -1  740.33   29.20
 -18  10  -1  713.23   26.50
   8 -18  -1  705.03   32.70
 -18  10  -1  694.43   28.30
   8 -18  -1  717.03   25.30
  10   8  -1  706.33   29.00
  10   8  -1  699.03   28.10
  10   8  -1  718.23   29.00
 -18  10  -1  709.93   18.70
 -18  10  -1  710.13   33.90
   8 -18  -1  745.23   24.40
  18 -10   1  731.23   38.10
  -8  18   1  748.23   25.30
  18 -10   1  716.93   28.20
  18 -10   1  672.63   33.20
 -10  -8   1  643.94   27.40
 -10  -8   1  716.13   28.30
 -10  -8   1  655.73   29.90
 -10  -8   1  682.73   27.60
 -10  -8   1  669.63   30.50
  18 -10   1  684.13   25.90
  -8  18   1  682.33   27.40
  13   5  -1  893.51   33.00
   5 -18  -1  871.11   29.00
  13   5  -1  910.71   32.00
 -18  13  -1  900.51   37.80
  13   5  -1  926.31   36.20
   5 -18  -1  864.01   35.70
 -18  13  -1  916.51   33.40
 -18  13  -1  938.41   38.00
   5 -18  -1  883.61   29.70
   5 -18  -1  860.11   29.90
  13   5  -1  969.40   33.80
  13   5  -1  956.70   36.90
 -18  13  -1  942.71   32.40
  18 -13   1 1080.19   42.00
  18 -13   1 1009.70   41.80
 -13  -5   1 1053.99   35.50
  18 -13   1  989.50   33.70
 -13  -5   1 1014.20   34.90
 -13  -5   1 1009.80   40.20
 -13  -5   1 1027.70   41.00
 -13  -5   1 1033.90   34.70
  18 -13   1 1016.70   34.80
  18 -13   1 1024.10   41.30
  16   2  -1  865.81   37.90
   2 -18  -1  879.31   31.40
   2 -18  -1  875.31   30.80
 -18  16  -1  818.42   32.70
 -18  16  -1  905.51   33.40
  16   2  -1  853.11   37.20
   2 -18  -1  883.01   30.00
   2 -18  -1  861.71   31.10
 -18  16  -1  894.41   36.00
  16   2  -1  848.52   32.60
  16   2  -1  905.81   32.00
   2 -18  -1  882.81   30.90
   2 -18  -1  833.72   33.80
   2 -18  -1  894.71   35.50
  16   2  -1  865.21   32.10
  18 -16   1  873.11   37.70
 -16  -2   1  839.92   31.50
  18 -16   1  843.12   37.60
  18 -16   1  853.01   39.60
 -16  -2   1  809.92   37.90
 -16  -2   1  852.81   38.80
  18 -16   1  809.72   31.40
  18 -16   1  799.22   31.00
 -16  -2   1  802.82   31.30
 -16  -2   1  793.22   30.60
  -1 -18  -1 1023.30   36.50
  -1 -18  -1 1064.69   26.70
  -1 -18  -1  995.40   35.10
  19  -1  -1 1065.59   35.90
  19  -1  -1 1000.90   43.90
  -1 -18  -1 1045.80   26.60
  19  -1  -1 1019.70   35.50
  -1 -18  -1 1011.90   36.60
 -18  19  -1 1031.10   37.70
  -1 -18  -1 1044.20   36.00
 -18  19  -1 1008.80   38.70
 -18  19  -1 1084.39   39.10
  -1 -18  -1 1031.10   37.30
  19  -1  -1 1033.00   27.80
  19  -1  -1 1020.40   44.00
  19  -1  -1 1040.60   28.00
 -18  19  -1 1058.09   38.70
  -1 -18  -1 1080.89   35.50
  19  -1  -1  993.20   36.90
  -1 -18  -1 1049.20   34.00
  18 -19   1  915.31   35.00
 -19   1   1  931.21   35.10
  18 -19   1  928.01   44.20
  18 -19   1  946.01   35.70
  18 -19   1  939.31   40.10
  18 -19   1  917.11   39.20
 -19   1   1  941.31   34.50
 -19   1   1  953.90   43.30
 -19   1   1  919.41   33.00
 -19   1   1  967.90   44.00
  -4 -18  -1  385.86   21.00
  22  -4  -1  378.06   18.80
  -4 -18  -1  407.36   23.40
  22  -4  -1  397.16   22.20
  -4 -18  -1  408.46   20.90
  22  -4  -1  376.76   27.40
 -18  22  -1  379.56   23.40
  -4 -18  -1  413.46   21.10
  -4 -18  -1  409.96   18.90
  -4 -18  -1  400.06   23.00
 -18  22  -1  392.36   20.30
  22  -4  -1  425.76   29.60
  -4 -18  -1  409.76   18.70
 -18  22  -1  390.96   21.90
  22  -4  -1  418.96   19.80
  -4 -18  -1  405.66   20.90
 -18  22  -1  368.56   23.80
  -4 -18  -1  395.86   23.10
  22  -4  -1  411.46   29.60
  22  -4  -1  408.66   21.40
  18 -22   1  461.55   27.60
 -22   4   1  406.76   23.70
 -22   4   1  472.15   31.90
  18 -22   1  427.66   26.20
  18 -22   1  468.95   25.90
 -22   4   1  427.86   23.70
  18 -22   1  423.56   31.10
 -22   4   1  449.16   31.30
 -22   4   1  426.86   21.40
  25  -7  -1  523.45   29.10
 -18  25  -1  553.14   21.40
 -18  25  -1  592.14   30.80
  25  -7  -1  569.94   37.20
  25  -7  -1  575.64   25.00
  -7 -18  -1  528.35   21.50
  25  -7  -1  632.34   46.00
  -7 -18  -1  538.95   28.70
  -7 -18  -1  487.95   27.20
  25  -7  -1  548.85   26.40
  -7 -18  -1  584.74   26.70
  -7 -18  -1  567.34   22.40
  25  -7  -1  551.74   27.50
  25  -7  -1  565.24   34.40
  -7 -18  -1  561.24   25.80
  -7 -18  -1  547.35   25.80
 -25   7   1  676.73   47.70
  18 -25   1  575.74   32.10
  18 -25   1  605.54   32.10
 -25   7   1  651.33   26.60
 -25   7   1  607.44   29.80
 -25   7   1  545.25   36.80
  18 -25   1  624.14   39.70
  18 -25   1  596.74   30.40
 -25   7   1  590.34   30.50
  28 -10  -1  297.37   29.10
 -10 -18  -1  297.47   24.40
 -18  28  -1  275.37   22.20
 -10 -18  -1  330.97   33.80
  28 -10  -1  314.67   22.50
  28 -10  -1  296.67   21.60
  28 -10  -1  297.17   17.40
  28 -10  -1  316.97   29.20
 -10 -18  -1  303.57   21.40
 -10 -18  -1  289.97   19.50
 -28  10   1  236.38   19.80
 -28  10   1  285.37   22.70
 -28  10   1  275.37   17.20
 -28  10   1  325.47   29.60
  18 -28   1  259.37   28.20
  18 -28   1  282.57   33.90
 -28  10   1  289.57   27.70
  18 -28   1  286.17   22.30
  31 -13  -1  200.28   35.10
 -13 -18  -1  224.48   20.70
  31 -13  -1  211.98   20.70
 -18  31  -1  222.58   20.60
  31 -13  -1  233.08   32.60
 -13 -18  -1  224.08   21.40
 -13 -18  -1  255.47   22.90
 -13 -18  -1  214.18   17.70
 -31  13   1  174.68   14.20
  18 -31   1  168.48   27.40
  18 -31   1  202.78   10.40
 -31  13   1  219.28   21.00
  18 -31   1  196.08   10.70
 -31  13   1  195.98   30.60
  18 -31   1  199.68   19.60
  18 -31   1  213.18   19.70
  34 -16  -1   79.09   18.40
 -16 -18  -1   66.69   16.50
 -16 -18  -1   44.30   11.90
 -16 -18  -1   82.99   13.30
 -18  34  -1   77.69   15.10
 -16 -18  -1   77.99   15.90
  34 -16  -1   51.19   18.90
  34 -16  -1   94.69   18.20
 -34  16   1   67.49   10.50
 -34  16   1   75.89   21.90
 -34  16   1  102.89   17.70
  18 -34   1   88.09   14.90
  18 -34   1   90.29   14.90
  18 -34   1   82.99   15.80
 -34  16   1   66.69   14.80
  18 -34   1  110.29   25.40
  18 -34   1   86.29    8.10
  37 -19  -1   52.59   13.70
 -19 -18  -1   63.09   17.20
 -19 -18  -1   64.19   13.30
 -19 -18  -1   44.00   17.30
 -19 -18  -1   42.40   13.10
  37 -19  -1   60.79   18.50
  18 -37   1   63.69   12.10
 -37  19   1   87.39   16.30
 -37  19   1   83.59   17.90
  18 -37   1   50.49   18.30
  18 -37   1   55.19   15.70
 -37  19   1   77.89   22.30
  18 -37   1   78.19   13.60
  18 -37   1   88.79   10.70
  34 -19  -1   31.30   11.40
 -19 -15  -1   35.30   11.60
  34 -19  -1   53.09   18.00
 -19 -15  -1   59.09   14.60
 -19 -15  -1   50.99   13.10
 -19 -15  -1   33.10    9.20
  34 -19  -1   55.49   18.40
  15 -34   1   25.10    7.70
 -34  19   1   28.40    9.40
  15 -34   1   32.20    7.50
 -34  19   1   42.70   18.10
  15 -34   1   42.70   16.00
  15 -34   1   25.90   10.50
  15 -34   1   46.10    8.40
 -34  19   1   48.90   14.20
  15 -34   1   31.40    8.50
  31 -19  -1   70.79   17.60
  31 -19  -1  114.69   22.50
 -19 -12  -1   92.69   15.40
 -19 -12  -1  103.39   18.60
 -19 -12  -1  105.79   19.30
  31 -19  -1  109.89   19.10
 -19 -12  -1  104.09   11.80
  12 -31   1  104.69   12.90
  19  12   1  109.69   15.80
  12 -31   1  114.69   15.70
 -31  19   1  129.69   20.80
  12 -31   1  102.79   14.40
  12 -31   1  127.99   23.40
  12 -31   1   94.39   17.80
 -31  19   1   93.39   14.40
  19  12   1  107.59   14.80
 -31  19   1   68.89   15.60
 -19  -9  -1  308.07   26.40
  28 -19  -1  420.46   33.50
  28 -19  -1  381.26   30.00
 -19  -9  -1  362.96   29.30
 -19  -9  -1  384.56   26.20
  28 -19  -1  314.97   21.20
  28 -19  -1  419.86   32.90
 -19  -9  -1  400.06   21.90
  19   9   1  293.27   22.40
 -28  19   1  330.07   27.30
   9 -28   1  316.67   27.10
   9 -28   1  311.37   28.00
   9 -28   1  341.77   22.80
   9 -28   1  342.37   21.00
  19   9   1  286.47   19.80
 -28  19   1  349.57   25.80
   9 -28   1  304.67   19.10
 -28  19   1  319.57   22.10
  25 -19  -1  365.06   21.10
  25 -19  -1  379.06   29.60
  25 -19  -1  380.46   28.20
 -19  -6  -1  367.56   28.10
 -19  -6  -1  346.47   23.30
  -6  25  -1  370.66   21.50
 -19  -6  -1  337.57   27.40
  25 -19  -1  337.67   28.10
 -19  -6  -1  368.86   20.00
  25 -19  -1  326.47   27.10
 -19  -6  -1  343.27   23.60
 -25  19   1  337.17   23.70
   6 -25   1  325.97   26.20
   6 -25   1  319.67   19.70
   6 -25   1  310.77   18.70
  19   6   1  332.57   19.70
 -25  19   1  328.07   21.00
   6 -25   1  305.87   19.00
 -25  19   1  344.67   25.60
   6 -25   1  310.37   23.20
  19   6   1  320.77   24.20
 -19  -3  -1  828.32   40.90
  22 -19  -1  842.42   43.00
  22 -19  -1  805.12   39.00
 -19  -3  -1  860.31   42.10
  22 -19  -1  786.82   34.80
  22 -19  -1  802.12   41.00
  -3  22  -1  846.32   33.20
 -19  -3  -1  863.81   30.30
 -19  -3  -1  833.52   35.90
  22 -19  -1  796.62   30.20
  22 -19  -1  864.81   40.90
 -19  -3  -1  853.81   34.20
   3 -22   1  842.22   33.10
   3 -22   1  880.71   37.70
   3 -22   1  832.72   35.60
  19   3   1  881.51   36.10
   3 -22   1  914.51   39.90
 -22  19   1  844.52   32.20
 -22  19   1  837.92   35.80
 -22  19   1  873.81   37.30
  19   3   1  840.42   31.00
   3 -22   1  833.32   35.00
 -22  19   1  865.61   36.70
   3 -22   1  889.61   32.10
   3 -22   1  849.61   31.30
  19   3   1  884.31   40.00
 -19   0  -1 1091.09   33.80
 -19   0  -1 1087.19   39.80
 -19   0  -1 1053.09   45.90
  19 -19  -1 1088.69   39.60
  19 -19  -1 1024.90   41.40
  19 -19  -1 1015.40   45.30
  19 -19  -1 1101.29   42.20
  19 -19  -1  986.80   33.00
   0  19  -1 1098.69   38.50
  19 -19  -1 1078.79   47.90
 -19   0  -1 1030.00   35.40
 -19   0  -1 1136.89   47.90
   0 -19   1 1169.28   41.40
 -19  19   1 1078.69   36.90
  19   0   1 1184.78   46.80
  19   0   1 1100.59   27.50
  19   0   1 1042.80   38.80
   0 -19   1 1069.09   37.30
   0 -19   1 1156.18   40.10
  19   0   1 1100.79   26.40
   0 -19   1 1065.99   35.70
 -19  19   1 1094.89   40.40
   0 -19   1 1143.39   41.70
 -19  19   1 1142.59   36.10
  19   0   1 1074.89   34.60
 -19  19   1 1048.80   38.70
  19   0   1 1144.79   45.80
  16 -19  -1 1409.66   44.20
 -19   3  -1 1334.57   43.50
 -19   3  -1 1351.76   54.09
 -19   3  -1 1397.26   51.89
  16 -19  -1 1262.17   50.99
 -19   3  -1 1290.87   37.90
  16 -19  -1 1318.07   37.90
   3  16  -1 1402.16   43.90
  16 -19  -1 1383.06   43.40
  16 -19  -1 1359.46   27.10
  16 -19  -1 1341.27   43.10
 -19   3  -1 1375.96   38.40
  16 -19  -1 1390.06   27.90
  16 -19  -1 1435.76   52.89
  -3 -16   1 1310.17   40.20
 -16  19   1 1273.77   33.50
  19  -3   1 1312.07   37.30
  19  -3   1 1275.57   37.60
 -16  19   1 1322.37   34.60
  19  -3   1 1342.37   50.69
 -16  19   1 1278.47   42.60
  -3 -16   1 1339.77   43.10
  -3 -16   1 1217.98   39.20
  19  -3   1 1256.67   41.40
 -16  19   1 1320.97   37.70
  19  -3   1 1334.07   50.09
  -3 -16   1 1324.67   43.50
  -3 -16   1 1305.07   41.70
  -3 -16   1 1344.57   41.20
  -3 -16   1 1243.18   41.20
   6  13  -1  177.48   14.70
 -19   6  -1  173.88   11.20
  13 -19  -1  183.78   12.90
 -19   6  -1  152.38   16.50
  13 -19  -1  179.18   12.60
  13 -19  -1  192.38   13.20
  13 -19  -1  193.98   14.60
 -19   6  -1  180.48   13.00
   6  13  -1  175.28   11.80
 -19   6  -1  164.98   17.80
   6  13  -1  169.78   11.40
 -19   6  -1  187.98   15.20
  13 -19  -1  181.18    9.90
   6  13  -1  165.18   14.50
  13 -19  -1  173.08    9.30
  13 -19  -1  169.08   17.20
  -6 -13   1  286.67   18.40
  -6 -13   1  279.97   18.20
  -6 -13   1  313.47   19.20
  -6 -13   1  300.07   15.10
  19  -6   1  276.37   16.20
  -6 -13   1  299.87   18.30
 -13  19   1  304.97   18.90
  19  -6   1  314.07   18.50
  19  -6   1  279.57   18.00
 -13  19   1  295.27   16.30
  -6 -13   1  310.97   19.40
  -6 -13   1  272.07   18.10
  19  -6   1  294.77   22.70
  19  -6   1  284.77   22.70
  10 -19  -1  494.25   18.40
 -19   9  -1  499.85   16.60
   9  10  -1  453.05   21.80
 -19   9  -1  487.85   23.80
  10 -19  -1  474.95   20.50
  10 -19  -1  470.75   22.40
  10 -19  -1  493.35   18.00
  10 -19  -1  495.55   28.20
  10 -19  -1  467.95   17.50
 -19   9  -1  453.25   21.10
   9  10  -1  473.65   24.10
  10 -19  -1  503.85   18.90
 -19   9  -1  494.75   28.90
   9  10  -1  477.95   22.30
 -19   9  -1  490.55   16.60
   9  10  -1  479.05   23.80
  -9 -10   1  645.24   29.30
  19  -9   1  587.74   32.30
 -10  19   1  665.93   28.40
  19  -9   1  640.74   25.40
  19  -9   1  673.53   27.60
  -9 -10   1  657.93   30.00
  19  -9   1  649.54   33.10
  19  -9   1  614.24   29.50
  -9 -10   1  630.84   27.20
  -9 -10   1  613.34   27.10
  -9 -10   1  640.14   17.10
 -10  19   1  615.44   26.80
  -9 -10   1  601.44   26.60
  12   7  -1  488.35   25.40
 -19  12  -1  511.95   28.80
   7 -19  -1  476.45   27.00
   7 -19  -1  499.05   20.50
 -19  12  -1  492.55   22.70
 -19  12  -1  474.35   23.90
 -19  12  -1  512.65   28.90
 -19  12  -1  512.95   13.00
  12   7  -1  500.85   24.60
   7 -19  -1  493.75   21.50
  12   7  -1  501.55   24.30
   7 -19  -1  513.55   13.90
   7 -19  -1  507.15   22.80
 -19  12  -1  519.55   13.40
   7 -19  -1  510.75   21.20
  12   7  -1  509.55   25.60
 -12  -7   1  569.34   25.40
 -12  -7   1  544.05   25.20
 -12  -7   1  554.74   25.30
 -12  -7   1  549.74   29.20
  19 -12   1  546.85   30.30
  19 -12   1  531.65   24.60
  19 -12   1  579.34   29.60
 -12  -7   1  513.05   27.80
  19 -12   1  558.24   24.20
 -19  15  -1 1028.40   40.60
   4 -19  -1 1027.40   33.70
  15   4  -1 1006.40   36.10
  15   4  -1 1031.70   35.50
   4 -19  -1 1027.00   33.60
  15   4  -1 1036.20   40.50
   4 -19  -1 1018.00   39.50
   4 -19  -1 1058.49   40.80
  15   4  -1 1085.69   41.90
   4 -19  -1  998.10   33.30
 -19  15  -1 1071.49   36.50
  15   4  -1 1021.90   36.30
 -19  15  -1  992.00   40.80
 -19  15  -1 1085.79   37.90
  19 -15   1  923.61   34.30
  19 -15   1  920.31   33.70
 -15  -4   1  959.00   34.60
  19 -15   1  996.50   42.30
 -15  -4   1  938.91   34.40
 -15  -4   1 1012.20   35.30
 -15  -4   1  950.00   40.70
 -15  -4   1 1003.20   42.30
  19 -15   1 1019.50   42.90
  19 -15   1  922.01   40.30
  18   1  -1  550.44   25.70
  18   1  -1  563.74   26.70
   1 -19  -1  563.54   25.40
   1 -19  -1  586.34   28.60
   1 -19  -1  539.45   24.60
  18   1  -1  549.05   31.50
   1 -19  -1  533.25   24.70
 -19  18  -1  533.65   27.40
   1 -19  -1  548.45   24.00
   1 -19  -1  559.34   27.30
  18   1  -1  525.45   24.70
 -19  18  -1  583.14   29.60
   1 -19  -1  543.75   24.80
  18   1  -1  529.75   30.40
 -19  18  -1  576.74   27.70
 -19  18  -1  576.54   27.30
 -18  -1   1  494.75   24.60
  19 -18   1  465.95   28.40
 -18  -1   1  492.05   23.90
  19 -18   1  458.55   24.10
 -18  -1   1  447.46   29.00
 -18  -1   1  520.85   25.60
  19 -18   1  495.25   28.80
 -18  -1   1  545.65   32.20
  19 -18   1  477.85   30.70
  19 -18   1  449.16   23.90
  21  -2  -1  373.16   16.60
  -2 -19  -1  387.16   20.20
 -19  21  -1  374.56   22.70
  21  -2  -1  367.96   21.30
  -2 -19  -1  345.67   16.60
  21  -2  -1  348.17   26.40
  -2 -19  -1  376.66   20.80
 -19  21  -1  389.46   23.60
  -2 -19  -1  371.66   23.10
  21  -2  -1  351.06   16.10
 -19  21  -1  335.57   20.80
  -2 -19  -1  356.46   24.60
 -19  21  -1  393.26   23.80
  -2 -19  -1  353.26   21.00
  21  -2  -1  374.66   27.40
  -2 -19  -1  353.56   21.00
  21  -2  -1  325.07   21.10
  -2 -19  -1  371.06   21.30
  -2 -19  -1  387.96   16.20
  21  -2  -1  371.86   20.90
 -21   2   1  433.96   24.20
 -21   2   1  389.96   21.40
  19 -21   1  433.96   31.40
  19 -21   1  398.36   26.40
 -21   2   1  419.06   23.50
  19 -21   1  373.56   23.20
  19 -21   1  421.66   26.70
 -21   2   1  385.66   29.00
 -21   2   1  412.96   29.70
  19 -21   1  372.06   23.70
 -19  24  -1  458.15   26.90
  -5 -19  -1  460.05   23.70
  24  -5  -1  446.26   26.30
  24  -5  -1  384.36   23.00
  24  -5  -1  443.96   22.70
  24  -5  -1  401.56   20.50
  -5 -19  -1  448.86   21.30
  24  -5  -1  422.16   30.90
  -5 -19  -1  464.35   25.80
  -5 -19  -1  462.75   22.20
  24  -5  -1  441.46   21.50
 -19  24  -1  418.96   22.20
  24  -5  -1  412.36   31.40
  -5 -19  -1  457.15   26.30
  -5 -19  -1  417.76   20.40
  -5 -19  -1  360.06   23.10
  -5 -19  -1  443.16   22.70
  -5 -19  -1  440.86   21.80
  19 -24   1  393.56   25.80
  19 -24   1  408.76   24.50
 -24   5   1  400.46   23.90
  19 -24   1  373.16   25.50
 -24   5   1  402.16   31.30
 -24   5   1  403.46   21.60
  19 -24   1  407.66   31.90
 -24   5   1  409.66   25.00
 -24   5   1  397.06   31.00
  -8 -19  -1  423.96   23.40
  -8 -19  -1  418.36   17.90
  27  -8  -1  414.26   23.90
 -19  27  -1  402.76   26.60
  27  -8  -1  400.96   32.30
  27  -8  -1  410.66   23.70
  -8 -19  -1  445.46   18.70
  27  -8  -1  414.56   21.50
  -8 -19  -1  427.66   24.10
  27  -8  -1  431.46   33.10
  -8 -19  -1  386.26   25.30
  -8 -19  -1  418.56   23.30
  19 -27   1  462.05   38.30
 -27   8   1  423.76   22.10
 -27   8   1  415.96   32.60
 -27   8   1  486.55   27.70
  19 -27   1  448.26   28.50
 -27   8   1  446.56   27.40
  19 -27   1  438.66   28.70
 -11 -19  -1  197.38   19.20
 -11 -19  -1  216.68   17.50
  30 -11  -1  197.18   18.90
  30 -11  -1  235.48   15.60
 -11 -19  -1  220.18   19.90
  30 -11  -1  233.18   19.70
 -11 -19  -1  242.28   19.70
  30 -11  -1  226.58   32.00
  30 -11  -1  154.98   24.20
 -19  30  -1  181.28   19.10
 -30  11   1  203.28   19.10
  19 -30   1  177.88   18.70
  19 -30   1  231.48   26.80
  19 -30   1  206.08   19.10
 -30  11   1  187.88   15.00
 -30  11   1  233.38   21.60
 -30  11   1  179.38   37.00
 -14 -19  -1   81.99   17.00
  33 -14  -1   72.59   19.90
 -14 -19  -1   67.69   12.50
  33 -14  -1   65.69   17.20
  33 -14  -1   75.89   15.40
  33 -14  -1   41.70   14.30
 -14 -19  -1   59.89   13.10
 -14 -19  -1   67.79   14.70
 -19  33  -1   80.09   16.30
  19 -33   1   59.19   13.00
 -33  14   1   73.99   11.90
 -33  14   1   75.19   20.20
  19 -33   1   75.09   13.90
 -33  14   1   57.29   12.80
 -33  14   1   63.19   14.00
  19 -33   1   42.30   16.10
 -17 -19  -1   42.40   12.60
 -17 -19  -1   64.29   17.50
 -17 -19  -1   44.00   12.30
 -19  36  -1   53.29   12.70
 -17 -19  -1   37.50   13.40
  36 -17  -1   45.40   16.70
  36 -17  -1   44.60   14.90
 -36  17   1   36.10   11.20
  19 -36   1   29.30   13.80
  19 -36   1   24.60    5.40
  19 -36   1   48.50   12.40
 -36  17   1   40.30   13.10
  19 -36   1   45.80   12.40
  19 -36   1   34.90   12.60
 -36  17   1   35.50   16.70
 -20 -16  -1   82.59   18.50
  36 -20  -1  107.49   20.00
 -20 -16  -1  141.59   30.50
  36 -20  -1  177.18   28.40
 -20 -16  -1  148.99   24.50
 -20 -16  -1  111.89   17.60
 -36  20   1  129.69   18.90
  16 -36   1  166.48   16.50
  16 -36   1  151.98   17.30
  16 -36   1  113.69   23.50
  16 -36   1  121.89   12.80
  16 -36   1   97.99   17.20
 -36  20   1  134.49   25.90
 -36  20   1  130.19   21.50
 -20 -13  -1  218.38   24.20
 -20 -13  -1  230.68   23.10
  33 -20  -1  203.28   28.50
 -20 -13  -1  197.88   27.50
  33 -20  -1  186.98   29.10
 -20 -13  -1  172.98   15.80
  33 -20  -1  199.58   31.10
 -33  20   1  212.68   22.20
  13 -33   1  177.58   18.90
  20  13   1  154.88   19.10
  13 -33   1  191.78   18.20
  13 -33   1  237.68   23.90
 -33  20   1  170.58   27.10
  13 -33   1  198.98   17.70
  13 -33   1  168.48   25.10
 -33  20   1  186.88   18.40
 -20 -10  -1  146.89   23.80
 -20 -10  -1   98.09   15.10
  30 -20  -1  106.29   19.60
 -20 -10  -1  100.29   17.90
  30 -20  -1  102.79   19.00
  30 -20  -1  145.99   26.30
 -20 -10  -1  124.09   13.00
 -30  20   1  147.59   19.40
 -30  20   1  104.49   20.20
  10 -30   1  129.79   20.20
  20  10   1  155.38   20.30
  10 -30   1  130.79   13.90
  10 -30   1  137.99   32.60
  10 -30   1  145.79   22.40
  10 -30   1  163.08   15.30
 -30  20   1  140.59   21.00
 -20  -7  -1  129.39   12.50
  27 -20  -1  117.19   12.90
  27 -20  -1  116.19   20.00
 -20  -7  -1  107.99   18.10
 -20  -7  -1  131.89   21.50
 -20  -7  -1  172.48   28.50
  27 -20  -1  103.29   18.00
  -7  27  -1  138.09   13.60
  27 -20  -1  107.39   19.20
 -27  20   1  161.78   16.00
   7 -27   1  119.79   18.80
   7 -27   1  109.99   14.20
   7 -27   1  108.29   18.90
   7 -27   1  131.29   13.10
 -27  20   1  108.69   17.30
  20   7   1  120.89   13.10
   7 -27   1  123.49   12.60
   7 -27   1  128.49   21.50
  20   7   1  140.49   19.50
  24 -20  -1  142.19   21.40
  -4  24  -1  141.79   13.70
  24 -20  -1  134.39   12.80
  24 -20  -1  109.69   19.20
 -20  -4  -1  160.68   23.10
  24 -20  -1  130.79   19.80
 -20  -4  -1  106.99   15.00
 -20  -4  -1   84.79   15.10
 -20  -4  -1  123.29   16.10
 -20  -4  -1  121.09   12.00
  24 -20  -1   94.69   15.60
  20   4   1  117.29   17.00
  20   4   1  111.69   11.90
 -24  20   1  108.09   16.50
 -24  20   1   87.59   12.30
   4 -24   1   97.29   15.80
 -24  20   1   82.29   13.60
   4 -24   1  105.29   16.30
   4 -24   1  119.29   12.10
   4 -24   1  108.99   12.20
   4 -24   1  129.39   20.00
   4 -24   1  117.49   11.80
 -20  -1  -1  247.38   19.20
  -1  21  -1  265.47   18.80
 -20  -1  -1  288.87   24.30
  21 -20  -1  275.07   19.80
  21 -20  -1  251.07   16.50
  21 -20  -1  242.28   23.30
 -20  -1  -1  274.17   16.60
 -20  -1  -1  239.48   17.10
  21 -20  -1  248.08   21.20
  21 -20  -1  277.67   21.90
 -20  -1  -1  247.88   22.90
  21 -20  -1  308.17   25.90
  20   1   1  251.57   16.60
 -21  20   1  267.67   18.70
   1 -21   1  290.37   19.30
   1 -21   1  278.57   20.30
   1 -21   1  289.07   20.00
  20   1   1  313.17   23.60
 -21  20   1  284.67   19.50
   1 -21   1  273.07   20.70
  20   1   1  276.97   22.30
   1 -21   1  291.77   21.30
 -21  20   1  283.67   18.10
 -21  20   1  335.97   22.50
   1 -21   1  313.27   18.70
  20   1   1  274.07   19.90
   1 -21   1  306.87   18.30
  18 -20  -1 1466.75   56.49
  18 -20  -1 1467.85   48.60
  18 -20  -1 1470.35   48.00
  18 -20  -1 1473.25   46.90
 -20   2  -1 1394.46   41.70
  18 -20  -1 1451.95   56.89
   2  18  -1 1459.05   46.60
 -20   2  -1 1541.05   57.39
 -20   2  -1 1406.56   46.50
  18 -20  -1 1432.86   41.20
 -20   2  -1 1457.25   41.10
 -20   2  -1 1457.15   55.69
  -2 -18   1 1460.55   48.50
  -2 -18   1 1346.37   42.00
  20  -2   1 1364.46   45.20
  20  -2   1 1411.36   37.30
 -18  20   1 1380.56   39.20
 -18  20   1 1391.56   46.40
  20  -2   1 1386.16   35.30
  20  -2   1 1354.36   51.99
  20  -2   1 1409.96   53.29
  20  -2   1 1341.07   40.20
  -2 -18   1 1407.66   42.90
 -18  20   1 1422.56   40.90
  -2 -18   1 1365.56   46.10
  -2 -18   1 1379.56   45.70
  -2 -18   1 1333.17   43.60
  -2 -18   1 1375.66   43.90
  15 -20  -1 1027.10   36.70
   5  15  -1 1036.80   37.90
 -20   5  -1 1051.49   33.30
   5  15  -1 1081.09   38.40
  15 -20  -1  981.30   32.30
   5  15  -1 1039.30   27.40
  15 -20  -1 1050.29   25.30
  15 -20  -1 1042.00   35.80
  15 -20  -1 1034.40   24.20
 -20   5  -1 1040.70   31.60
  15 -20  -1 1046.00   35.50
 -20   5  -1 1022.50   45.00
 -20   5  -1 1006.30   44.50
   5  15  -1 1042.10   26.80
  15 -20  -1 1032.30   44.80
 -20   5  -1 1084.09   38.40
  15 -20  -1  957.00   44.20
  -5 -15   1 1095.59   38.10
  -5 -15   1 1062.99   38.60
  20  -5   1 1071.79   37.70
  20  -5   1 1055.69   45.10
  -5 -15   1 1043.80   38.10
 -15  20   1 1060.49   38.40
 -15  20   1 1105.69   34.00
  20  -5   1 1050.79   45.70
  20  -5   1 1108.29   35.90
  -5 -15   1 1091.29   38.30
  -5 -15   1 1036.70   37.10
  -5 -15   1 1077.79   37.40
  -5 -15   1 1071.29   33.50
  20  -5   1 1069.79   34.50
  12 -20  -1  835.62   39.60
  12 -20  -1  807.92   28.60
  12 -20  -1  821.22   38.60
   8  12  -1  805.12   32.20
 -20   8  -1  827.72   24.60
 -20   8  -1  822.12   29.60
  12 -20  -1  839.32   27.40
   8  12  -1  854.11   33.70
   8  12  -1  810.02   28.60
  12 -20  -1  815.62   23.80
  12 -20  -1  856.51   24.80
 -20   8  -1  792.22   38.80
  12 -20  -1  853.61   27.60
   8  12  -1  844.22   29.80
 -20   8  -1  881.21   25.50
 -20   8  -1  819.12   32.60
 -20   8  -1  823.62   38.90
  12 -20  -1  808.92   31.10
  -8 -12   1  926.21   34.80
  20  -8   1  929.41   42.20
  -8 -12   1 1022.80   38.00
 -12  20   1  950.10   31.00
  20  -8   1  962.20   43.10
  -8 -12   1  967.40   26.00
  20  -8   1 1001.20   36.80
  -8 -12   1  953.70   36.20
  20  -8   1  934.01   32.30
 -12  20   1  939.61   34.80
  20  -8   1  921.11   34.20
  -8 -12   1 1005.30   36.20
  -8 -12   1  933.91   35.00
 -20  11  -1  782.02   31.60
   9 -20  -1  784.82   28.30
 -20  11  -1  776.22   20.10
  11   9  -1  809.72   32.80
   9 -20  -1  814.42   26.70
  11   9  -1  780.92   31.50
  11   9  -1  750.32   31.00
 -20  11  -1  831.72   30.20
   9 -20  -1  816.92   22.20
   9 -20  -1  797.22   22.00
 -20  11  -1  782.72   37.60
 -20  11  -1  781.52   20.30
   9 -20  -1  771.22   37.10
   9 -20  -1  813.22   26.10
   9 -20  -1  786.22   36.10
  11   9  -1  796.42   31.80
 -20  11  -1  805.72   37.60
   9 -20  -1  766.92   29.80
  20 -11   1  971.30   42.20
  20 -11   1  912.61   32.60
 -11  -9   1  916.91   34.40
  20 -11   1  938.51   42.30
 -11  -9   1  929.11   37.80
  20 -11   1  975.80   38.80
  -9  20   1  966.90   31.30
 -11  -9   1  922.61   38.30
 -11  -9   1  931.11   35.00
  20 -11   1  929.41   34.10
 -11  -9   1  965.90   35.00
   6 -20  -1  813.92   36.80
  14   6  -1  830.72   32.90
   6 -20  -1  786.62   28.70
 -20  14  -1  763.92   36.30
 -20  14  -1  773.32   36.20
  14   6  -1  801.02   34.60
 -20  14  -1  724.13   31.10
   6 -20  -1  760.22   28.60
   6 -20  -1  850.51   36.80
   6 -20  -1  755.32   29.00
  14   6  -1  792.52   31.60
   6 -20  -1  740.53   27.40
 -20  14  -1  703.93   29.40
  20 -14   1  744.73   29.70
  20 -14   1  768.82   37.80
 -14  -6   1  773.92   30.90
 -14  -6   1  739.73   30.50
  20 -14   1  775.92   36.80
 -14  -6   1  729.93   35.10
 -14  -6   1  749.82   36.00
  20 -14   1  771.82   37.50
  20 -14   1  725.63   30.10
 -14  -6   1  782.62   31.40
   3 -20  -1  259.97   16.80
 -20  17  -1  262.97   18.30
  17   3  -1  282.47   18.40
 -20  17  -1  244.58   18.10
  17   3  -1  250.17   20.40
  17   3  -1  261.17   18.10
  17   3  -1  261.47   18.10
   3 -20  -1  278.87   18.10
  17   3  -1  262.87   21.10
 -20  17  -1  241.08   18.90
   3 -20  -1  260.57   16.60
   3 -20  -1  265.77   16.80
   3 -20  -1  265.57   20.00
   3 -20  -1  255.97   19.70
   3 -20  -1  259.17   17.20
 -17  -3   1  329.17   20.50
  20 -17   1  348.57   20.80
 -17  -3   1  288.97   23.60
  20 -17   1  351.26   26.00
 -17  -3   1  330.27   20.10
  20 -17   1  338.47   20.50
 -17  -3   1  320.07   24.20
 -17  -3   1  321.07   19.70
  20 -17   1  330.07   24.30
  20 -17   1  374.46   25.70
 -20  20  -1  195.78   17.10
   0 -20  -1  199.28   15.60
 -20  20  -1  183.78   16.30
   0 -20  -1  187.18   15.30
   0 -20  -1  165.18   13.40
  20   0  -1  177.58   16.00
   0 -20  -1  172.08   14.40
   0 -20  -1  172.48   15.00
  20   0  -1  203.48   20.10
 -20  20  -1  184.08   16.90
  20   0  -1  195.58   15.80
 -20  20  -1  187.08   16.50
  20   0  -1  197.78   19.60
   0 -20  -1  216.58   17.60
   0 -20  -1  179.08    9.50
  20   0  -1  166.88   14.80
   0 -20  -1  195.68   16.80
   0 -20  -1  207.68   10.00
  20 -20   1  198.48   20.60
 -20   0   1  181.28   14.90
 -20   0   1  200.48   16.20
  20 -20   1  185.28   16.50
 -20   0   1  198.18   20.50
 -20   0   1  223.58   17.50
  20 -20   1  200.28   17.30
  20 -20   1  218.58   19.90
  20 -20   1  214.58   19.50
 -20   0   1  189.18   20.70
  23  -3  -1  483.65   26.90
  -3 -20  -1  474.95   19.80
 -20  23  -1  436.96   25.00
  -3 -20  -1  429.66   22.30
  -3 -20  -1  492.35   26.30
  23  -3  -1  472.05   19.90
  -3 -20  -1  464.95   24.10
  23  -3  -1  459.45   24.00
  -3 -20  -1  469.05   19.60
  -3 -20  -1  468.65   25.60
  -3 -20  -1  444.06   25.60
 -20  23  -1  468.95   27.90
  23  -3  -1  430.46   18.90
  23  -3  -1  431.96   24.10
 -20  23  -1  502.05   28.00
  -3 -20  -1  457.85   24.10
  23  -3  -1  434.76   31.40
  23  -3  -1  505.05   32.50
 -23   3   1  380.46   23.50
  20 -23   1  386.36   26.90
  20 -23   1  335.37   22.60
  20 -23   1  356.56   24.10
 -23   3   1  408.86   31.10
  20 -23   1  414.66   31.90
 -23   3   1  410.06   24.60
 -23   3   1  394.86   30.60
  20 -23   1  365.06   25.30
 -23   3   1  380.76   21.30
  -6 -20  -1  363.26   21.60
  26  -6  -1  440.06   30.20
  26  -6  -1  401.76   22.00
  -6 -20  -1  416.06   20.70
  -6 -20  -1  448.66   22.60
  26  -6  -1  456.65   39.40
  -6 -20  -1  388.66   24.80
  -6 -20  -1  392.36   25.30
  26  -6  -1  418.96   21.90
 -20  26  -1  391.56   26.00
  26  -6  -1  423.06   32.70
 -20  26  -1  400.56   19.80
  -6 -20  -1  397.26   22.80
  -6 -20  -1  372.36   19.80
 -26   6   1  399.66   22.20
  20 -26   1  399.26   27.60
 -26   6   1  388.96   31.90
 -26   6   1  403.26   26.10
 -26   6   1  381.26   24.50
  20 -26   1  380.96   26.50
  20 -26   1  426.86   33.60
 -26   6   1  389.76   31.30
  -9 -20  -1  303.27   21.70
  -9 -20  -1  308.77   20.60
  -9 -20  -1  217.78   19.80
  -9 -20  -1  273.07   20.20
  29  -9  -1  263.47   20.00
  29  -9  -1  274.47   17.70
  29  -9  -1  292.07   29.30
  29  -9  -1  211.08   29.60
 -20  29  -1  324.67   32.50
  29  -9  -1  241.48   19.10
 -29   9   1  255.27   27.80
 -29   9   1  265.37   27.80
 -29   9   1  304.97   24.40
  20 -29   1  274.27   22.90
 -29   9   1  302.97   19.10
 -29   9   1  309.77   23.30
  20 -29   1  262.97   28.40
  20 -29   1  287.47   23.70
 -12 -20  -1  145.49   16.30
  32 -12  -1  166.48   21.60
  32 -12  -1  130.99   24.50
  32 -12  -1  148.29   16.60
 -12 -20  -1  172.28   18.90
 -20  32  -1  147.69   20.20
 -12 -20  -1  141.69   19.30
 -12 -20  -1  139.69   14.90
  20 -32   1  170.58   28.70
 -32  12   1  144.59   14.00
  20 -32   1  137.49   20.30
 -32  12   1  109.49   16.50
  20 -32   1  181.88   23.20
 -32  12   1  132.59   19.00
 -32  12   1  141.99   26.10
 -15 -20  -1   40.50   11.50
 -15 -20  -1   46.90   10.40
 -15 -20  -1   61.09   14.60
  35 -15  -1   61.79   15.20
  35 -15  -1   60.49   19.90
 -20  35  -1   43.10   10.60
 -15 -20  -1   41.40   12.10
  20 -35   1   22.60    9.80
 -35  15   1   20.70    9.00
 -35  15   1   43.00   13.00
  20 -35   1   20.40    8.80
 -35  15   1   39.80    9.30
  20 -35   1   16.40    8.10
 -35  15   1   33.00   23.90
  20 -35   1   14.10   11.00
  35 -21  -1   48.30   13.80
  35 -21  -1   44.90   14.00
 -21 -14  -1   42.70   13.90
 -21 -14  -1   70.59   12.60
 -21 -14  -1   71.19   17.80
 -21 -14  -1   64.79   15.70
  35 -21  -1    8.10   18.30
  14 -35   1   51.99   12.30
 -35  21   1   82.19   16.10
  14 -35   1   46.10   10.50
  14 -35   1   61.99   12.00
 -35  21   1   72.69   15.40
 -35  21   1   77.29   17.00
  14 -35   1   58.99   11.60
  14 -35   1   62.59   18.60
  32 -21  -1  154.08   25.50
  32 -21  -1  224.18   32.70
 -21 -11  -1  150.68   22.80
 -21 -11  -1  170.88   15.50
 -21 -11  -1  203.58   23.80
 -21 -11  -1  157.68   21.90
  32 -21  -1  161.68   28.60
  11 -32   1  169.48   15.80
  11 -32   1  187.58   16.30
  11 -32   1  191.88   26.10
  21  11   1  168.38   19.60
  21  11   1  136.29   17.70
  11 -32   1  140.59   14.70
 -32  21   1  203.68   21.60
  11 -32   1  206.18   30.10
 -21  -8  -1  197.78   19.80
 -21  -8  -1  191.88   15.60
 -21  -8  -1  152.18   26.20
  29 -21  -1  210.58   24.60
 -21  -8  -1  181.98   21.90
  29 -21  -1  194.18   26.90
  29 -21  -1  166.28   24.00
 -29  21   1  175.58   20.30
   8 -29   1  198.28   20.50
  21   8   1  149.88   15.70
 -29  21   1  176.08   19.10
   8 -29   1  137.79   22.10
  21   8   1  171.58   20.20
   8 -29   1  185.68   15.20
   8 -29   1  175.68   16.20
 -29  21   1  171.38   17.10
   8 -29   1  184.48   15.80
 -21  -5  -1  624.54   34.10
 -21  -5  -1  681.33   40.00
  -5  26  -1  645.94   30.30
  26 -21  -1  669.33   41.00
 -21  -5  -1  609.64   37.90
  26 -21  -1  653.13   39.30
 -21  -5  -1  649.54   27.90
   5 -26   1  531.85   27.40
   5 -26   1  602.74   27.10
   5 -26   1  552.34   33.70
  21   5   1  640.24   35.50
   5 -26   1  588.54   27.10
 -26  21   1  642.54   34.60
   5 -26   1  649.93   34.70
 -26  21   1  538.75   28.00
 -26  21   1  649.04   34.50
   5 -26   1  626.04   36.30
  21   5   1  574.04   27.20
  23 -21  -1  276.17   22.00
  23 -21  -1  289.37   26.50
  23 -21  -1  269.87   24.50
 -21  -2  -1  272.07   24.80
 -21  -2  -1  266.87   24.90
  23 -21  -1  298.57   24.40
  -2  23  -1  270.67   19.50
 -21  -2  -1  279.57   19.70
  23 -21  -1  283.57   18.10
 -21  -2  -1  318.87   18.40
 -21  -2  -1  239.98   20.00
   2 -23   1  257.77   16.90
   2 -23   1  268.07   17.80
   2 -23   1  258.57   20.40
   2 -23   1  312.07   23.10
   2 -23   1  301.27   22.30
 -23  21   1  312.57   19.80
  21   2   1  285.07   18.20
   2 -23   1  286.37   22.20
 -23  21   1  264.17   20.10
 -23  21   1  269.77   21.40
  21   2   1  263.77   22.70
  20 -21  -1  392.96   25.60
  20 -21  -1  447.56   31.60
 -21   1  -1  421.26   29.60
  20 -21  -1  404.36   21.10
 -21   1  -1  424.56   22.40
  20 -21  -1  420.66   24.70
 -21   1  -1  373.56   20.10
   1  20  -1  418.66   24.00
  20 -21  -1  424.06   30.10
 -21   1  -1  428.76   25.00
 -21   1  -1  418.06   29.60
  20 -21  -1  421.76   25.90
  -1 -20   1  473.35   24.80
  21  -1   1  434.86   21.90
 -20  21   1  486.65   27.20
 -20  21   1  468.75   22.90
  -1 -20   1  479.85   26.00
 -20  21   1  465.85   22.90
  21  -1   1  425.96   42.30
  21  -1   1  458.55   25.30
 -20  21   1  419.06   21.10
  21  -1   1  443.16   17.20
  -1 -20   1  462.55   26.20
  -1 -20   1  456.45   25.10
  -1 -20   1  469.55   26.90
  -1 -20   1  476.95   23.80
  21  -1   1  468.05   16.50
  21  -1   1  471.35   30.60
 -21   4  -1  665.13   37.00
  17 -21  -1  643.94   26.20
  17 -21  -1  662.53   31.30
  17 -21  -1  676.33   16.90
 -21   4  -1  631.54   26.00
  17 -21  -1  655.23   30.00
  17 -21  -1  657.73   16.20
  17 -21  -1  707.53   30.40
   4  17  -1  669.73   30.50
 -21   4  -1  644.44   25.60
 -21   4  -1  642.54   30.10
  17 -21  -1  685.33   38.30
 -21   4  -1  646.94   37.10
  -4 -17   1  595.74   28.40
 -17  21   1  615.84   29.70
  21  -4   1  660.43   36.20
 -17  21   1  639.44   26.10
  -4 -17   1  634.04   28.20
  -4 -17   1  667.53   30.70
  21  -4   1  636.94   35.70
  21  -4   1  637.24   26.50
 -17  21   1  625.04   20.10
  -4 -17   1  662.23   26.80
  21  -4   1  641.94   25.80
  -4 -17   1  616.04   28.10
  -4 -17   1  647.14   30.40
  14 -21  -1 1042.20   27.20
   7  14  -1 1050.49   38.30
 -21   7  -1 1068.69   34.80
 -21   7  -1 1022.20   45.80
   7  14  -1 1041.30   30.60
 -21   7  -1 1103.69   39.30
  14 -21  -1 1051.49   26.50
 -21   7  -1  976.20   29.50
   7  14  -1 1025.20   38.70
  14 -21  -1 1055.39   34.20
  14 -21  -1 1065.69   34.40
   7  14  -1  971.50   30.40
  14 -21  -1 1061.29   37.40
  14 -21  -1 1007.00   33.30
  14 -21  -1  936.11   43.40
  14 -21  -1 1112.09   48.10
 -21   7  -1 1020.00   45.30
  21  -7   1 1022.80   37.30
  -7 -14   1 1071.99   39.20
  -7 -14   1  996.90   29.60
  -7 -14   1 1002.10   37.40
  -7 -14   1 1003.20   36.90
  -7 -14   1  989.70   37.30
  -7 -14   1 1071.29   38.60
  21  -7   1 1012.90   36.80
  21  -7   1 1015.70   34.20
  21  -7   1 1019.10   45.10
 -14  21   1 1055.59   38.60
 -14  21   1 1046.10   33.30
  21  -7   1 1008.20   45.60
  -7 -14   1 1008.50   37.70
 -21  10  -1  616.04   34.50
  11 -21  -1  670.53   22.50
  10  11  -1  652.33   27.30
  11 -21  -1  642.14   22.60
 -21  10  -1  643.24   35.00
 -21  10  -1  624.04   19.40
 -21  10  -1  623.04   26.40
  10  11  -1  614.64   26.80
 -21  10  -1  633.64   19.80
  11 -21  -1  634.84   25.40
  11 -21  -1  692.33   22.70
  11 -21  -1  589.04   26.80
  11 -21  -1  643.34   33.90
  10  11  -1  653.43   30.00
  11 -21  -1  631.14   34.70
  11 -21  -1  668.23   22.50
  10  11  -1  615.44   28.40
 -21  10  -1  630.04   29.10
  21 -10   1  699.23   28.20
 -11  21   1  708.33   30.40
 -10 -11   1  743.23   31.00
 -10 -11   1  656.43   29.30
 -10 -11   1  683.53   30.30
 -11  21   1  684.93   26.30
 -10 -11   1  718.83   32.90
 -10 -11   1  659.43   31.40
  21 -10   1  706.93   32.40
  21 -10   1  717.73   30.00
  21 -10   1  678.53   36.30
 -21  13  -1 1541.05   28.60
 -21  13  -1 1577.64   46.00
 -21  13  -1 1520.25   54.49
 -21  13  -1 1542.95   48.00
   8 -21  -1 1496.75   44.60
  13   8  -1 1557.84   48.80
  13   8  -1 1505.75   48.70
   8 -21  -1 1545.95   55.19
   8 -21  -1 1548.45   31.70
   8 -21  -1 1476.95   52.69
  13   8  -1 1524.05   47.00
   8 -21  -1 1489.85   43.00
   8 -21  -1 1578.54   42.20
  13   8  -1 1494.05   48.30
   8 -21  -1 1539.05   41.00
 -21  13  -1 1556.84   28.90
 -21  13  -1 1555.64   55.39
 -13  -8   1 1716.53   49.99
  21 -13   1 1639.74   47.70
  21 -13   1 1739.53   56.89
 -13  -8   1 1701.13   50.39
 -13  -8   1 1674.03   55.39
 -13  -8   1 1656.23   55.89
 -13  -8   1 1713.03   49.99
  21 -13   1 1641.74   49.10
  21 -13   1 1663.83   59.19
  21 -13   1 1725.03   60.59
 -21  16  -1  631.44   29.60
 -21  16  -1  658.53   29.60
   5 -21  -1  671.23   29.00
  16   5  -1  606.04   27.80
  16   5  -1  658.63   32.80
 -21  16  -1  664.33   33.00
  16   5  -1  657.33   29.90
   5 -21  -1  645.84   27.30
   5 -21  -1  659.53   32.60
   5 -21  -1  631.84   26.40
   5 -21  -1  625.44   26.50
 -21  16  -1  711.33   35.30
   5 -21  -1  671.53   33.80
  16   5  -1  619.44   28.80
  16   5  -1  640.84   32.60
  21 -16   1  705.33   37.00
  21 -16   1  725.63   37.30
 -16  -5   1  680.43   30.40
 -16  -5   1  744.23   37.20
 -16  -5   1  744.13   31.20
 -16  -5   1  706.93   36.60
  21 -16   1  695.43   30.20
  21 -16   1  701.93   30.30
 -16  -5   1  673.23   30.10
  21 -16   1  737.03   37.30
  19   2  -1  617.84   28.60
   2 -21  -1  574.94   26.70
 -21  19  -1  542.35   29.10
  19   2  -1  576.44   33.50
   2 -21  -1  547.55   26.10
   2 -21  -1  605.94   27.50
  19   2  -1  545.35   30.60
  19   2  -1  603.04   33.70
   2 -21  -1  612.24   26.50
   2 -21  -1  548.75   29.00
  19   2  -1  590.44   28.70
   2 -21  -1  637.24   28.10
 -21  19  -1  649.64   32.60
   2 -21  -1  605.24   31.10
 -21  19  -1  565.74   28.40
 -21  19  -1  605.74   29.50
 -19  -2   1  631.34   36.80
  21 -19   1  644.44   35.20
 -19  -2   1  672.83   29.60
 -19  -2   1  687.93   30.70
  21 -19   1  594.34   34.70
  21 -19   1  668.83   35.80
  21 -19   1  698.93   38.50
 -19  -2   1  697.23   37.80
 -19  -2   1  629.84   29.50
  21 -19   1  618.34   34.90
  -1 -21  -1  149.49   14.50
  -1 -21  -1  185.48   10.40
  22  -1  -1  143.29   14.90
  22  -1  -1  139.49   19.30
  -1 -21  -1  183.58   16.40
  -1 -21  -1  186.88   14.40
  22  -1  -1  204.68   21.40
  -1 -21  -1  175.28   16.10
  -1 -21  -1  200.08   16.70
  -1 -21  -1  179.58   16.20
  22  -1  -1  172.98   15.70
 -21  22  -1  211.38   18.20
 -21  22  -1  205.78   18.30
 -21  22  -1  194.78   17.60
  22  -1  -1  176.48    9.70
  22  -1  -1  162.48    9.50
  -1 -21  -1  189.98   15.90
  22  -1  -1  217.38   17.30
  -1 -21  -1  183.08   10.90
 -22   1   1  190.58   15.60
  21 -22   1  189.78   21.10
 -22   1   1  169.78   16.40
 -22   1   1  151.48   15.30
 -22   1   1  206.98   22.50
  21 -22   1  157.48   15.80
  21 -22   1  144.49   15.20
 -22   1   1  121.79   18.40
  21 -22   1  142.79   16.80
  21 -22   1  160.28   17.60
  25  -4  -1  133.49   13.30
  -4 -21  -1  145.79   15.40
  -4 -21  -1  129.39   13.50
  25  -4  -1  119.89   10.80
  -4 -21  -1  156.68   14.80
  -4 -21  -1  147.19   12.10
 -21  25  -1  162.88   17.70
 -21  25  -1  108.89   15.40
 -21  25  -1  135.79   14.10
  25  -4  -1  118.09   10.80
  25  -4  -1  144.09   23.60
  -4 -21  -1  138.69   13.40
  25  -4  -1  112.89   15.50
  25  -4  -1  120.29   18.70
  -4 -21  -1  143.69   11.70
 -25   4   1  150.08   23.30
 -25   4   1  169.78   24.90
 -25   4   1  157.18   16.10
  21 -25   1  182.18   18.70
 -25   4   1  141.89   13.70
  21 -25   1  164.58   18.10
 -25   4   1  164.68   16.70
  21 -25   1  224.28   24.30
  28  -7  -1  259.27   26.90
  -7 -21  -1  231.18   23.90
  -7 -21  -1  216.68   17.40
  -7 -21  -1  221.88   17.50
  -7 -21  -1  252.07   16.20
  -7 -21  -1  294.27   19.70
  28  -7  -1  244.68   18.00
  28  -7  -1  246.68   17.60
  28  -7  -1  254.27   27.10
  -7 -21  -1  259.87   15.50
  -7 -21  -1  258.47   18.10
 -21  28  -1  272.87   22.10
  21 -28   1  254.87   23.30
 -28   7   1  253.67   17.80
 -28   7   1  259.47   27.50
 -28   7   1  250.87   24.50
 -28   7   1  280.07   22.20
  21 -28   1  278.37   23.20
 -28   7   1  238.88   27.60
  21 -28   1  248.38   27.30
 -10 -21  -1  161.88   17.40
 -10 -21  -1  160.48   15.80
  31 -10  -1  163.78   15.90
 -10 -21  -1  153.58   21.10
  31 -10  -1  161.48   14.10
 -21  31  -1  220.78   20.90
  31 -10  -1  157.48   16.30
  31 -10  -1  140.59   23.80
 -10 -21  -1  169.98   18.40
 -10 -21  -1  149.39   14.90
 -31  10   1  172.98   22.30
 -31  10   1  123.29   22.50
 -31  10   1  143.19   14.00
  21 -31   1   91.49   19.40
  21 -31   1  147.69   20.30
 -31  10   1  129.19   18.30
  21 -31   1  164.78   19.50
 -13 -21  -1   59.99   14.10
 -13 -21  -1   41.00   11.80
  34 -13  -1   62.09   17.10
  34 -13  -1   48.40   12.90
 -21  34  -1   45.40   12.20
 -13 -21  -1   66.29   13.70
  34 -13  -1   43.80   14.10
 -34  13   1   41.20    9.30
 -34  13   1   68.89   14.30
 -34  13   1   24.20   17.90
 -34  13   1   53.69   12.90
  21 -34   1   59.59   15.30
  21 -34   1   29.50   12.40
  21 -34   1   41.30   11.80
 -16 -21  -1   31.70    9.50
 -16 -21  -1   40.10   17.30
 -21  37  -1   43.40   13.40
  37 -16  -1   26.60   15.20
  37 -16  -1   68.69   19.00
 -37  16   1   44.60   15.20
  21 -37   1   35.10   12.40
 -37  16   1   32.00   11.60
  21 -37   1   39.90   13.10
 -37  16   1   17.00   14.00
 -22 -15  -1   70.69   15.60
  37 -22  -1   96.49   20.50
 -22 -15  -1   87.99   22.10
 -22 -15  -1   88.99   14.30
  37 -22  -1   62.39   20.60
  15 -37   1   98.99   15.70
  15 -37   1   92.69   13.80
 -37  22   1   73.89   22.30
  15 -37   1   87.99   22.60
  15 -37   1   73.59   18.10
 -37  22   1   73.19   14.60
  15 -37   1   94.59   15.50
 -22 -12  -1   94.99   17.70
 -22 -12  -1   78.19   17.60
  34 -22  -1   78.59   17.00
  34 -22  -1   48.10   19.20
 -22 -12  -1  102.09   14.50
 -22 -12  -1   76.69   17.40
  34 -22  -1   55.09   15.00
  12 -34   1   81.69   19.30
  12 -34   1   99.99   19.80
  12 -34   1   87.69   14.10
  12 -34   1   86.99   13.60
  12 -34   1  103.29   14.50
  22  12   1   96.39   18.10
 -34  22   1   85.89   14.40
 -34  22   1   91.99   18.80
  31 -22  -1  260.37   36.00
 -22  -9  -1  285.17   24.70
 -22  -9  -1  218.88   17.40
  31 -22  -1  225.68   25.80
 -22  -9  -1  216.48   25.90
 -22  -9  -1  265.67   26.90
  31 -22  -1  185.38   29.20
 -31  22   1  220.58   22.90
   9 -31   1  223.38   16.90
 -31  22   1  238.78   20.10
  22   9   1  200.98   18.20
   9 -31   1  224.68   17.20
   9 -31   1  199.78   16.70
   9 -31   1  250.57   23.80
   9 -31   1  229.48   25.80
 -31  22   1  241.68   25.30
  22   9   1  221.38   34.20
  28 -22  -1  170.58   16.40
 -22  -6  -1  192.78   19.90
  28 -22  -1  146.09   20.80
  -6  28  -1  148.29   15.20
  28 -22  -1  126.69   23.30
 -22  -6  -1  182.78   15.50
 -22  -6  -1  191.88   22.70
 -22  -6  -1  187.88   25.50
  28 -22  -1  191.08   22.40
  22   6   1  157.28   14.90
   6 -28   1  166.58   14.80
 -28  22   1  143.89   20.60
  22   6   1  143.69   20.70
 -28  22   1  209.58   20.30
   6 -28   1  154.28   14.10
   6 -28   1  148.09   14.90
   6 -28   1  170.08   18.80
   6 -28   1  141.79   23.00
 -28  22   1  138.49   14.60
   6 -28   1  141.69   21.30
  25 -22  -1  237.68   17.60
 -22  -3  -1  273.77   17.90
 -22  -3  -1  283.77   22.30
 -22  -3  -1  291.47   26.60
  -3  25  -1  289.77   20.60
  25 -22  -1  247.28   23.30
  25 -22  -1  254.77   23.70
  25 -22  -1  250.27   25.40
 -22  -3  -1  242.18   20.00
 -22  -3  -1  274.57   26.50
 -25  22   1  267.77   21.90
   3 -25   1  293.87   23.60
   3 -25   1  281.07   18.20
   3 -25   1  277.07   22.70
 -25  22   1  251.77   20.80
  22   3   1  265.17   18.70
   3 -25   1  265.37   19.60
   3 -25   1  272.67   22.50
 -25  22   1  290.17   19.90
 -22   0  -1  284.37   21.60
 -22   0  -1  246.58   24.20
  22 -22  -1  321.17   28.00
 -22   0  -1  273.07   17.40
 -22   0  -1  283.57   25.10
   0  22  -1  251.37   19.20
  22 -22  -1  247.68   16.90
 -22   0  -1  286.67   19.20
  22 -22  -1  245.18   21.00
  22 -22  -1  327.57   35.40
  22 -22  -1  266.67   21.90
 -22  22   1  300.77   20.20
  22   0   1  336.27   26.50
  22   0   1  306.17   18.90
  22   0   1  336.17   25.90
   0 -22   1  358.46   24.10
   0 -22   1  312.97   21.30
 -22  22   1  335.27   23.60
   0 -22   1  355.96   20.90
 -22  22   1  335.37   20.10
   0 -22   1  328.47   19.80
   0 -22   1  313.37   22.30
   0 -22   1  334.77   22.80
   0 -22   1  327.77   22.40
 -22   3  -1  938.71   38.30
  19 -22  -1  928.11   46.60
 -22   3  -1  989.20   34.00
   3  19  -1  986.00   38.70
  19 -22  -1 1043.70   40.30
 -22   3  -1  933.51   33.40
 -22   3  -1  946.31   46.50
  19 -22  -1  954.10   38.10
  19 -22  -1  999.90   39.90
 -22   3  -1  935.41   49.30
  19 -22  -1  932.01   46.00
  19 -22  -1  953.80   33.60
 -19  22   1  996.50   30.50
  -3 -19   1 1004.60   36.40
  -3 -19   1  951.40   37.30
  22  -3   1 1039.40   47.20
  22  -3   1  942.71   29.40
  -3 -19   1  957.80   38.80
  -3 -19   1  978.70   36.10
  22  -3   1  997.60   38.60
  22  -3   1  955.30   31.00
 -19  22   1  925.41   28.80
  -3 -19   1  980.80   36.20
 -19  22   1 1018.50   34.90
  22  -3   1  929.41   44.70
  -3 -19   1  958.50   39.20
 -19  22   1 1041.00   40.40
  -3 -19   1  970.00   38.10
  -3 -19   1  999.20   35.90
  22  -3   1 1011.60   35.20
 -22   6  -1  236.08   18.80
   6  16  -1  252.67   11.30
 -22   6  -1  277.87   17.50
  16 -22  -1  265.37   10.70
   6  16  -1  260.37   19.40
  16 -22  -1  286.77   17.40
 -22   6  -1  269.57   15.40
  16 -22  -1  230.58   22.20
  16 -22  -1  293.37   18.50
   6  16  -1  270.97   12.00
  16 -22  -1  276.17   18.20
  16 -22  -1  268.07   23.90
 -22   6  -1  242.58   22.80
  16 -22  -1  254.97   11.30
 -16  22   1  260.37   16.50
 -16  22   1  266.87   19.50
  -6 -16   1  275.97   15.80
  -6 -16   1  255.77   18.60
  -6 -16   1  247.58   14.50
  -6 -16   1  157.48   25.70
  22  -6   1  231.98   18.00
  22  -6   1  237.18   16.70
  22  -6   1  217.88   21.00
  22  -6   1  224.08   22.00
  -6 -16   1  237.78   17.90
  22  -6   1  247.88   17.00
  -6 -16   1  233.48   17.80
  -6 -16   1  229.28   18.30
  -6 -16   1  253.87   19.00
  13 -22  -1  290.67   16.10
 -22   9  -1  287.87   18.10
 -22   9  -1  279.37   13.90
   9  13  -1  268.47   19.70
   9  13  -1  286.67   16.80
 -22   9  -1  314.37   25.00
  13 -22  -1  301.27   17.50
   9  13  -1  286.07   19.60
  13 -22  -1  319.47   16.70
  13 -22  -1  290.97   18.60
 -22   9  -1  293.77   14.00
  13 -22  -1  299.27   13.80
  13 -22  -1  301.57   23.90
   9  13  -1  298.77   20.00
  13 -22  -1  317.37   25.60
  13 -22  -1  283.17   13.90
 -22   9  -1  252.77   23.10
 -22   9  -1  295.57   20.20
  -9 -13   1  273.77   24.20
  -9 -13   1  270.27   19.20
 -13  22   1  306.67   17.60
  22  -9   1  281.37   18.00
  22  -9   1  291.07   24.20
  22  -9   1  279.27   19.00
 -13  22   1  305.37   20.40
  -9 -13   1  302.37   11.70
  -9 -13   1  299.17   23.40
  22  -9   1  309.87   25.10
  -9 -13   1  295.17   21.10
  -9 -13   1  296.67   12.10
  -9 -13   1  277.87   20.10
  -9 -13   1  319.37   20.70
  22  -9   1  292.77   20.20
  10 -22  -1 1078.89   32.70
  10 -22  -1 1060.29   37.40
  10 -22  -1 1087.99   32.00
  12  10  -1 1074.49   39.00
 -22  12  -1 1079.79   25.20
  12  10  -1 1056.89   38.40
 -22  12  -1 1088.69   39.80
  10 -22  -1  971.30   34.10
 -22  12  -1 1049.99   24.90
 -22  12  -1 1104.69   47.00
  10 -22  -1 1085.39   46.80
 -22  12  -1 1049.30   36.70
  12  10  -1 1087.99   40.50
  10 -22  -1 1084.29   28.10
 -22  12  -1 1043.50   45.60
  10 -22  -1 1079.49   28.10
  12  10  -1 1064.19   38.90
  10 -22  -1 1089.39   45.40
 -12 -10   1 1161.68   57.29
  22 -12   1 1082.49   48.30
 -12 -10   1 1115.69   41.10
 -12 -10   1 1144.89   44.60
  22 -12   1 1075.89   37.40
  22 -12   1 1082.29   43.20
 -12 -10   1 1111.59   39.60
 -12 -10   1 1133.19   40.20
  22 -12   1 1142.69   48.50
  22 -12   1 1072.69   38.90
   7 -22  -1  790.72   29.10
   7 -22  -1  804.72   30.10
  15   7  -1  812.32   36.10
 -22  15  -1  812.52   34.20
   7 -22  -1  792.82   31.40
  15   7  -1  828.52   34.00
   7 -22  -1  773.82   30.10
 -22  15  -1  852.31   33.50
   7 -22  -1  810.42   39.00
 -22  15  -1  795.62   38.90
  15   7  -1  836.92   35.00
 -22  15  -1  797.82   38.20
  15   7  -1  805.72   35.70
   7 -22  -1  806.52   37.70
 -15  -7   1  808.72   34.20
  22 -15   1  825.42   39.80
 -15  -7   1  779.92   38.00
  22 -15   1  772.12   32.20
 -15  -7   1  823.32   33.50
 -15  -7   1  805.42   33.70
  22 -15   1  829.32   41.50
  22 -15   1  830.12   33.60
  22 -15   1  835.82   41.60
 -15  -7   1  846.92   40.00
  18   4  -1  428.66   27.70
   4 -22  -1  401.86   21.80
   4 -22  -1  397.26   21.90
   4 -22  -1  446.56   23.20
 -22  18  -1  441.86   25.50
  18   4  -1  368.46   26.10
   4 -22  -1  444.96   22.60
   4 -22  -1  453.65   27.90
 -22  18  -1  440.36   27.00
   4 -22  -1  388.46   24.90
 -22  18  -1  445.76   24.80
   4 -22  -1  403.66   23.10
  18   4  -1  428.16   23.80
  18   4  -1  440.46   24.70
  18   4  -1  395.46   23.70
 -18  -4   1  366.56   22.30
 -18  -4   1  350.26   22.60
 -18  -4   1  383.26   28.10
  22 -18   1  397.36   28.40
  22 -18   1  371.76   33.40
  22 -18   1  517.55   38.70
  22 -18   1  421.26   29.40
 -18  -4   1  393.06   23.20
  22 -18   1  416.36   28.40
 -18  -4   1  414.16   29.10
   1 -22  -1  239.38   18.30
 -22  21  -1  235.88   20.50
  21   1  -1  212.18   21.50
   1 -22  -1  209.28   15.90
  21   1  -1  224.68   17.60
   1 -22  -1  203.68   18.50
 -22  21  -1  186.68   17.40
   1 -22  -1  217.58   19.10
   1 -22  -1  248.28   18.10
  21   1  -1  197.88   17.00
   1 -22  -1  235.28   19.20
   1 -22  -1  225.68   17.40
  21   1  -1  221.68   22.00
  21   1  -1  235.38   18.60
 -22  21  -1  242.38   19.50
 -21  -1   1  220.18   22.10
  22 -21   1  232.28   21.90
  22 -21   1  257.17   24.40
  22 -21   1  225.88   18.50
 -21  -1   1  250.07   21.80
 -21  -1   1  234.08   18.50
 -21  -1   1  218.78   23.60
  22 -21   1  238.28   18.40
  22 -21   1  235.48   21.60
 -21  -1   1  210.08   18.10
  24  -2  -1  626.54   29.80
  24  -2  -1  654.63   21.10
  -2 -22  -1  605.54   31.50
  24  -2  -1  630.24   38.20
  24  -2  -1  648.14   20.60
  -2 -22  -1  639.44   28.80
  24  -2  -1  676.23   40.40
 -22  24  -1  647.14   31.90
  -2 -22  -1  666.13   31.00
  -2 -22  -1  672.13   30.80
  -2 -22  -1  625.24   22.90
  -2 -22  -1  663.63   31.90
  -2 -22  -1  663.13   30.80
  24  -2  -1  671.03   40.70
 -22  24  -1  643.24   33.60
  24  -2  -1  666.63   33.10
 -22  24  -1  701.73   34.20
  -2 -22  -1  688.33   23.60
  22 -24   1  660.63   41.70
  22 -24   1  645.64   36.10
 -24   2   1  684.23   32.90
 -24   2   1  722.23   42.80
 -24   2   1  691.63   33.30
 -24   2   1  606.64   39.30
  22 -24   1  715.03   38.30
  -5 -22  -1  317.97   23.50
  -5 -22  -1  303.27   19.60
  27  -5  -1  362.96   31.30
  -5 -22  -1  336.17   21.90
  -5 -22  -1  319.97   18.90
 -22  27  -1  305.07   18.90
 -22  27  -1  329.17   23.90
  27  -5  -1  315.27   20.40
  27  -5  -1  291.47   28.30
  27  -5  -1  315.87   17.60
  -5 -22  -1  323.47   20.50
  27  -5  -1  340.57   18.30
  -5 -22  -1  369.46   21.20
 -27   5   1  372.06   25.10
 -27   5   1  373.66   31.50
 -27   5   1  377.46   26.30
  22 -27   1  384.46   27.70
 -27   5   1  410.36   33.60
  22 -27   1  395.56   34.20
 -27   5   1  395.16   26.10
  -8 -22  -1   85.49   13.70
  -8 -22  -1   52.19   11.70
  -8 -22  -1   55.69   11.60
 -22  30  -1   84.59   15.80
  -8 -22  -1   81.29   10.00
  -8 -22  -1   52.49    8.00
  30  -8  -1   67.19   18.60
  30  -8  -1   75.59   12.60
  -8 -22  -1   70.79   12.40
  -8 -22  -1   71.89   12.80
  30  -8  -1   54.09   10.80
  30  -8  -1   68.09   12.00
  22 -30   1   52.69   14.10
  22 -30   1   70.79   14.90
  22 -30   1   63.99   13.50
 -30   8   1   86.79   15.10
 -30   8   1   73.49   14.00
 -30   8   1   67.49   16.70
  33 -11  -1   24.40    9.10
  33 -11  -1   38.00   11.90
 -22  33  -1   42.60   11.30
 -11 -22  -1   38.00   10.20
  33 -11  -1   28.20   11.70
 -11 -22  -1   41.10   11.70
 -11 -22  -1   33.50    9.00
 -11 -22  -1   21.00    9.30
  22 -33   1   35.50   10.20
 -33  11   1   39.70   13.00
 -33  11   1   36.60   12.00
  22 -33   1   47.00   16.80
  22 -33   1   63.39   14.40
 -33  11   1   32.70   11.20
 -33  11   1   56.19   11.50
 -14 -22  -1   53.99   11.70
 -22  36  -1   52.39   13.50
  36 -14  -1   78.69   20.10
 -14 -22  -1   54.09   13.00
 -14 -22  -1   44.40   13.00
  36 -14  -1   57.39   13.70
 -14 -22  -1   71.59   16.40
  22 -36   1   58.99   13.50
  22 -36   1   35.30   15.90
 -36  14   1   60.09   18.50
 -36  14   1   76.19   17.10
  22 -36   1   64.79   16.20
 -36  14   1   63.89   15.40
  36 -23  -1   44.60   16.40
 -23 -13  -1   81.09   24.60
 -23 -13  -1   39.40   12.80
  36 -23  -1   41.40   16.70
 -23 -13  -1   34.40   10.30
 -36  23   1   33.30   11.40
  13 -36   1   38.00    9.10
  13 -36   1   40.90   10.20
  13 -36   1   45.00   17.70
 -36  23   1   60.29   13.80
  13 -36   1   48.30   14.20
 -23 -10  -1   91.79   13.50
  33 -23  -1   57.79   20.80
  33 -23  -1   94.79   20.50
  33 -23  -1   83.79   18.40
 -23 -10  -1   76.69   18.30
 -23 -10  -1   83.49   18.60
 -23 -10  -1   88.69   17.00
  10 -33   1   78.09   12.80
  10 -33   1   78.79   12.80
  23  10   1  104.39   18.90
 -33  23   1  121.69   17.90
 -33  23   1   99.69   18.10
 -33  23   1   85.49   16.80
  10 -33   1   66.99   16.80
  10 -33   1   80.59   17.30
 -23  -7  -1  252.87   18.30
  30 -23  -1  259.77   27.90
 -23  -7  -1  247.78   23.70
 -23  -7  -1  238.58   26.60
 -23  -7  -1  203.88   24.60
  30 -23  -1  255.27   27.60
  30 -23  -1  177.48   26.20
 -30  23   1  235.68   19.70
   7 -30   1  216.88   22.00
   7 -30   1  218.38   24.30
   7 -30   1  234.98   17.00
   7 -30   1  166.98   16.10
  23   7   1  225.28   19.00
 -30  23   1  218.08   22.40
 -30  23   1  167.98   23.10
  23   7   1  197.08   24.90
 -23  -4  -1  426.96   33.20
  -4  27  -1  424.96   25.70
  27 -23  -1  487.45   33.90
  27 -23  -1  428.66   32.30
 -23  -4  -1  436.96   23.20
 -23  -4  -1  437.16   28.80
 -23  -4  -1  433.46   33.80
  27 -23  -1  370.66   22.60
   4 -27   1  400.86   28.80
   4 -27   1  481.55   24.70
  23   4   1  432.66   30.70
   4 -27   1  432.86   24.10
 -27  23   1  436.56   28.30
 -27  23   1  409.66   24.40
   4 -27   1  404.16   29.20
  23   4   1  384.16   23.40
 -27  23   1  422.46   28.70
   4 -27   1  423.96   30.00
   4 -27   1  399.26   29.20
  24 -23  -1  428.06   29.20
  24 -23  -1  362.26   27.10
 -23  -1  -1  337.67   29.50
 -23  -1  -1  332.77   21.80
  24 -23  -1  398.46   22.30
 -23  -1  -1  382.86   26.10
  24 -23  -1  371.96   31.20
  -1  24  -1  445.26   25.80
 -23  -1  -1  395.26   21.60
 -23  -1  -1  366.36   30.20
 -24  23   1  368.36   23.60
   1 -24   1  424.96   27.20
  23   1   1  385.56   29.80
   1 -24   1  436.86   27.40
   1 -24   1  391.36   24.20
   1 -24   1  425.36   23.10
 -24  23   1  412.16   27.50
   1 -24   1  470.75   24.00
 -24  23   1  446.16   24.30
  23   1   1  435.16   23.80
   1 -24   1  451.85   27.50
 -23   2  -1  170.58   17.50
  21 -23  -1  168.08   17.00
  21 -23  -1  190.88   18.70
  21 -23  -1  174.58   25.10
 -23   2  -1  187.68   15.00
  21 -23  -1  171.88   14.10
 -23   2  -1  176.68   14.10
 -23   2  -1  107.19   16.70
   2  21  -1  175.08   16.80
  -2 -21   1  156.08   14.30
 -21  23   1  149.49   12.90
  23  -2   1  157.28   14.20
  -2 -21   1  190.18   15.10
  23  -2   1  168.38   19.20
  23  -2   1  182.48   20.70
 -21  23   1  179.78   17.90
  -2 -21   1  158.68   16.40
  -2 -21   1  158.78   20.10
  -2 -21   1  176.18   15.50
  -2 -21   1  180.78   16.50
  -2 -21   1  169.08   15.60
  23  -2   1  168.38   11.30
 -21  23   1  170.48   14.50
  23  -2   1  178.48   10.60
 -23   5  -1  355.76   23.40
 -23   5  -1  311.17   17.90
  18 -23  -1  370.36   22.50
 -23   5  -1  404.66   30.20
  18 -23  -1  361.66   22.30
  18 -23  -1  307.27   21.40
  18 -23  -1  351.36   27.60
   5  18  -1  349.17   23.20
 -23   5  -1  365.36   28.60
  18 -23  -1  310.17   27.30
  18 -23  -1  315.47   18.80
 -23   5  -1  361.66   20.20
  23  -5   1  336.57   19.90
  -5 -18   1  322.97   17.80
  23  -5   1  321.47   18.80
  -5 -18   1  317.57   21.50
 -18  23   1  325.97   22.30
  23  -5   1  311.17   17.70
  -5 -18   1  313.77   20.70
  -5 -18   1  321.07   22.00
  23  -5   1  280.97   25.00
  23  -5   1  340.57   22.10
  -5 -18   1  345.57   23.00
  23  -5   1  303.37   25.80
  -5 -18   1  308.97   18.30
  -5 -18   1  317.37   21.00
 -18  23   1  336.37   19.50
  -5 -18   1  299.47   20.90
  15 -23  -1  460.55   22.50
  15 -23  -1  501.85   33.40
 -23   8  -1  449.36   25.50
  15 -23  -1  474.45   17.40
  15 -23  -1  434.26   21.80
 -23   8  -1  489.15   20.20
 -23   8  -1  472.95   19.90
 -23   8  -1  468.95   31.60
  15 -23  -1  422.26   23.90
   8  15  -1  468.95   19.40
  15 -23  -1  466.15   22.80
 -23   8  -1  470.25   23.30
  15 -23  -1  477.15   31.40
 -23   8  -1  499.45   32.90
   8  15  -1  465.85   26.00
   8  15  -1  497.55   27.30
   8  15  -1  460.35   19.40
  15 -23  -1  464.75   16.70
  23  -8   1  420.16   30.30
  23  -8   1  510.05   26.30
  23  -8   1  435.36   30.70
  23  -8   1  453.35   25.40
  -8 -15   1  414.36   24.40
  -8 -15   1  421.26   24.40
  -8 -15   1  444.06   25.60
  -8 -15   1  462.65   25.90
  -8 -15   1  421.46   25.20
  -8 -15   1  443.56   17.80
 -15  23   1  408.86   24.40
 -15  23   1  414.56   21.30
  -8 -15   1  428.16   16.50
  -8 -15   1  455.75   25.30
  23  -8   1  453.35   23.30
  11  12  -1  954.90   39.00
 -23  11  -1  994.40   38.80
  12 -23  -1  999.40   29.90
  11  12  -1  994.80   35.50
  12 -23  -1  995.40   30.00
  11  12  -1  979.70   35.60
  12 -23  -1 1029.80   37.80
 -23  11  -1 1049.40   36.80
 -23  11  -1 1024.20   26.80
  12 -23  -1  996.50   30.20
  12 -23  -1  946.31   29.40
 -23  11  -1  995.60   46.20
  12 -23  -1 1019.30   35.00
 -23  11  -1  992.10   26.50
  12 -23  -1 1069.79   47.90
  11  12  -1 1033.20   38.90
 -23  11  -1  950.10   44.70
 -11 -12   1 1060.59   39.80
  23 -11   1  864.51   40.60
 -11 -12   1 1066.19   39.40
 -12  23   1 1069.79   35.50
  23 -11   1  984.20   46.70
 -11 -12   1 1099.29   43.40
 -11 -12   1 1069.49   42.50
  23 -11   1 1040.60   36.90
  23 -11   1 1057.09   48.70
  23 -11   1 1049.70   42.10
 -11 -12   1 1049.30   39.90
   9 -23  -1  782.32   39.60
   9 -23  -1  673.63   35.90
  14   9  -1  734.53   33.50
 -23  14  -1  696.33   32.00
  14   9  -1  685.03   32.30
  14   9  -1  750.42   33.70
   9 -23  -1  731.83   27.60
 -23  14  -1  720.23   38.40
   9 -23  -1  724.13   26.80
   9 -23  -1  724.63   20.20
 -23  14  -1  747.53   38.30
 -23  14  -1  713.43   30.80
   9 -23  -1  752.02   29.90
  14   9  -1  753.32   32.60
   9 -23  -1  673.03   29.80
   9 -23  -1  737.13   20.40
  23 -14   1  733.43   39.20
 -14  -9   1  705.53   31.20
 -14  -9   1  701.13   36.10
  23 -14   1  732.73   31.10
 -14  -9   1  721.53   32.20
  23 -14   1  737.23   36.60
 -14  -9   1  686.53   35.30
  23 -14   1  715.33   38.90
  23 -14   1  744.83   40.10
 -14  -9   1  676.23   31.40
   6 -23  -1  445.46   23.10
 -23  17  -1  452.15   25.90
  17   6  -1  467.05   25.80
   6 -23  -1  447.16   29.10
   6 -23  -1  425.46   23.10
  17   6  -1  430.96   26.50
 -23  17  -1  462.15   28.90
 -23  17  -1  455.75   25.30
   6 -23  -1  471.15   23.80
 -23  17  -1  433.36   28.80
   6 -23  -1  438.66   27.80
   6 -23  -1  456.25   22.20
  17   6  -1  469.95   26.40
   6 -23  -1  449.46   24.70
 -17  -6   1  409.46   24.20
  23 -17   1  443.96   30.80
  23 -17   1  396.76   23.70
  23 -17   1  417.06   29.40
 -17  -6   1  400.76   27.80
  23 -17   1  416.96   29.50
 -17  -6   1  421.86   24.60
 -17  -6   1  444.76   30.00
 -17  -6   1  413.56   24.10
  23 -17   1  376.36   26.90
 -23  20  -1  293.47   21.50
   3 -23  -1  326.87   23.70
  20   3  -1  321.57   21.70
  20   3  -1  323.07   25.60
   3 -23  -1  289.47   19.10
   3 -23  -1  339.17   21.30
  20   3  -1  318.27   25.20
   3 -23  -1  312.27   20.80
 -23  20  -1  303.47   21.30
  20   3  -1  293.37   20.20
   3 -23  -1  285.07   19.20
   3 -23  -1  295.47   21.90
  20   3  -1  276.47   20.50
 -23  20  -1  320.17   24.40
  23 -20   1  340.57   22.60
  23 -20   1  299.67   21.20
 -20  -3   1  342.57   27.70
 -20  -3   1  320.27   27.30
  23 -20   1  337.37   27.80
 -20  -3   1  341.87   21.70
  23 -20   1  317.37   25.70
  23 -20   1  341.17   26.80
 -20  -3   1  316.37   21.80
 -20  -3   1  330.07   22.30
 -23  23  -1  392.06   25.50
   0 -23  -1  371.36   22.90
   0 -23  -1  410.06   22.90
   0 -23  -1  379.46   24.50
 -23  23  -1  419.96   26.80
  23   0  -1  360.26   24.40
   0 -23  -1  449.26   25.60
   0 -23  -1  418.36   15.60
   0 -23  -1  383.06   15.20
 -23  23  -1  408.26   26.50
   0 -23  -1  430.86   25.10
  23   0  -1  396.16   23.90
  23   0  -1  400.86   30.00
   0 -23  -1  382.56   24.70
  23   0  -1  393.66   29.90
   0 -23  -1  391.96   24.40
  23 -23   1  410.16   29.50
 -23   0   1  422.76   26.00
 -23   0   1  392.16   31.60
  23 -23   1  415.76   29.60
 -23   0   1  378.36   23.30
 -23   0   1  462.15   26.70
  23 -23   1  380.46   30.70
 -23   0   1  431.46   33.40
  -3 -23  -1  277.47   19.90
  -3 -23  -1  281.07   15.70
  -3 -23  -1  239.28   17.90
  26  -3  -1  255.67   13.10
  -3 -23  -1  231.38   18.80
  -3 -23  -1  253.57   20.80
  26  -3  -1  270.07   13.50
 -23  26  -1  233.48   19.00
 -23  26  -1  315.37   25.40
  -3 -23  -1  266.57   19.90
  26  -3  -1  251.67   19.00
  26  -3  -1  282.67   27.50
  -3 -23  -1  258.87   15.20
 -23  26  -1  263.77   21.40
  23 -26   1  277.17   24.40
 -26   3   1  248.98   19.00
  23 -26   1  288.67   24.70
 -26   3   1  261.67   26.50
 -26   3   1  263.77   27.00
  23 -26   1  235.08   26.50
 -26   3   1  280.67   21.80
 -26   3   1  237.68   20.40
 -23  29  -1  172.78   18.70
  29  -6  -1  128.09   21.00
  -6 -23  -1  144.59   17.00
  -6 -23  -1  147.39   19.00
  29  -6  -1  146.39   13.40
  -6 -23  -1  166.68   14.00
  -6 -23  -1  166.68   14.60
  -6 -23  -1  161.28   21.20
  29  -6  -1  154.38   12.80
  -6 -23  -1  136.79   16.90
  -6 -23  -1  133.09   13.40
  29  -6  -1  150.58   14.80
 -23  29  -1  131.79   11.70
  23 -29   1  183.98   19.90
  23 -29   1  195.58   30.60
 -29   6   1  164.18   18.00
 -29   6   1  182.68   18.60
 -29   6   1  130.79   15.00
 -29   6   1  170.88   27.20
  23 -29   1  145.39   20.30
 -29   6   1  126.69   22.30
 -23  32  -1  192.18   20.60
  32  -9  -1  177.98   16.60
  32  -9  -1  188.38   29.20
  32  -9  -1  203.38   16.70
  -9 -23  -1  158.78   17.50
  -9 -23  -1  218.78   19.10
  -9 -23  -1  198.08   17.60
  -9 -23  -1  187.58   20.40
  32  -9  -1  167.58   18.70
  23 -32   1  232.58   34.70
 -32   9   1  170.18   16.50
 -32   9   1  184.48   20.00
 -32   9   1  203.08   20.60
  23 -32   1  170.98   23.50
  23 -32   1  167.08   23.10
 -32   9   1  151.28   23.40
  35 -12  -1   38.00   12.80
 -12 -23  -1   57.99   13.50
 -12 -23  -1   60.19   12.40
 -12 -23  -1   57.29   13.60
 -12 -23  -1   53.29   13.70
  35 -12  -1   52.79   19.10
 -23  35  -1   54.29   14.60
  23 -35   1   60.29   15.20
  23 -35   1   51.19   17.70
 -35  12   1   56.19   16.80
 -35  12   1   69.29   16.30
 -35  12   1   44.70   11.60
  35 -24  -1   51.09   14.40
 -24 -11  -1   71.89   19.70
 -24 -11  -1   51.09   10.70
  35 -24  -1   33.60   12.30
 -24 -11  -1   45.20   13.30
 -24 -11  -1   32.60   17.40
  11 -35   1   19.80   12.40
 -35  24   1   36.70   12.50
  11 -35   1   31.40   11.60
  11 -35   1   33.50    8.50
  11 -35   1   43.90   10.10
 -35  24   1   32.50   14.60
 -35  24   1   41.30   11.60
  32 -24  -1   83.79   19.80
  32 -24  -1   60.59   18.30
 -24  -8  -1   83.79   19.20
 -24  -8  -1   50.29   10.00
  32 -24  -1   59.99   20.70
 -24  -8  -1   50.99   13.60
 -24  -8  -1   45.70   13.10
 -32  24   1   70.69   17.60
   8 -32   1   64.29   11.50
   8 -32   1   49.99   10.30
 -32  24   1   65.29   12.40
   8 -32   1   53.59   14.30
  24   8   1   68.59   14.80
   8 -32   1   69.99   17.20
 -32  24   1   47.60   13.10
  29 -24  -1  273.47   28.60
 -24  -5  -1  290.97   19.80
 -24  -5  -1  256.77   28.50
 -24  -5  -1  239.28   27.80
  29 -24  -1  292.27   28.40
 -24  -5  -1  279.07   24.30
  29 -24  -1  268.77   27.40
 -29  24   1  265.07   24.50
  24   5   1  255.37   20.10
   5 -29   1  277.77   19.50
   5 -29   1  290.97   18.70
   5 -29   1  272.27   24.30
  24   5   1  289.77   27.00
 -29  24   1  286.97   24.80
   5 -29   1  265.57   25.40
 -29  24   1  273.57   20.90
 -24  -2  -1  188.58   19.50
  26 -24  -1  181.38   20.70
  26 -24  -1  181.18   27.90
  26 -24  -1  188.78   22.00
 -24  -2  -1  163.28   23.90
  26 -24  -1  141.49   14.30
 -24  -2  -1  171.28   14.70
 -24  -2  -1  138.49   22.10
  -2  26  -1  180.68   17.10
 -26  24   1  168.08   15.80
   2 -26   1  178.88   20.00
  24   2   1  133.89   17.10
   2 -26   1  150.88   17.10
   2 -26   1  165.48   17.90
   2 -26   1  151.28   14.40
 -26  24   1  196.48   17.60
  24   2   1  166.38   20.00
 -26  24   1  167.88   18.40
 -24   1  -1  313.47   23.70
 -24   1  -1  259.17   19.10
  23 -24  -1  270.27   23.00
   1  23  -1  341.67   23.30
 -24   1  -1  278.77   18.40
 -24   1  -1  295.27   28.00
  23 -24  -1  336.97   24.80
  23 -24  -1  289.47   28.10
  23 -24  -1  265.07   18.40
 -24   1  -1  176.58   28.30
  -1 -23   1  312.47   23.70
 -23  24   1  276.37   18.70
  -1 -23   1  285.47   22.30
  24  -1   1  262.97   18.70
  24  -1   1  276.27   25.60
 -23  24   1  329.27   20.70
 -23  24   1  299.37   23.20
  -1 -23   1  321.07   20.60
  -1 -23   1  277.47   20.80
  -1 -23   1  282.37   19.40
  -1 -23   1  324.97   22.60
 -24   4  -1  631.54   39.40
 -24   4  -1  643.94   28.10
  20 -24  -1  571.64   26.60
  20 -24  -1  641.74   32.50
 -24   4  -1  627.14   39.10
 -24   4  -1  644.54   32.40
  20 -24  -1  640.84   32.00
  20 -24  -1  618.04   39.70
   4  20  -1  617.74   31.60
 -24   4  -1  591.14   26.50
  -4 -20   1  595.84   26.70
  24  -4   1  622.84   25.50
  24  -4   1  575.24   36.00
  24  -4   1  624.14   37.90
  24  -4   1  611.84   28.20
  -4 -20   1  676.93   30.50
 -20  24   1  574.54   19.10
  -4 -20   1  597.54   31.50
 -20  24   1  650.73   32.90
 -20  24   1  583.84   27.00
  24  -4   1  636.24   24.30
  -4 -20   1  655.83   31.70
  -4 -20   1  632.94   32.20
  -4 -20   1  610.54   29.20
  -4 -20   1  606.84   27.80
  17 -24  -1  486.15   15.30
 -24   7  -1  452.25   23.50
  17 -24  -1  516.35   25.90
  17 -24  -1  447.36   15.60
  17 -24  -1  478.45   34.00
  17 -24  -1  463.05   23.10
 -24   7  -1  442.86   32.10
 -24   7  -1  475.05   27.00
   7  17  -1  446.06   26.50
  17 -24  -1  483.15   24.60
  17 -24  -1  436.16   31.40
 -24   7  -1  431.46   20.20
  17 -24  -1  436.26   24.90
 -24   7  -1  492.55   33.60
  -7 -17   1  501.85   27.40
  -7 -17   1  568.64   29.40
  -7 -17   1  521.35   27.90
  24  -7   1  570.04   27.60
 -17  24   1  548.55   25.40
  -7 -17   1  538.25   22.00
  24  -7   1  538.95   25.70
  -7 -17   1  551.04   21.10
  -7 -17   1  535.55   28.80
 -17  24   1  512.95   28.70
  24  -7   1  519.85   34.50
  -7 -17   1  550.84   28.60
  -7 -17   1  562.34   28.90
  24  -7   1  512.25   25.60
  24  -7   1  500.15   27.40
  24  -7   1  569.64   36.10
 -24  10  -1  451.75   31.30
  10  14  -1  407.16   20.50
  14 -24  -1  444.26   18.20
  14 -24  -1  461.95   21.40
 -24  10  -1  473.65   18.30
 -24  10  -1  445.56   26.10
  14 -24  -1  413.76   29.50
  14 -24  -1  423.16   24.40
  10  14  -1  406.46   25.10
  14 -24  -1  441.16   17.70
  10  14  -1  471.45   27.30
  14 -24  -1  464.15   32.50
 -24  10  -1  427.36   17.80
  14 -24  -1  403.56   21.60
 -24  10  -1  431.06   23.20
  10  14  -1  429.96   22.80
 -24  10  -1  453.85   31.70
  14 -24  -1  418.96   20.30
  24 -10   1  462.75   26.50
 -10 -14   1  423.36   26.40
 -14  24   1  430.16   25.50
 -10 -14   1  441.76   25.40
 -10 -14   1  443.36   25.60
  24 -10   1  413.06   30.60
 -10 -14   1  397.06   24.60
  24 -10   1  422.46   23.00
 -14  24   1  451.15   22.50
 -10 -14   1  463.95   25.90
  24 -10   1  416.16   24.30
 -10 -14   1  430.56   26.00
  11 -24  -1  252.77   15.20
  11 -24  -1  251.17   15.00
  11 -24  -1  273.27   24.40
 -24  13  -1  272.07   23.90
 -24  13  -1  264.67   10.90
 -24  13  -1  245.18   19.40
  13  11  -1  219.18   17.20
 -24  13  -1  272.07   10.90
  11 -24  -1  256.27   17.30
  11 -24  -1  266.87   13.00
 -24  13  -1  255.07   23.40
  13  11  -1  238.28   18.80
  13  11  -1  267.67   19.20
 -24  13  -1  263.67   18.40
  11 -24  -1  254.97   22.80
  11 -24  -1  257.47   13.30
  11 -24  -1  311.17   26.80
  13  11  -1  285.27   20.80
  24 -13   1  179.48   25.00
  24 -13   1  197.58   16.40
 -13 -11   1  170.18   18.30
 -13 -11   1  250.17   35.60
 -13 -11   1  151.48   15.20
  24 -13   1  159.68   17.70
  24 -13   1  163.78   15.40
 -13 -11   1  169.28   16.10
 -13 -11   1  169.88   16.20
  24 -13   1  172.78   20.70
   8 -24  -1  795.32   40.20
 -24  16  -1  820.02   40.90
   8 -24  -1  760.52   39.70
 -24  16  -1  762.12   34.60
  16   8  -1  785.62   35.30
  16   8  -1  794.82   36.70
   8 -24  -1  812.12   32.10
   8 -24  -1  782.92   37.00
  16   8  -1  786.02   40.80
   8 -24  -1  779.22   30.50
  16   8  -1  743.23   35.60
 -24  16  -1  779.02   40.10
   8 -24  -1  760.32   29.40
 -24  16  -1  756.72   33.20
  24 -16   1  728.53   40.30
  24 -16   1  784.12   42.00
  24 -16   1  737.13   32.70
  24 -16   1  713.53   32.80
 -16  -8   1  743.53   38.70
 -16  -8   1  803.42   40.30
  24 -16   1  747.83   39.20
 -16  -8   1  756.52   34.20
 -16  -8   1  804.52   33.90
 -16  -8   1  682.83   32.40
 -24  19  -1  628.44   32.00
  19   5  -1  620.24   31.00
   5 -24  -1  643.64   34.10
   5 -24  -1  611.94   33.90
  19   5  -1  615.04   30.30
 -24  19  -1  576.34   33.90
   5 -24  -1  592.54   27.50
 -24  19  -1  756.22   33.60
   5 -24  -1  606.44   29.90
   5 -24  -1  624.34   29.00
  19   5  -1  630.14   35.20
   5 -24  -1  695.63   36.40
  19   5  -1  647.44   31.60
 -19  -5   1  713.33   39.80
  24 -19   1  658.53   31.80
 -19  -5   1  706.93   33.00
  24 -19   1  719.13   39.80
  24 -19   1  682.43   39.40
 -19  -5   1  673.33   39.00
  24 -19   1  651.53   31.70
 -19  -5   1  654.03   31.90
 -19  -5   1  684.53   32.20
  24 -19   1  742.23   41.10
  22   2  -1  188.38   17.70
   2 -24  -1  188.38   16.80
   2 -24  -1  186.48   16.80
 -24  22  -1  219.78   19.10
   2 -24  -1  191.18   18.40
  22   2  -1  222.08   22.40
   2 -24  -1  192.48   16.80
  22   2  -1  181.68   17.20
   2 -24  -1  184.38   16.60
   2 -24  -1  202.28   17.60
 -24  22  -1  200.78   18.60
 -24  22  -1  198.78   19.40
   2 -24  -1  194.48   18.70
 -22  -2   1  157.88   23.60
 -22  -2   1  190.38   17.50
  24 -22   1  233.08   22.90
 -22  -2   1  190.08   17.70
  24 -22   1  131.89   20.20
  24 -22   1  202.48   21.30
 -22  -2   1  184.08   22.00
 -22  -2   1  198.88   17.30
 -24  25  -1   60.09   12.70
  -1 -24  -1   49.99   11.40
  -1 -24  -1   51.09   10.90
  -1 -24  -1   58.39   11.40
  25  -1  -1   34.60   12.70
  -1 -24  -1   53.29   10.70
  -1 -24  -1   54.89    7.70
  -1 -24  -1   48.60   10.30
  -1 -24  -1   60.99    7.00
  25  -1  -1   59.19   11.50
 -24  25  -1   35.20    9.90
  24 -25   1   79.49   23.60
 -25   1   1   70.89   12.20
 -25   1   1   82.19   17.20
  24 -25   1   82.69   16.20
 -25   1   1   70.29   16.30
  24 -25   1   72.09   14.60
 -25   1   1   72.79   12.50
 -25   1   1   87.49   14.20
  -4 -24  -1  170.58   13.50
  -4 -24  -1  193.88   16.50
  -4 -24  -1  162.38   16.20
  28  -4  -1  176.08   11.70
  -4 -24  -1  182.68   18.40
 -24  28  -1  171.78   18.80
  -4 -24  -1  179.58   16.30
  28  -4  -1  198.98   21.90
  28  -4  -1  177.98   12.00
  -4 -24  -1  205.58   17.70
  28  -4  -1  205.28   17.40
  -4 -24  -1  191.58   14.30
 -24  28  -1  178.78   16.00
 -28   4   1  231.38   26.30
 -28   4   1  186.48   27.20
 -28   4   1  181.38   17.00
  24 -28   1  207.98   21.20
 -28   4   1  163.18   18.00
  24 -28   1  154.28   26.30
  24 -28   1  168.38   19.80
 -28   4   1  177.68   18.60
  -7 -24  -1  140.09   15.60
  31  -7  -1  170.38   15.40
  31  -7  -1  121.69   22.60
  -7 -24  -1  180.58   19.20
  -7 -24  -1  150.08   13.80
 -24  31  -1  133.99   19.10
  -7 -24  -1  128.49   13.80
  -7 -24  -1  149.99   14.60
  31  -7  -1  161.08   13.90
  31  -7  -1  164.18   18.90
  -7 -24  -1  149.99   12.80
 -31   7   1  135.89   17.00
  24 -31   1  119.29   23.00
  24 -31   1  138.99   22.30
 -31   7   1  113.29   17.10
 -31   7   1  155.28   20.90
  24 -31   1  154.68   23.50
 -31   7   1  110.99   20.40
  34 -10  -1   70.49   20.90
 -24  34  -1   50.09   13.30
 -10 -24  -1   73.59   13.70
  34 -10  -1   68.09   12.80
 -10 -24  -1   58.29   13.10
 -10 -24  -1   69.19   15.10
 -10 -24  -1   49.20   11.30
  34 -10  -1   57.19   11.90
  24 -34   1   72.29   15.00
 -34  10   1   87.69   16.80
 -34  10   1   39.10   11.90
 -34  10   1   50.69   14.00
  24 -34   1   45.90   14.30
  24 -34   1   43.30   12.60
 -34  10   1   52.89   17.30
  37 -13  -1   40.90   16.10
  37 -13  -1   65.09   14.60
 -13 -24  -1   66.69   15.00
 -24  37  -1   46.90   11.70
 -13 -24  -1   56.59   13.30
 -13 -24  -1   62.09   12.90
 -13 -24  -1   76.09   17.80
  24 -37   1   63.69   15.40
 -37  13   1   76.69   18.70
  24 -37   1   35.90   15.70
 -37  13   1   57.49   16.00
  24 -37   1   83.19   17.80
 -37  13   1   58.09   20.50
 -25  -9  -1   87.29   19.90
 -25  -9  -1  107.59   18.90
 -25  -9  -1   97.79   14.40
  34 -25  -1   61.29   17.70
  34 -25  -1   28.40   24.30
  34 -25  -1   77.49   17.20
 -25  -9  -1   70.99   18.10
 -34  25   1   86.39   20.10
 -34  25   1   88.19   15.80
 -34  25   1   94.19   17.30
   9 -34   1   95.99   19.80
  25   9   1  111.89   24.30
   9 -34   1   97.49   17.60
   9 -34   1  112.99   14.90
   9 -34   1  131.59   13.60
  31 -25  -1  138.39   24.60
 -25  -6  -1  179.78   27.90
  31 -25  -1  184.38   29.50
 -25  -6  -1  189.98   16.70
 -25  -6  -1  196.08   29.50
  31 -25  -1  178.78   28.70
 -25  -6  -1  137.49   20.50
   6 -31   1  210.88   38.30
  25   6   1  151.18   19.40
 -31  25   1  201.38   21.80
 -31  25   1  153.78   17.10
 -31  25   1  163.68   24.60
  25   6   1  143.59   21.60
   6 -31   1  176.28   15.50
   6 -31   1  195.88   26.70
   6 -31   1  170.28   15.90
 -25  -3  -1   92.39   17.80
  28 -25  -1  115.09   21.20
 -25  -3  -1  142.49   20.80
  -3  28  -1   89.09   14.40
  28 -25  -1  119.69   22.90
 -25  -3  -1  119.69   13.30
 -25  -3  -1   79.29   20.00
  28 -25  -1  128.79   21.50
   3 -28   1  104.59   15.80
 -28  25   1  144.59   15.10
   3 -28   1  153.48   14.80
  25   3   1  110.19   15.40
   3 -28   1  124.79   18.20
 -28  25   1  153.18   22.10
   3 -28   1  156.18   18.30
   3 -28   1  143.49   13.70
 -28  25   1  114.99   26.20
   3 -28   1  109.39   17.70
 -25   0  -1  143.29   24.10
   0  25  -1  142.59   19.20
 -25   0  -1  145.69   14.00
 -25   0  -1  153.98   23.40
  25 -25  -1  116.59   20.00
  25 -25  -1  146.59   21.70
 -25   0  -1  136.19   18.20
 -25   0  -1  138.99   20.30
  25 -25  -1  144.09   14.50
   0 -25   1  147.89   20.80
  25   0   1  159.48   23.40
   0 -25   1  142.49   19.60
 -25  25   1  118.39   14.20
 -25  25   1  133.49   14.00
   0 -25   1  128.29   14.10
 -25  25   1  163.08   21.30
   0 -25   1   99.39   17.20
   0 -25   1  143.29   18.90
   0 -25   1  112.79   17.00
  25   0   1  147.19   19.10
  22 -25  -1   78.19   14.90
 -25   3  -1   65.89   17.20
 -25   3  -1   76.09   17.80
  22 -25  -1   77.59   12.20
 -25   3  -1   77.39   12.20
  22 -25  -1   42.60   12.40
   3  22  -1   86.39   15.40
 -25   3  -1   83.39   14.90
 -25   3  -1   67.69   11.30
  22 -25  -1   73.39   14.40
  25  -3   1   84.09    8.70
  -3 -22   1   90.89   13.50
  -3 -22   1   68.49   12.70
 -22  25   1   86.69   13.30
 -22  25   1   58.59    8.70
  25  -3   1  115.49   19.80
  -3 -22   1   87.09   13.10
  25  -3   1   89.09   12.80
  25  -3   1   81.39    8.10
 -22  25   1   92.39   15.70
  -3 -22   1   65.59   11.70
  -3 -22   1   93.69   14.00
  -3 -22   1   77.89   12.90
 -25   6  -1  378.16   21.70
 -25   6  -1  351.46   19.60
 -25   6  -1  345.67   30.10
  19 -25  -1  358.56   30.20
 -25   6  -1  352.66   29.60
  19 -25  -1  371.76   21.60
   6  19  -1  385.46   25.30
 -25   6  -1  360.56   24.70
  19 -25  -1  375.46   23.60
  19 -25  -1  383.96   23.60
  -6 -19   1  312.87   21.50
  25  -6   1  334.27   28.30
  -6 -19   1  320.07   21.90
  25  -6   1  337.97   21.00
 -19  25   1  335.47   20.40
  -6 -19   1  288.27   16.70
  -6 -19   1  325.97   18.40
  25  -6   1  291.17   31.70
  25  -6   1  324.47   19.80
 -19  25   1  365.16   24.70
  -6 -19   1  274.17   21.70
  -6 -19   1  289.97   22.00
  16 -25  -1  161.68   14.60
  16 -25  -1  137.49   14.90
   9  16  -1  157.28   11.30
 -25   9  -1  194.58   17.90
  16 -25  -1  162.28    9.80
 -25   9  -1  144.19   11.20
 -25   9  -1  160.78   23.60
  16 -25  -1  163.98   14.00
   9  16  -1  150.78   16.50
  16 -25  -1  141.19   23.30
   9  16  -1  152.38   15.40
  16 -25  -1  163.98   13.80
 -25   9  -1  177.88   25.40
 -25   9  -1  160.28   14.40
   9  16  -1  154.68   11.30
  16 -25  -1  164.08   10.10
  25  -9   1  179.98   16.30
  -9 -16   1  157.28   16.50
 -16  25   1  151.08   16.40
  -9 -16   1  148.79   15.60
 -16  25   1  153.08   14.00
  25  -9   1  161.68   15.90
  -9 -16   1  146.39   15.90
  25  -9   1  176.88   25.50
  -9 -16   1  148.49    9.50
  -9 -16   1  149.59   15.80
  -9 -16   1  148.99    8.60
  25  -9   1  195.68   22.30
  25  -9   1  139.99   13.60
  25  -9   1  120.89   15.60
 -25  12  -1  490.55   27.60
  13 -25  -1  495.95   20.80
 -25  12  -1  458.25   16.90
 -25  12  -1  467.65   25.00
  13 -25  -1  457.25   25.80
  12  13  -1  481.95   26.80
  13 -25  -1  457.55   19.60
  12  13  -1  483.85   24.50
 -25  12  -1  483.75   32.90
  13 -25  -1  446.46   29.10
  12  13  -1  503.45   28.80
  13 -25  -1  446.86   30.60
 -25  12  -1  447.76   31.40
  13 -25  -1  441.66   31.90
  13 -25  -1  494.25   20.90
 -25  12  -1  450.55   16.80
  13 -25  -1  471.35   24.00
 -12 -13   1  398.76   26.90
 -13  25   1  442.76   22.90
  25 -12   1  401.06   31.50
 -12 -13   1  439.96   26.30
  25 -12   1  371.56   30.10
  25 -12   1  425.46   24.00
 -12 -13   1  432.96   25.50
 -12 -13   1  406.06   26.70
  25 -12   1  441.46   25.20
  25 -12   1  426.86   27.40
  10 -25  -1  408.76   15.40
  15  10  -1  405.76   24.90
  10 -25  -1  444.96   21.50
  10 -25  -1  423.66   15.50
  15  10  -1  444.46   25.70
  10 -25  -1  413.46   22.80
 -25  15  -1  404.96   23.80
  10 -25  -1  371.06   23.20
 -25  15  -1  426.06   26.00
  15  10  -1  413.46   26.30
  10 -25  -1  387.96   20.20
 -25  15  -1  481.55   32.30
  10 -25  -1  418.66   30.50
 -25  15  -1  366.26   28.30
  10 -25  -1  423.66   29.80
  25 -15   1  371.96   23.00
 -15 -10   1  407.16   28.40
  25 -15   1  353.66   23.00
 -15 -10   1  363.26   28.70
  25 -15   1  474.35   43.70
 -15 -10   1  378.36   23.90
 -15 -10   1  363.66   26.30
 -15 -10   1  422.86   25.30
  25 -15   1  422.96   31.80
  25 -15   1  375.76   26.90
  18   7  -1  788.92   36.40
 -25  18  -1  819.22   35.60
   7 -25  -1  785.02   31.90
 -25  18  -1  773.22   40.40
 -25  18  -1  782.52   35.80
   7 -25  -1  708.33   40.30
   7 -25  -1  748.03   34.00
   7 -25  -1  742.93   30.40
  18   7  -1  762.02   37.50
  18   7  -1  692.73   33.60
   7 -25  -1  699.93   31.70
   7 -25  -1  788.22   40.40
  25 -18   1  850.71   44.30
 -18  -7   1  773.42   35.00
 -18  -7   1  846.62   46.30
  25 -18   1  754.82   41.30
 -18  -7   1  786.02   41.10
  25 -18   1  702.83   33.20
 -18  -7   1  789.82   34.60
  25 -18   1  715.83   40.90
 -18  -7   1  764.12   41.50
  25 -18   1  717.43   33.60
 -25  21  -1  183.08   17.90
   4 -25  -1  169.28   18.80
   4 -25  -1  176.18   16.50
   4 -25  -1  156.88   15.00
  21   4  -1  172.98   17.20
   4 -25  -1  128.09   19.30
 -25  21  -1  180.78   19.40
  21   4  -1  151.08   16.40
 -25  21  -1  183.78   17.90
   4 -25  -1  123.39   13.90
   4 -25  -1  166.98   15.80
  21   4  -1  150.88   18.20
   4 -25  -1  139.69   14.50
 -21  -4   1  185.38   17.50
  25 -21   1  132.69   21.90
  25 -21   1  119.59   19.70
 -21  -4   1  145.19   21.90
  25 -21   1  137.49   20.90
 -21  -4   1  116.19   20.10
 -21  -4   1  129.29   14.80
 -25  24  -1  308.47   30.40
   1 -25  -1  218.08   19.50
   1 -25  -1  296.47   21.40
 -25  24  -1  253.27   22.30
 -25  24  -1  303.97   22.70
   1 -25  -1  220.08   19.00
   1 -25  -1  233.38   18.20
  24   1  -1  291.57   26.60
  24   1  -1  290.17   21.50
   1 -25  -1  216.48   20.10
 -24  -1   1  291.07   28.70
 -24  -1   1  311.37   22.70
  25 -24   1  286.77   32.30
  25 -24   1  285.57   26.20
  25 -24   1  264.77   25.60
 -24  -1   1  308.27   23.20
 -24  -1   1  324.47   29.80
  -2 -25  -1  155.98   21.90
  -2 -25  -1  162.98   12.40
  -2 -25  -1  161.58   16.70
  -2 -25  -1  186.98   18.50
 -25  27  -1  125.89   17.50
  -2 -25  -1  166.18   16.20
 -25  27  -1  163.68   21.60
  -2 -25  -1  170.48   16.10
 -25  27  -1  143.79   17.10
  27  -2  -1  175.38   27.00
  -2 -25  -1  168.38   12.20
  27  -2  -1  159.38   16.30
 -27   2   1  234.08   20.80
  25 -27   1  173.08   27.90
  25 -27   1  174.08   19.90
 -27   2   1  148.09   25.10
  25 -27   1  179.98   25.40
 -27   2   1  186.38   29.80
 -27   2   1  176.28   26.60
  -5 -25  -1  121.49   15.70
  -5 -25  -1  100.79   13.20
  -5 -25  -1   98.49   12.80
  -5 -25  -1   92.69   13.90
  30  -5  -1   56.89   16.70
  30  -5  -1  102.99   16.00
 -25  30  -1   58.39   10.10
 -25  30  -1   86.99   15.70
  -5 -25  -1   81.69   15.00
  -5 -25  -1   77.69   14.30
  30  -5  -1   90.09    9.50
 -30   5   1  115.19   24.00
  25 -30   1   83.79   21.00
 -30   5   1   88.19   20.70
 -30   5   1  119.69   19.10
  25 -30   1   99.39   17.30
  25 -30   1  118.69   20.90
 -30   5   1   97.19   15.90
  -8 -25  -1   35.70   12.60
  -8 -25  -1   55.29   11.90
  33  -8  -1   62.79   15.40
  -8 -25  -1   64.79   12.50
 -25  33  -1   35.80   11.00
  33  -8  -1   66.09   12.90
  -8 -25  -1   51.79   13.10
  25 -33   1   32.60   12.70
  25 -33   1   37.80   13.20
 -33   8   1   50.09   14.50
 -33   8   1   39.50   11.80
 -33   8   1   44.30   16.80
  25 -33   1   44.30   12.00
 -11 -25  -1   72.09   14.20
 -25  36  -1   75.39   16.20
 -11 -25  -1   58.79   14.40
  36 -11  -1   57.19   21.60
 -11 -25  -1   83.29   15.30
  36 -11  -1   60.69   13.00
 -11 -25  -1   71.39   14.30
 -36  11   1   68.49   20.30
 -36  11   1   71.29   15.40
 -36  11   1   68.79   15.70
  25 -36   1   66.19   18.70
  25 -36   1   45.30   15.80
  25 -36   1   45.20   18.80
 -26 -10  -1   66.79   12.70
  36 -26  -1   65.59   20.00
 -26 -10  -1   55.69   15.90
 -26 -10  -1   83.29   18.40
  36 -26  -1   80.59   21.90
  10 -36   1   52.89   16.50
  10 -36   1   69.49   20.50
  10 -36   1   53.19   10.00
 -36  26   1   29.30   10.80
  10 -36   1   74.99   19.50
 -36  26   1   69.09   16.70
  33 -26  -1   69.99   15.50
  33 -26  -1   86.39   23.20
 -26  -7  -1  107.59   14.90
 -26  -7  -1   95.29   21.90
  33 -26  -1   90.19   22.30
 -26  -7  -1   86.79   17.60
 -26  -7  -1   51.49   17.10
   7 -33   1   90.29   13.10
   7 -33   1  108.99   15.20
   7 -33   1   82.19   18.10
 -33  26   1   79.89   19.50
 -33  26   1   93.89   17.20
   7 -33   1   79.89   17.00
 -33  26   1   72.19   13.00
  30 -26  -1  248.68   28.80
 -26  -4  -1  230.38   30.70
 -26  -4  -1  241.58   18.70
 -26  -4  -1  220.88   31.70
 -26  -4  -1  216.18   22.60
  30 -26  -1  212.48   29.90
  30 -26  -1  216.68   25.60
   4 -30   1  222.88   17.10
  26   4   1  223.98   25.10
   4 -30   1  222.68   21.80
 -30  26   1  191.48   18.50
 -30  26   1  267.67   25.10
   4 -30   1  243.88   23.30
   4 -30   1  203.28   17.40
 -30  26   1  172.98   23.90
  26   4   1  196.68   19.20
   4 -30   1  191.78   22.00
 -26  -1  -1  189.28   29.00
 -26  -1  -1  204.88   21.00
  -1  27  -1  201.28   19.60
  27 -26  -1  189.38   21.80
 -26  -1  -1  236.98   18.20
  27 -26  -1  186.58   25.30
 -26  -1  -1  227.08   32.30
  27 -26  -1  154.68   25.20
   1 -27   1  203.18   20.40
  26   1   1  217.48   25.00
   1 -27   1  216.08   20.70
 -27  26   1  198.78   19.30
  26   1   1  184.08   18.10
 -27  26   1  215.28   21.60
   1 -27   1  187.78   17.10
   1 -27   1  188.18   15.90
   1 -27   1  210.18   21.10
 -27  26   1  254.97   19.50
 -26   2  -1  379.96   33.10
  24 -26  -1  388.76   28.20
 -26   2  -1  410.16   32.70
  24 -26  -1  393.46   23.50
 -26   2  -1  387.16   27.30
  24 -26  -1  471.45   32.20
 -26   2  -1  441.36   24.10
 -26   2  -1  410.46   24.30
   2  24  -1  422.66   27.20
  24 -26  -1  415.16   34.40
 -24  26   1  428.26   24.60
  26  -2   1  429.36   33.10
  -2 -24   1  445.16   26.20
 -24  26   1  411.86   20.90
  -2 -24   1  390.56   24.80
  -2 -24   1  440.46   25.40
  -2 -24   1  439.86   25.50
  -2 -24   1  453.15   28.80
 -24  26   1  459.75   30.10
  26  -2   1  406.66   24.70
  -2 -24   1  494.55   30.30
 -26   5  -1  163.68   24.00
  21 -26  -1  195.88   18.40
  21 -26  -1  222.78   31.40
  21 -26  -1  188.78   16.10
 -26   5  -1  205.68   16.70
  21 -26  -1  201.78   19.20
 -26   5  -1  214.08   29.90
 -26   5  -1  201.18   15.90
   5  21  -1  248.78   21.00
 -26   5  -1  218.98   19.90
  -5 -21   1  242.88   17.20
  -5 -21   1  266.27   20.00
 -21  26   1  224.38   20.60
  26  -5   1  296.97   27.30
  -5 -21   1  259.57   18.60
  26  -5   1  245.38   15.70
  -5 -21   1  232.08   19.00
  26  -5   1  267.07   17.20
  26  -5   1  229.98   22.60
  26  -5   1  234.78   25.30
  -5 -21   1  229.88   20.90
 -21  26   1  239.78   18.10
  -5 -21   1  251.07   21.00
  18 -26  -1   92.39   13.50
 -26   8  -1   88.69    9.80
 -26   8  -1   93.59   13.90
 -26   8  -1   67.49   14.60
  18 -26  -1   84.69   13.10
 -26   8  -1  119.59   17.20
  18 -26  -1   81.99    6.50
 -26   8  -1   86.49   19.50
   8  18  -1   77.59   14.20
  18 -26  -1   86.09    6.70
  18 -26  -1   69.09   11.70
 -26   8  -1   89.39    9.70
  18 -26  -1  103.69   20.80
  -8 -18   1   85.39    8.50
  -8 -18   1  129.29   14.20
 -18  26   1   79.99   13.40
  26  -8   1  111.69   12.80
  26  -8   1  106.49   12.50
  -8 -18   1  112.19    9.80
 -18  26   1   92.99   13.10
  -8 -18   1  110.79   16.70
  -8 -18   1  107.29   15.80
  26  -8   1  114.39   17.10
  26  -8   1  109.39   20.00
  26  -8   1  124.19   21.90
  -8 -18   1   97.09   13.60
  15 -26  -1  183.38   15.50
 -26  11  -1  225.98   12.90
  15 -26  -1  227.68   13.20
  11  15  -1  193.18   18.80
  11  15  -1  202.98   18.30
 -26  11  -1  190.48   11.90
  15 -26  -1  195.58   12.10
  15 -26  -1  185.78   26.40
 -26  11  -1  233.28   24.10
 -26  11  -1  202.58   18.40
  15 -26  -1  180.88   13.80
  11  15  -1  213.58   14.80
 -26  11  -1  181.48   21.30
 -26  11  -1  225.28   17.50
  15 -26  -1  217.88   15.20
  26 -11   1  161.38   15.10
 -11 -15   1  144.89   15.80
 -11 -15   1  147.19   16.00
  26 -11   1  122.49   19.70
 -11 -15   1  148.79   16.60
 -15  26   1  143.39   13.70
  26 -11   1   94.69   16.80
  26 -11   1  151.38   15.90
 -11 -15   1  144.09   15.30
  26 -11   1  137.69   15.60
  12 -26  -1  303.67   16.90
 -26  14  -1  301.47   11.50
 -26  14  -1  263.97   21.10
  14  12  -1  321.37   22.70
  14  12  -1  332.07   21.90
 -26  14  -1  309.37   27.00
 -26  14  -1  272.17   24.90
  12 -26  -1  299.77   21.40
  12 -26  -1  330.67   20.80
 -26  14  -1  320.17   21.30
  12 -26  -1  332.17   15.50
  12 -26  -1  324.27   15.60
  14  12  -1  343.77   24.20
 -26  14  -1  318.07   11.80
  12 -26  -1  363.86   29.50
  12 -26  -1  302.57   26.00
  12 -26  -1  322.47   17.40
 -14 -12   1  296.17   21.80
 -14 -12   1  324.97   25.50
  26 -14   1  287.27   23.90
 -14 -12   1  248.08   19.90
  26 -14   1  287.67   27.00
 -14 -12   1  307.57   24.70
  26 -14   1  293.17   20.60
  26 -14   1  274.87   26.70
 -26  17  -1  364.56   29.30
  17   9  -1  428.16   27.30
  17   9  -1  437.66   27.40
 -26  17  -1  423.66   25.70
 -26  17  -1  389.76   25.30
  17   9  -1  394.86   25.30
   9 -26  -1  392.76   21.20
   9 -26  -1  380.96   22.80
   9 -26  -1  369.66   23.70
   9 -26  -1  456.85   23.20
   9 -26  -1  385.06   29.70
   9 -26  -1  385.86   28.80
 -17  -9   1  457.15   31.40
 -17  -9   1  401.86   25.10
  26 -17   1  375.66   31.00
 -17  -9   1  406.06   29.50
 -17  -9   1  387.76   25.10
  26 -17   1  383.66   28.70
  26 -17   1  387.36   24.60
  26 -17   1  378.56   31.20
   6 -26  -1  151.48   15.50
  20   6  -1  138.19   15.30
   6 -26  -1  115.09   21.70
   6 -26  -1  133.79   20.30
   6 -26  -1  129.79   14.00
 -26  20  -1  143.79   15.10
   6 -26  -1  125.89   16.30
   6 -26  -1  170.08   24.00
   6 -26  -1  147.59   17.90
  20   6  -1  140.59   18.50
 -26  20  -1   99.39   16.30
   6 -26  -1  132.19   17.20
 -26  20  -1  105.29   15.20
 -20  -6   1  120.99   20.10
 -20  -6   1  144.69   16.20
  26 -20   1  150.68   22.90
 -20  -6   1  133.79   15.30
  26 -20   1  135.39   20.20
  26 -20   1  118.89   20.40
 -20  -6   1  158.78   23.10
 -26  23  -1  232.28   20.40
 -26  23  -1  244.08   22.90
   3 -26  -1  237.88   19.70
   3 -26  -1  228.78   18.30
 -26  23  -1  217.08   21.60
   3 -26  -1  211.08   18.40
   3 -26  -1  241.98   21.70
  23   3  -1  223.08   19.50
  23   3  -1  204.68   22.00
 -23  -3   1  222.48   25.50
 -23  -3   1  196.48   19.00
  26 -23   1  241.88   25.70
 -23  -3   1  149.09   22.80
 -23  -3   1  188.18   18.20
  26 -23   1  203.08   23.10
  26 -23   1  232.78   23.80
 -26  26  -1  257.87   22.40
  26   0  -1  219.48   19.20
 -26  26  -1  190.68   19.60
   0 -26  -1  235.48   14.50
 -26  26  -1  203.28   20.40
   0 -26  -1  195.68   19.20
  26   0  -1  224.28   25.10
   0 -26  -1  229.78   19.50
   0 -26  -1  200.58   19.60
  26 -26   1  222.08   24.10
 -26   0   1  258.57   41.90
 -26   0   1  268.97   22.60
 -26   0   1  228.28   26.40
  26 -26   1  228.08   31.60
 -26   0   1  174.78   26.40
  26 -26   1  263.17   25.90
  -3 -26  -1  162.98   22.30
  -3 -26  -1  158.78   12.30
 -26  29  -1  142.89   20.50
  -3 -26  -1  122.39   16.80
  -3 -26  -1  140.59   15.00
  29  -3  -1  153.18   26.60
  -3 -26  -1  147.69   19.20
  -3 -26  -1  182.08   13.30
  29  -3  -1  150.38   16.00
 -26  29  -1  156.18   16.40
 -26  29  -1  108.09   17.10
  26 -29   1  153.08   22.10
 -29   3   1  129.39   17.90
 -29   3   1  134.59   34.40
 -29   3   1  169.38   18.30
 -29   3   1  141.69   24.70
  26 -29   1  151.18   23.60
  26 -29   1  131.39   25.20
  -6 -26  -1   86.69   12.40
  -6 -26  -1   66.29   14.90
  -6 -26  -1   70.49   11.20
  -6 -26  -1   78.89   14.70
  -6 -26  -1   61.49   11.20
  32  -6  -1   77.39   13.20
 -26  32  -1   68.79   14.30
  32  -6  -1   68.29   17.80
  -6 -26  -1   91.09   18.80
  26 -32   1   70.79   16.30
 -32   6   1   93.99   17.50
 -32   6   1   72.29   18.30
  26 -32   1   82.99   17.30
  26 -32   1   75.89   21.50
 -32   6   1  123.79   18.90
  -9 -26  -1   85.59   14.80
  -9 -26  -1   63.29   15.30
  35  -9  -1   61.09   11.80
 -26  35  -1   52.99   13.00
  35  -9  -1   41.00   22.60
  -9 -26  -1   55.09   13.00
  -9 -26  -1   59.79   12.60
 -35   9   1   54.99   13.90
  26 -35   1   95.39   24.00
 -35   9   1   98.69   25.60
 -35   9   1   64.09   15.40
  26 -35   1   46.60   15.30
  26 -35   1   67.89   16.50
 -27  -8  -1    6.10    8.90
 -27  -8  -1   20.40    7.20
 -27  -8  -1    3.30   10.20
  35 -27  -1   23.30   11.30
  35 -27  -1   27.20   13.30
 -35  27   1   34.90   19.30
   8 -35   1   28.60   10.50
 -35  27   1   18.50    9.10
   8 -35   1   21.80    7.00
   8 -35   1   27.40    7.00
   8 -35   1   33.40   14.30
 -27  -5  -1   61.29   17.60
 -27  -5  -1  113.79   19.00
  32 -27  -1   91.99   22.00
  32 -27  -1   77.39   18.90
 -27  -5  -1   90.79   13.70
 -27  -5  -1   51.99   16.80
  32 -27  -1   61.29   17.20
   5 -32   1   66.29   15.40
   5 -32   1   74.69   16.50
 -32  27   1   61.09   16.20
   5 -32   1   80.79   13.60
   5 -32   1   80.79   12.40
 -32  27   1   70.69   17.00
 -32  27   1   74.19   13.30
   5 -32   1   86.59   18.30
  27   5   1   96.09   18.20
 -27  -2  -1  166.08   16.00
  29 -27  -1  140.49   23.00
 -27  -2  -1  200.78   25.40
 -27  -2  -1  164.18   26.60
  29 -27  -1  188.58   29.30
  -2  29  -1  150.38   17.40
  29 -27  -1  159.38   23.80
 -27  -2  -1  136.89   24.30
 -29  27   1  185.28   19.50
   2 -29   1  158.78   21.60
   2 -29   1  181.28   16.60
 -29  27   1  196.18   21.10
   2 -29   1  171.18   19.70
   2 -29   1  185.98   21.00
   2 -29   1  187.08   15.70
   2 -29   1  189.08   21.00
 -29  27   1  179.18   17.20
  26 -27  -1  115.89   18.70
 -27   1  -1  148.19   25.80
  26 -27  -1  114.19   17.70
  26 -27  -1  134.89   21.70
 -27   1  -1  152.38   26.40
 -27   1  -1  157.58   21.90
   1  26  -1  147.49   16.90
  26 -27  -1  150.18   24.90
 -27   1  -1  139.29   14.30
  -1 -26   1  121.69   18.60
  -1 -26   1  104.39   16.00
  -1 -26   1  110.39   16.80
  -1 -26   1  115.89   16.50
 -26  27   1  137.19   14.70
 -26  27   1  111.89   17.90
 -26  27   1  112.39   13.60
  -1 -26   1   96.99   15.70
  27  -1   1   99.09   19.90
  -1 -26   1  111.99   13.10
  27  -1   1   86.99   14.30
  23 -27  -1  121.39   15.50
 -27   4  -1  103.39   16.50
 -27   4  -1  116.39   15.20
 -27   4  -1  114.79   22.00
  23 -27  -1   86.19   15.70
  23 -27  -1  159.98   21.50
  23 -27  -1   78.19   17.10
 -27   4  -1  112.39   15.30
 -27   4  -1   61.39   14.00
 -23  27   1  132.69   14.30
  27  -4   1  137.39   15.10
  -4 -23   1  166.88   21.90
 -23  27   1  131.99   18.00
  -4 -23   1  165.48   15.70
  27  -4   1  128.09   10.50
  27  -4   1  129.59   11.00
  -4 -23   1  132.19   13.70
  -4 -23   1  127.79   14.50
  -4 -23   1  128.29   14.20
  -4 -23   1  154.58   21.10
  27  -4   1  127.99   20.90
   7  20  -1  212.98   19.80
  20 -27  -1  232.78   42.70
  20 -27  -1  228.88   19.40
  20 -27  -1  192.48   18.30
 -27   7  -1  231.88   25.10
 -27   7  -1  209.18   15.50
  20 -27  -1  220.98   18.90
 -27   7  -1  211.58   17.40
 -27   7  -1  199.98   21.20
 -27   7  -1  209.18   23.50
  27  -7   1  256.37   26.10
 -20  27   1  268.67   18.80
  -7 -20   1  258.67   20.30
  27  -7   1  226.28   25.90
  -7 -20   1  235.28   19.80
  27  -7   1  235.08   17.00
 -20  27   1  234.78   21.30
  -7 -20   1  214.68   14.90
  -7 -20   1  247.98   15.20
  27  -7   1  220.88   18.40
  -7 -20   1  209.58   32.30
  -7 -20   1  246.48   21.00
  17 -27  -1  287.57   28.30
  10  17  -1  235.08   24.10
 -27  10  -1  246.98   14.70
 -27  10  -1  227.08   24.80
  17 -27  -1  246.58   12.40
  10  17  -1  239.08   12.80
 -27  10  -1  237.38   14.70
  17 -27  -1  255.67   13.10
 -27  10  -1  276.57   22.00
  17 -27  -1  259.37   22.70
  17 -27  -1  245.18   18.20
 -27  10  -1  249.78   19.10
 -27  10  -1  258.37   25.90
  17 -27  -1  252.57   17.50
  10  17  -1  273.17   22.70
 -10 -17   1  267.57   22.00
  27 -10   1  241.38   18.80
  27 -10   1  231.28   19.30
  27 -10   1  244.98   25.70
  27 -10   1  197.88   17.70
 -10 -17   1  233.68   19.80
 -17  27   1  228.98   20.30
 -10 -17   1  219.88   20.10
 -17  27   1  241.98   18.00
  27 -10   1  248.08   25.20
 -10 -17   1  264.97   21.50
  14 -27  -1   45.30   13.30
  14 -27  -1   56.49    8.70
 -27  13  -1   45.60   11.50
  13  14  -1   60.79   12.80
 -27  13  -1   74.09   14.40
  14 -27  -1   58.79    9.30
  14 -27  -1   47.90    7.80
 -27  13  -1   53.19    6.20
 -27  13  -1   17.90    7.70
  13  14  -1   56.99   10.50
  14 -27  -1   43.20    7.90
  13  14  -1   31.00    9.10
 -27  13  -1   45.10    6.50
 -27  13  -1   54.09   10.80
  27 -13   1   50.49   11.20
  27 -13   1   54.79   14.40
 -13 -14   1   60.29   12.00
 -14  27   1   39.30    8.40
  27 -13   1   72.59   14.60
  27 -13   1   39.20    9.80
 -13 -14   1   72.79   14.60
  27 -13   1   47.30   12.90
 -13 -14   1   40.30   10.10
 -13 -14   1   48.10   10.50
  11 -27  -1  229.98   16.10
  11 -27  -1  246.98   12.40
  11 -27  -1  233.98   12.00
 -27  16  -1  257.47   19.90
  11 -27  -1  218.58   15.10
  16  11  -1  264.57   20.80
 -27  16  -1  217.38   19.20
  16  11  -1  243.98   21.10
  11 -27  -1  208.68   23.60
  11 -27  -1  256.37   19.00
 -27  16  -1  245.08   24.30
  16  11  -1  187.18   18.00
  27 -16   1  257.97   23.70
  27 -16   1  246.68   22.70
  27 -16   1  214.28   24.30
 -16 -11   1  289.97   24.40
 -16 -11   1  257.17   21.00
  27 -16   1  206.48   20.20
  27 -16   1  254.37   26.50
 -16 -11   1  265.77   20.70
 -16 -11   1  232.88   23.00
   8 -27  -1  133.79   21.60
 -27  19  -1  141.49   19.60
   8 -27  -1  163.08   15.30
  19   8  -1  145.49   17.20
   8 -27  -1  172.48   24.10
 -27  19  -1   88.09   15.90
   8 -27  -1  140.89   14.20
   8 -27  -1  114.99   12.10
 -27  19  -1  150.68   16.50
  19   8  -1  119.79   17.50
   8 -27  -1  134.29   17.60
 -19  -8   1  119.39   21.60
  27 -19   1  126.89   22.20
 -19  -8   1  113.79   16.20
 -19  -8   1   69.49   13.10
  27 -19   1   67.89   15.80
 -19  -8   1  107.89   19.30
  27 -19   1  107.39   21.10
   5 -27  -1  106.89   18.00
   5 -27  -1  119.59   16.00
   5 -27  -1  120.49   19.40
   5 -27  -1  130.49   18.30
  22   5  -1   98.39   14.50
 -27  22  -1   96.19   17.60
   5 -27  -1   75.39   12.70
 -27  22  -1  126.19   18.70
  22   5  -1   86.09   17.20
   5 -27  -1  117.09   16.50
 -27  22  -1  114.89   18.80
  27 -22   1  100.09   20.90
  27 -22   1   80.59   18.10
 -22  -5   1   85.79   17.70
 -22  -5   1  102.99   20.30
 -22  -5   1   77.99   13.20
  27 -22   1  111.79   21.20
 -27  25  -1  228.48   22.60
  25   2  -1  274.97   22.00
   2 -27  -1  256.87   25.10
   2 -27  -1  273.77   21.70
   2 -27  -1  266.27   22.90
 -27  25  -1  282.77   23.40
 -27  25  -1  294.37   23.90
  25   2  -1  285.07   27.90
   2 -27  -1  261.77   23.00
 -25  -2   1  240.58   31.30
 -25  -2   1  259.27   22.20
  27 -25   1  223.08   26.40
 -25  -2   1  235.38   23.40
  27 -25   1  225.58   24.00
  27 -25   1  256.77   30.70
 -25  -2   1  231.78   26.70
  -1 -27  -1  182.28   11.70
  -1 -27  -1  153.08   10.20
  -1 -27  -1  148.09   20.20
  28  -1  -1  195.88   28.50
  28  -1  -1  131.59   23.20
 -27  28  -1  151.98   20.00
  -1 -27  -1  137.99   18.70
 -27  28  -1  167.48   23.00
  -1 -27  -1  141.89   16.80
  -1 -27  -1  133.89   18.90
 -27  28  -1  112.49   17.30
 -28   1   1  129.29   24.10
 -28   1   1  125.69   17.30
 -28   1   1  132.59   24.20
  27 -28   1  164.28   24.10
  27 -28   1  152.18   23.10
  27 -28   1  105.89   21.10
 -28   1   1  175.08   22.90
  31  -4  -1   89.29   17.90
  -4 -27  -1  111.79   16.40
  -4 -27  -1  135.99   17.00
  -4 -27  -1  104.39   11.80
  -4 -27  -1  101.79   17.00
  31  -4  -1  139.09   26.00
  -4 -27  -1   75.99   15.50
  -4 -27  -1  102.69   11.00
 -27  31  -1  141.19   22.00
 -31   4   1   30.90   18.40
 -31   4   1   96.69   15.80
 -31   4   1  100.99   17.90
  27 -31   1  103.09   24.20
  27 -31   1   93.99   17.90
 -31   4   1  125.29   23.90
  27 -31   1  102.69   19.70
  -7 -27  -1  105.69   19.10
  -7 -27  -1   79.89   13.40
 -27  34  -1   95.59   18.60
  34  -7  -1   82.79   22.70
  -7 -27  -1  106.29   16.60
  -7 -27  -1  100.99   14.50
  -7 -27  -1   76.49   10.40
  27 -34   1  114.19   22.90
  27 -34   1   67.69   17.60
 -34   7   1   85.69   17.60
 -34   7   1  102.79   17.70
  27 -34   1   69.79   17.90
 -34   7   1   51.49   17.50
 -28  -6  -1  120.49   20.30
  34 -28  -1  114.69   24.00
 -28  -6  -1  133.59   17.40
  34 -28  -1  116.09   25.40
 -28  -6  -1   83.09   18.60
   6 -34   1  138.49   23.00
   6 -34   1  109.49   17.60
   6 -34   1  119.89   21.30
   6 -34   1  142.19   14.50
   6 -34   1  120.59   14.50
 -34  28   1  136.09   22.70
 -34  28   1  153.48   20.20
  31 -28  -1   98.69   20.20
 -28  -3  -1  146.49   22.50
  31 -28  -1  123.89   23.00
 -28  -3  -1  104.29   23.20
 -28  -3  -1   98.29   20.00
 -28  -3  -1  118.29   16.00
  31 -28  -1   75.29   17.00
 -31  28   1  121.99   17.20
 -31  28   1  147.79   21.20
   3 -31   1  113.49   19.60
   3 -31   1  141.89   18.00
 -31  28   1  100.09   18.40
  28   3   1  131.29   19.10
   3 -31   1  109.39   18.30
   3 -31   1  132.69   14.10
   3 -31   1  108.09   19.40
   0  28  -1   79.39   15.30
 -28   0  -1   97.59   20.40
 -28   0  -1   91.69   14.30
  28 -28  -1   67.09   14.60
  28 -28  -1   43.50   13.50
 -28   0  -1   70.99   19.00
  28 -28  -1   42.90   14.20
 -28   0  -1   49.80   13.80
   0 -28   1   74.39   15.50
   0 -28   1   80.79   13.60
   0 -28   1   77.59   15.40
 -28  28   1   66.09   12.30
   0 -28   1   87.09   13.30
   0 -28   1   63.19   12.70
 -28  28   1   80.59   16.80
 -28  28   1   81.69   13.50
  28   0   1  103.19   18.80
   0 -28   1   84.49   16.40
  25 -28  -1  104.79   18.20
 -28   3  -1  120.59   22.50
  25 -28  -1  112.19   22.20
 -28   3  -1   79.69   12.80
 -28   3  -1   63.59   16.90
 -28   3  -1  104.59   18.60
 -28   3  -1   73.99   16.50
   3  25  -1  103.39   16.90
  25 -28  -1   84.99   15.10
  -3 -25   1   85.59   13.90
  -3 -25   1   94.49   17.20
  28  -3   1   82.29   13.50
  -3 -25   1   86.39   14.10
 -25  28   1   86.99   16.70
 -25  28   1   87.79   14.20
  -3 -25   1   69.19   12.10
  -3 -25   1   92.39   17.10
  -3 -25   1   86.39   14.70
  28  -3   1   97.89   19.80
  22 -28  -1  260.27   27.90
  22 -28  -1  280.57   22.60
   6  22  -1  265.57   23.10
 -28   6  -1  258.47   19.50
 -28   6  -1  275.77   28.10
 -28   6  -1  261.97   27.60
 -28   6  -1  232.48   17.20
  22 -28  -1  266.67   19.80
 -28   6  -1  263.47   22.50
  22 -28  -1  241.88   21.10
 -22  28   1  259.77   19.30
  -6 -22   1  303.27   22.20
  28  -6   1  268.77   18.20
  28  -6   1  240.98   19.70
 -22  28   1  300.27   24.40
  28  -6   1  287.77   20.10
  -6 -22   1  259.77   22.40
  -6 -22   1  250.17   20.00
  -6 -22   1  209.98   19.70
  28  -6   1  282.17   28.50
  -6 -22   1  235.48   17.00
  -6 -22   1  242.48   21.60
 -28   9  -1  382.96   33.30
 -28   9  -1  361.16   19.60
 -28   9  -1  369.26   19.70
 -28   9  -1  338.97   40.50
   9  19  -1  416.36   28.10
 -28   9  -1  394.36   32.90
  19 -28  -1  368.66   23.00
  19 -28  -1  382.46   13.30
 -28   9  -1  431.06   25.00
  19 -28  -1  382.96   33.80
  19 -28  -1  373.16   22.90
  19 -28  -1  407.06   14.10
  28  -9   1  370.56   24.20
  28  -9   1  322.87   22.10
  -9 -19   1  317.27   31.50
 -19  28   1  354.86   21.70
  -9 -19   1  353.06   24.90
  -9 -19   1  319.27   24.10
  -9 -19   1  359.46   26.00
  28  -9   1  349.17   31.30
  28  -9   1  332.97   30.50
  28  -9   1  370.36   23.60
  12  16  -1  128.89   26.50
 -28  12  -1  152.88   11.00
  12  16  -1  129.19   11.50
  16 -28  -1  145.29   14.60
 -28  12  -1  153.28   10.60
 -28  12  -1  170.68   18.50
  16 -28  -1  165.68   26.00
 -28  12  -1  103.09   18.30
  16 -28  -1  134.89   10.50
 -28  12  -1  105.39   18.50
  16 -28  -1  152.58   13.30
 -28  12  -1  151.08   15.60
  16 -28  -1  135.89   12.60
 -12 -16   1  179.98   27.00
  28 -12   1  115.59   19.20
 -12 -16   1  199.18   20.30
 -12 -16   1  200.08   18.70
  28 -12   1  191.58   22.80
 -12 -16   1  202.08   20.10
  28 -12   1  165.88   17.80
  28 -12   1  139.59   15.10
 -16  28   1  183.18   16.20
  28 -12   1  184.28   18.70
  13 -28  -1  322.17   21.70
  13 -28  -1  338.57   18.50
 -28  15  -1  320.17   22.50
  15  13  -1  342.17   25.80
 -28  15  -1  351.66   29.20
  13 -28  -1  341.07   16.60
  13 -28  -1  325.97   29.00
  13 -28  -1  349.77   19.10
 -28  15  -1  297.47   23.20
  13 -28  -1  337.77   16.60
  28 -15   1  334.77   29.50
 -15 -13   1  327.37   23.40
  28 -15   1  339.07   31.20
 -15 -13   1  367.26   27.40
 -15 -13   1  356.56   27.60
  28 -15   1  367.96   27.90
  28 -15   1  338.77   26.20
 -28  18  -1  219.48   20.00
  18  10  -1  240.48   20.80
  10 -28  -1  207.08   16.50
  10 -28  -1  217.48   18.50
  10 -28  -1  202.58   22.80
 -28  18  -1  232.88   20.00
  10 -28  -1  202.38   15.40
 -28  18  -1  241.48   24.80
 -18 -10   1  259.47   24.50
  28 -18   1  254.27   26.80
 -18 -10   1  260.37   26.40
 -18 -10   1  323.37   23.00
  28 -18   1  260.77   28.10
  28 -18   1  270.67   27.90
 -18 -10   1  276.67   26.00
  28 -18   1  268.47   25.50
 -28  21  -1  137.79   21.80
 -28  21  -1  127.79   26.80
  21   7  -1  134.89   28.60
 -28  21  -1  110.09   18.60
   7 -28  -1  160.58   24.00
   7 -28  -1  111.39   14.90
   7 -28  -1  136.39   14.40
   7 -28  -1  110.69   17.80
  21   7  -1  139.79   20.80
   7 -28  -1  119.09   16.80
 -21  -7   1  110.69   19.50
 -21  -7   1  136.69   18.90
  28 -21   1  133.29   21.40
 -21  -7   1  157.58   24.60
  28 -21   1  151.88   23.00
 -21  -7   1  161.08   17.60
  28 -21   1  113.69   20.40
 -28  24  -1  137.09   20.30
   4 -28  -1  117.39   20.10
   4 -28  -1  113.99   18.70
  24   4  -1  129.89   17.80
  24   4  -1  115.29   19.40
   4 -28  -1  115.99   16.20
   4 -28  -1  140.89   19.70
 -28  24  -1  129.69   19.80
   4 -28  -1  125.39   18.20
 -28  24  -1  105.59   16.50
 -24  -4   1  160.68   36.20
  28 -24   1  141.09   23.80
  28 -24   1  136.19   24.80
 -24  -4   1  165.88   18.40
 -24  -4   1  204.98   29.10
 -24  -4   1  226.08   25.80
  28 -24   1  145.59   22.80
 -28  27  -1  133.69   22.50
   1 -28  -1  130.49   19.40
 -28  27  -1  166.88   22.60
   1 -28  -1  120.99   17.30
  27   1  -1  118.09   20.50
 -28  27  -1  112.79   16.90
  27   1  -1  154.18   17.20
   1 -28  -1  128.89   17.10
   1 -28  -1  134.39   20.30
 -27  -1   1  139.99   26.60
  28 -27   1   91.29   18.60
 -27  -1   1  132.79   18.90
  28 -27   1  139.99   23.30
 -27  -1   1  147.69   20.30
  28 -27   1  175.98   26.10
 -27  -1   1  122.29   22.70
  -2 -28  -1   96.59    9.90
  30  -2  -1  106.39   15.60
  -2 -28  -1  133.19   18.40
 -28  30  -1  135.09   21.30
  -2 -28  -1  138.59   19.70
  -2 -28  -1  127.99   19.70
  30  -2  -1   94.39   19.50
 -28  30  -1   95.99   16.70
 -28  30  -1  102.69   16.70
  -2 -28  -1  114.29   10.50
  -2 -28  -1  108.49   16.80
  28 -30   1   90.09   19.60
 -30   2   1   88.79   16.70
  28 -30   1   58.29   16.40
 -30   2   1   56.89   17.20
  28 -30   1   92.59   20.50
 -30   2   1   63.79   18.80
 -30   2   1   61.29   12.70
 -28  33  -1   56.99   13.00
  -5 -28  -1   79.19   11.70
  -5 -28  -1   48.80   11.20
  -5 -28  -1   67.09   11.20
  33  -5  -1   65.39   15.80
  -5 -28  -1   85.69   18.00
  -5 -28  -1   60.49   12.00
  28 -33   1   64.29   15.10
  28 -33   1   64.49   20.20
 -33   5   1   50.79   13.80
 -33   5   1   21.60   13.50
  28 -33   1   74.59   18.80
 -33   5   1   78.29   15.60
 -29  -4  -1   69.19   12.00
 -29  -4  -1   85.49   19.00
  33 -29  -1   71.79   18.90
 -29  -4  -1   68.79   17.60
  33 -29  -1   49.30   16.50
 -33  29   1   93.09   18.90
   4 -33   1   63.79   16.60
   4 -33   1   41.20   12.20
 -33  29   1  101.89   17.10
   4 -33   1   71.29   18.20
   4 -33   1   77.29   12.40
   4 -33   1   82.89   13.80
 -29  -1  -1  131.19   27.10
 -29  -1  -1   96.19   17.50
 -29  -1  -1  134.79   24.80
  30 -29  -1  131.89   24.90
  30 -29  -1   83.29   18.30
 -29  -1  -1  146.79   14.80
  30 -29  -1  138.19   22.60
 -30  29   1  129.09   21.20
 -30  29   1  145.29   25.90
   1 -30   1  114.09   18.90
 -30  29   1  120.29   17.90
   1 -30   1  109.49   20.20
   1 -30   1  146.39   22.30
   1 -30   1  131.49   14.70
   1 -30   1  128.29   16.80
  29   1   1   92.29   19.80
 -29   2  -1  140.89   22.90
 -29   2  -1  137.69   15.20
 -29   2  -1  107.59   16.60
  27 -29  -1  143.99   27.40
  27 -29  -1  136.29   21.20
 -29   2  -1  162.28   26.60
   2  27  -1  160.08   18.20
  27 -29  -1  157.28   22.80
  -2 -27   1  165.78   20.10
  -2 -27   1  150.88   20.20
  -2 -27   1  162.38   22.20
  -2 -27   1  147.59   15.50
  29  -2   1  147.49   24.80
  -2 -27   1  116.99   16.70
  -2 -27   1   85.29   14.80
 -27  29   1  154.78   22.80
 -27  29   1  135.59   18.00
   5  24  -1   59.49   13.20
 -29   5  -1   48.60   13.10
 -29   5  -1   47.40   10.30
 -29   5  -1   23.70   13.80
  24 -29  -1   53.29   14.20
  24 -29  -1   68.59   14.90
 -29   5  -1   53.59   13.10
 -29   5  -1   49.60   10.50
  24 -29  -1   56.39   13.00
  29  -5   1   62.69    9.10
  -5 -24   1   40.40   11.20
  -5 -24   1   60.59   12.80
  29  -5   1   46.70   12.90
  -5 -24   1   50.49   11.20
  -5 -24   1   69.29   12.10
 -24  29   1   59.59   13.50
  -5 -24   1   37.20    8.70
  29  -5   1   58.59    9.70
  -5 -24   1   35.70    9.90
 -24  29   1   74.79   13.30
  21 -29  -1  126.29   15.10
  21 -29  -1  113.99   15.00
  21 -29  -1  116.09   21.70
 -29   8  -1  149.69   15.60
 -29   8  -1   71.09   17.50
 -29   8  -1  136.89   12.80
  21 -29  -1  138.09   15.70
 -29   8  -1  130.99   22.90
 -29   8  -1  148.69   13.70
 -29   8  -1  148.19   20.20
   8  21  -1  156.98   22.00
  -8 -21   1  173.18   18.90
 -21  29   1  156.18   15.10
  -8 -21   1  173.48   30.90
  -8 -21   1  161.28   17.50
 -21  29   1  164.88   22.00
  -8 -21   1  161.38   17.40
  29  -8   1  154.58   14.90
  29  -8   1  170.38   16.40
  -8 -21   1  157.98   11.70
  -8 -21   1  152.38   11.80
  18 -29  -1   70.49   12.40
  18 -29  -1   39.30    9.40
  18 -29  -1   44.30    8.80
 -29  11  -1   62.29    9.50
  18 -29  -1   33.40    5.70
 -29  11  -1   47.00   16.30
 -29  11  -1   41.10    8.30
 -29  11  -1   35.60   11.50
  18 -29  -1   44.40   14.90
 -29  11  -1   41.70   11.50
 -29  11  -1   35.60    9.30
  11  18  -1   47.50   12.20
  18 -29  -1   50.49    7.40
  29 -11   1   37.80   10.60
 -11 -18   1   34.30    9.10
 -11 -18   1   67.09   14.10
  29 -11   1   35.60    8.60
 -11 -18   1   34.10   11.10
  29 -11   1   46.80   13.90
  29 -11   1   57.99   15.20
 -11 -18   1   50.49   13.00
 -18  29   1   37.60    8.80
  15 -29  -1  254.27   15.30
  15 -29  -1  289.47   20.40
 -29  14  -1  268.87   26.70
 -29  14  -1  256.47   12.10
  14  15  -1  243.78   17.60
  14  15  -1  288.17   24.00
 -29  14  -1  252.17   12.20
 -29  14  -1  266.07   23.20
 -29  14  -1  259.97   20.60
  15 -29  -1  281.67   32.50
  15 -29  -1  279.27   16.50
  15 -29  -1  209.18   17.60
  15 -29  -1  261.17   15.70
 -14 -15   1  203.38   20.90
  29 -14   1  220.28   25.70
 -14 -15   1  225.78   20.70
 -14 -15   1  167.78   25.90
 -14 -15   1  230.18   20.50
  29 -14   1  219.38   21.70
  29 -14   1  172.38   24.40
 -29  17  -1  449.16   27.40
  17  12  -1  473.75   28.00
  12 -29  -1  462.85   23.40
  12 -29  -1  433.86   21.90
 -29  17  -1  488.25   35.70
 -29  17  -1  476.55   46.30
  12 -29  -1  473.85   35.50
  12 -29  -1  491.55   18.40
  12 -29  -1  415.16   30.80
  12 -29  -1  452.35   17.90
  17  12  -1  472.45   30.30
  29 -17   1  474.95   37.10
 -17 -12   1  408.66   33.90
  29 -17   1  413.56   31.20
 -17 -12   1  456.25   29.00
  29 -17   1  434.16   31.60
 -17 -12   1  419.16   27.10
 -17 -12   1  555.34   35.10
  29 -17   1  463.25   36.00
   9 -29  -1  186.48   16.40
 -29  20  -1  210.88   22.00
 -29  20  -1  221.68   30.30
   9 -29  -1  219.48   23.60
  20   9  -1  247.28   21.70
   9 -29  -1  236.58   20.90
  20   9  -1  235.68   22.60
 -29  20  -1  221.98   20.30
   9 -29  -1  207.18   17.30
  29 -20   1  163.68   23.80
 -20  -9   1  209.58   24.10
 -20  -9   1  227.18   19.90
  29 -20   1  204.68   28.70
 -20  -9   1  189.88   19.00
 -20  -9   1  220.18   23.60
  29 -20   1  232.48   24.30
   6 -29  -1  246.18   21.10
 -29  23  -1  261.87   22.70
   6 -29  -1  251.47   24.10
 -29  23  -1  251.57   21.70
 -29  23  -1  273.77   26.20
  23   6  -1  253.87   22.10
  23   6  -1  225.68   24.70
   6 -29  -1  263.77   20.60
   6 -29  -1  223.98   21.00
 -23  -6   1  250.67   28.30
 -23  -6   1  289.17   28.60
  29 -23   1  257.47   28.40
 -23  -6   1  280.97   23.30
  29 -23   1  291.07   28.80
  29 -23   1  296.17   29.20
   3 -29  -1  136.89   21.00
   3 -29  -1  149.88   27.70
  26   3  -1  140.09   18.80
 -29  26  -1  117.29   18.90
   3 -29  -1   95.89   20.90
   3 -29  -1  114.09   17.10
   3 -29  -1  102.39   15.50
  26   3  -1   98.89   18.60
 -29  26  -1  108.39   17.10
 -29  26  -1  128.79   21.30
  29 -26   1  129.69   23.10
  29 -26   1  124.59   23.00
 -26  -3   1  145.89   20.70
 -26  -3   1  175.18   27.50
 -26  -3   1  122.49   22.90
 -26  -3   1  182.08   18.80
  29 -26   1  170.78   26.80
  29   0  -1   73.39   19.60
   0 -29  -1  100.79   17.00
  29   0  -1   74.39   16.10
 -29  29  -1   72.19   16.00
   0 -29  -1   49.99   11.50
 -29  29  -1   48.40   14.70
 -29  29  -1   64.89   14.60
   0 -29  -1   65.29   15.20
   0 -29  -1   86.69   16.10
 -29   0   1   83.39   19.60
 -29   0   1   97.99   17.90
 -29   0   1   88.99   15.90
 -29   0   1   44.40   18.20
  29 -29   1   34.90   13.20
  29 -29   1   81.99   18.40
  29 -29   1   56.69   18.20
  -3 -29  -1   54.69    9.10
  -3 -29  -1   44.70   15.70
  32  -3  -1   34.40   10.10
  32  -3  -1   24.40   13.40
  -3 -29  -1   31.00   11.00
  -3 -29  -1   55.49   12.30
 -29  32  -1   58.29   14.70
  -3 -29  -1   54.29   11.50
 -32   3   1   51.59   11.80
  29 -32   1   62.29   17.00
  29 -32   1   22.40   10.70
  29 -32   1   30.80   13.60
 -32   3   1   54.99   13.50
 -32   3   1   75.09   26.90
  35  -6  -1   52.29   16.30
  -6 -29  -1   35.60   14.60
 -29  35  -1   51.79   15.20
  -6 -29  -1   63.19   13.30
  -6 -29  -1   44.20   10.60
 -35   6   1   64.39   16.30
 -35   6   1   42.40   19.30
  29 -35   1   45.50   15.50
 -35   6   1   69.59   16.10
  29 -35   1   19.10   16.40
 -30  -2  -1   71.79   13.30
 -30  -2  -1   45.50   16.80
  32 -30  -1   70.19   16.30
  32 -30  -1   73.49   17.20
 -30  -2  -1   57.99   15.20
  32 -30  -1   77.69   21.30
   2 -32   1   85.89   13.20
   2 -32   1  101.59   19.40
   2 -32   1   67.69   13.20
 -32  30   1   75.69   15.80
   2 -32   1   79.19   18.20
 -32  30   1   76.79   16.80
   2 -32   1   62.49   13.60
 -30   1  -1   71.49   20.00
 -30   1  -1  102.69   15.70
 -30   1  -1   77.79   15.10
  29 -30  -1   68.39   16.70
  29 -30  -1   87.59   21.30
  29 -30  -1   67.79   15.30
 -30   1  -1   64.19   15.50
  -1 -29   1   56.69   13.90
  -1 -29   1   87.49   13.70
 -29  30   1   81.99   17.10
  -1 -29   1   69.29   15.10
  30  -1   1   67.49   18.90
  -1 -29   1   93.59   14.60
  -1 -29   1   98.79   17.40
 -29  30   1   92.69   15.50
  -1 -29   1   87.39   16.00
[truncated: 1,206,208 more chars]
