# Supplementary material for: Crystal structure of a new europium(III) compound based on thio­phene­acrylic acid
Source: Acta Crystallogr E Crystallogr Commun. 2023 Jan 1;79(Pt 1):38–43. doi: 10.1107/S2056989022011884 (PMC9815134; doi:10.1107/S2056989022011884)
Supplement: Supplementary file 2 [file e-79-00038-Isup2.hkl]

data_I                                                                          
_shelx_title ' KCSuJ59_0m_b.res in R3'                                          
_shelx_refln_list_code          4                                               
_shelx_F_calc_maximum      356.50                                               
_exptl_crystal_F_000      1710.00                                               
_reflns_d_resolution_high  0.6990                                               
                                                                                
loop_                                                                           
 _space_group_symop_operation_xyz                                               
 'x, y, z'                                                                      
 '-y, x-y, z'                                                                   
 '-x+y, -x, z'                                                                  
 'x+2/3, y+1/3, z+1/3'                                                          
 '-y+2/3, x-y+1/3, z+1/3'                                                       
 '-x+y+2/3, -x+1/3, z+1/3'                                                      
 'x+1/3, y+2/3, z+2/3'                                                          
 '-y+1/3, x-y+2/3, z+2/3'                                                       
 '-x+y+1/3, -x+2/3, z+2/3'                                                      
                                                                                
_cell_length_a    26.5369                                                       
_cell_length_b    26.5369                                                       
_cell_length_c     5.9386                                                       
_cell_angle_alpha  90.000                                                       
_cell_angle_beta   90.000                                                       
_cell_angle_gamma 120.000                                                       
                                                                                
_shelx_F_squared_multiplier     1.000                                           
                                                                                
loop_                                                                           
 _refln_index_h                                                                 
 _refln_index_k                                                                 
 _refln_index_l                                                                 
 _refln_F_squared_calc                                                          
 _refln_F_squared_meas                                                          
 _refln_F_squared_sigma                                                         
 _refln_observed_status                                                         
  -1   1  -8       1297.28       1196.82       100.20 o                         
  -3   2  -8       1387.03       1400.61        84.90 o                         
   0   2  -8       1435.25       1316.53       107.48 o                         
  -5   3  -8       1243.67       1296.59        91.56 o                         
  -2   3  -8       1053.14       1039.29        94.63 o                         
   1   3  -8       1699.10       1594.29        95.08 o                         
  -7   4  -8       1978.44       1794.73        99.71 o                         
  -4   4  -8       1320.99       1306.69        90.76 o                         
  -1   4  -8        801.32        835.98        79.16 o                         
   2   4  -8       1301.52       1236.47       108.33 o                         
  -9   5  -8       1330.77       1277.38        97.93 o                         
  -6   5  -8       1615.64       1772.89       106.48 o                         
  -3   5  -8       2508.12       2711.08       208.74 o                         
   0   5  -8       1767.62       1833.46        96.25 o                         
   3   5  -8        922.97        820.95        73.09 o                         
 -11   6  -8        456.96        345.61        56.21 o                         
  -8   6  -8       1491.65       1356.59        96.32 o                         
  -5   6  -8       1117.66       1276.35        91.63 o                         
  -2   6  -8       1671.29       1500.21        85.02 o                         
   1   6  -8       1371.10       1276.67        87.29 o                         
   4   6  -8       1272.39       1246.82       101.95 o                         
 -10   7  -8       1175.93       1022.02        85.59 o                         
  -7   7  -8       1177.98       1084.40        91.42 o                         
  -4   7  -8       1443.09       1407.96        89.28 o                         
  -1   7  -8       1355.10       1347.33       100.78 o                         
   2   7  -8       1006.31        946.86       110.55 o                         
   5   7  -8        645.27        602.46        69.00 o                         
 -12   8  -8       1147.90        916.66        81.59 o                         
  -9   8  -8       1075.37       1066.89        91.16 o                         
  -6   8  -8       1590.85       1568.60       103.55 o                         
  -3   8  -8       1963.71       1870.59        91.15 o                         
   0   8  -8       1018.79        862.23        73.84 o                         
   3   8  -8        964.62        842.38        87.95 o                         
 -11   9  -8       1336.46       1197.25        89.22 o                         
  -8   9  -8       1457.07       1462.91       118.72 o                         
  -5   9  -8       1484.97       1536.29        72.88 o                         
  -2   9  -8       1458.86       1411.25        92.03 o                         
   1   9  -8       1041.42        774.03        82.72 o                         
 -10  10  -8       1203.90       1286.93        95.65 o                         
  -7  10  -8       1852.24       1832.27       111.40 o                         
  -4  10  -8       1503.29       1579.04       105.67 o                         
  -1  10  -8       1454.48       1375.95       157.25 o                         
  -9  11  -8       1582.13       1610.88       112.96 o                         
  -6  11  -8       1306.86       1293.52        76.93 o                         
  -3  11  -8        799.43        826.89        76.24 o                         
  -8  12  -8       1666.35       1488.21       105.88 o                         
  -5  12  -8       1417.16       1287.84        83.06 o                         
   0   1  -7       3434.22       3548.83       102.62 o                         
  -2   2  -7       2874.68       2853.46        76.34 o                         
   1   2  -7       2209.40       2240.87        78.58 o                         
  -4   3  -7       2777.33       2774.24        80.05 o                         
  -1   3  -7       5009.28       5259.52       105.07 o                         
   2   3  -7       4092.90       4085.03       107.97 o                         
  -6   4  -7       1691.85       1553.56        64.12 o                         
  -3   4  -7       3856.62       3994.41        89.82 o                         
   0   4  -7       4126.38       4310.29       126.78 o                         
   3   4  -7       2023.62       2005.18        77.58 o                         
  -8   5  -7       2000.41       1995.54        97.17 o                         
  -5   5  -7       3092.22       2928.41       110.40 o                         
  -2   5  -7       2483.99       2355.18       100.09 o                         
   1   5  -7       2308.80       2217.13        75.60 o                         
   4   5  -7       1602.48       1680.03        88.69 o                         
 -10   6  -7       2780.54       2738.16       104.20 o                         
  -7   6  -7       2450.70       2355.27       107.58 o                         
  -4   6  -7       2656.11       2647.37       119.75 o                         
  -1   6  -7       2257.25       2251.01       107.22 o                         
   2   6  -7       2926.00       2830.37        98.70 o                         
   5   6  -7       2119.36       2014.03        89.50 o                         
 -12   7  -7       2647.78       2751.57        93.19 o                         
  -9   7  -7       1624.02       1558.32        79.95 o                         
  -6   7  -7       2163.20       2136.47        93.64 o                         
  -3   7  -7       3300.50       3269.77        87.02 o                         
   0   7  -7       1336.22       1291.43        98.63 o                         
   3   7  -7       1833.12       1847.79        77.44 o                         
   6   7  -7       2507.64       2375.71        92.70 o                         
 -14   8  -7       1674.15       1547.37        75.97 o                         
 -11   8  -7        909.61        749.87        52.94 o                         
  -8   8  -7       2378.35       2366.84       100.53 o                         
  -5   8  -7       3112.57       3117.39        90.60 o                         
  -2   8  -7       2109.10       2236.59        86.95 o                         
   1   8  -7       1231.13       1291.85        76.65 o                         
   4   8  -7        679.27        671.59        53.68 o                         
   7   8  -7       2424.05       2324.90       115.73 o                         
 -16   9  -7       2356.04       2467.50        90.91 o                         
 -13   9  -7       2286.23       2355.90        83.34 o                         
 -10   9  -7       1971.98       1841.99       106.99 o                         
  -7   9  -7       1016.48       1054.84        56.92 o                         
  -4   9  -7       1107.91       1134.84        64.79 o                         
  -1   9  -7       1920.80       1915.08        85.54 o                         
   2   9  -7       1769.48       1761.97        87.41 o                         
   5   9  -7       1877.13       1736.53        89.41 o                         
   8   9  -7       1107.94        895.88        67.08 o                         
 -18  10  -7       1408.67       1304.36        87.30 o                         
 -15  10  -7       1923.87       1809.82        92.63 o                         
 -12  10  -7       2274.38       2350.19       119.71 o                         
  -9  10  -7       2825.89       3055.97       109.24 o                         
  -6  10  -7       2614.02       2698.94        96.63 o                         
  -3  10  -7       1690.97       1659.37        73.75 o                         
   0  10  -7        303.85        276.24        48.86 o                         
   3  10  -7       1171.04       1131.15        67.12 o                         
   6  10  -7       1604.08       1393.62        78.72 o                         
   9  10  -7        968.14        902.79        73.88 o                         
 -20  11  -7       1410.91       1329.58        91.17 o                         
 -17  11  -7       1782.43       1770.13       103.37 o                         
 -14  11  -7       1338.26       1206.48       104.21 o                         
 -11  11  -7       1051.78        968.99        73.06 o                         
  -8  11  -7       1856.48       1950.93        95.62 o                         
  -5  11  -7       1615.78       1683.89        88.93 o                         
  -2  11  -7       2385.54       2557.29        99.81 o                         
   1  11  -7       1866.19       1870.32        84.88 o                         
   4  11  -7       2599.36       2697.32       134.82 o                         
   7  11  -7        340.16        346.51        56.45 o                         
  10  11  -7        622.45        797.25       102.30 o                         
 -19  12  -7       1494.41       1532.38        95.64 o                         
 -16  12  -7       2565.37       2778.21       161.08 o                         
 -13  12  -7       2622.17       2768.86       134.08 o                         
 -10  12  -7       1030.91       1004.65        70.90 o                         
  -7  12  -7       1268.19       1171.46        62.52 o                         
  -4  12  -7       1353.51       1342.69        71.07 o                         
  -1  12  -7       1363.75       1385.61        79.57 o                         
   2  12  -7       2056.39       2046.13       109.44 o                         
   5  12  -7       2177.29       2310.56       110.10 o                         
   8  12  -7       1255.78       1265.77        93.83 o                         
 -21  13  -7        832.30        769.69        74.62 o                         
 -18  13  -7       1352.49       1297.42        96.03 o                         
 -15  13  -7       2100.78       2057.51       126.44 o                         
 -12  13  -7       1976.20       2086.67       133.01 o                         
  -9  13  -7       1615.27       1659.05        96.17 o                         
  -6  13  -7       2299.03       2283.69        89.31 o                         
  -3  13  -7       1066.43       1037.33        76.09 o                         
   0  13  -7       1627.10       1584.59        95.30 o                         
   3  13  -7       1620.39       1322.26        96.53 o                         
   6  13  -7       1070.55        938.15        78.67 o                         
 -20  14  -7        596.24        642.30        77.76 o                         
 -17  14  -7       1728.60       1698.05        95.72 o                         
 -14  14  -7       1740.39       1757.86        99.56 o                         
 -11  14  -7       2412.03       2294.03        81.17 o                         
  -8  14  -7       2138.63       2356.91        86.90 o                         
  -5  14  -7       1068.91       1060.89        65.48 o                         
  -2  14  -7       1647.82       1549.76        88.19 o                         
   1  14  -7       2690.10       2665.23       117.77 o                         
   4  14  -7       2112.40       2280.40       119.77 o                         
   7  14  -7        503.00        419.97        66.84 o                         
 -19  15  -7        461.76        323.77        67.04 o                         
 -16  15  -7        955.01       1104.27        87.28 o                         
 -13  15  -7       2045.47       2104.39       110.01 o                         
 -10  15  -7       2486.10       2462.75       109.54 o                         
  -7  15  -7       2383.07       2344.76        88.77 o                         
  -4  15  -7       1380.86       1567.25        91.23 o                         
  -1  15  -7       2088.94       1918.10       102.89 o                         
   2  15  -7       1228.04       1312.78        91.43 o                         
   5  15  -7       1463.81       1420.64       102.27 o                         
 -18  16  -7       1076.25       1283.24        97.54 o                         
 -15  16  -7        954.96       1015.55        78.06 o                         
 -12  16  -7        967.34        884.99        69.84 o                         
  -9  16  -7       1438.39       1280.60        72.33 o                         
  -6  16  -7       2013.12       1985.68        85.51 o                         
  -3  16  -7       2442.00       2615.44       112.53 o                         
   0  16  -7       1912.12       1805.52       109.27 o                         
   3  16  -7       1397.29       1319.05       102.14 o                         
 -17  17  -7       1854.18       1903.22       106.36 o                         
 -14  17  -7       1521.06       1421.21        90.70 o                         
 -11  17  -7       2590.19       2585.23       106.45 o                         
  -8  17  -7       1496.86       1609.79        82.27 o                         
  -5  17  -7       1106.52       1170.53        77.18 o                         
  -2  17  -7       1275.92       1240.58        89.39 o                         
   1  17  -7       1638.26       1746.33       106.09 o                         
 -19  18  -7        417.67        408.88        80.26 o                         
 -16  18  -7       1378.15       1450.47       111.77 o                         
 -13  18  -7       1734.58       1675.18        82.90 o                         
 -10  18  -7       2155.89       2167.81        93.26 o                         
  -7  18  -7       2017.41       2014.49        98.85 o                         
  -4  18  -7       1605.06       1757.19       106.64 o                         
  -1  18  -7       1029.25        952.41        83.05 o                         
 -18  19  -7        715.34        775.54        76.96 o                         
 -15  19  -7        963.91        906.49        63.98 o                         
 -12  19  -7       1057.14       1059.10        72.63 o                         
  -9  19  -7       1616.22       1715.25        89.20 o                         
  -6  19  -7       1835.80       1674.79        91.38 o                         
  -3  19  -7       1136.84       1099.60       113.12 o                         
 -14  20  -7       1182.07       1279.43        81.09 o                         
 -11  20  -7        602.81        512.41        61.34 o                         
  -8  20  -7       1006.24        951.56        88.85 o                         
  -5  20  -7        996.63        961.48        94.24 o                         
 -13  21  -7        630.28        658.06        92.20 o                         
 -10  21  -7       1298.18       1192.01        82.24 o                         
  -7  21  -7        836.81        812.07        77.14 o                         
   0   0  -6       3040.34       3297.99       103.40 o                         
   1   1  -6       7665.39       7645.68       103.01 o                         
  -1   2  -6       1802.37       1821.52        57.52 o                         
   2   2  -6       3445.28       3459.81        93.09 o                         
  -3   3  -6       3398.35       3521.66        69.60 o                         
   0   3  -6       5966.05       5893.08       101.92 o                         
   3   3  -6       2270.06       2302.03        87.74 o                         
  -5   4  -6       5406.85       5583.45        84.98 o                         
  -2   4  -6       4534.55       4613.42       108.58 o                         
   1   4  -6       1823.84       1818.68        71.63 o                         
   4   4  -6       3840.03       3867.99        85.23 o                         
  -7   5  -6       5641.76       5751.28       103.10 o                         
  -4   5  -6       3327.90       3320.34        67.52 o                         
  -1   5  -6       5225.37       5373.35        95.87 o                         
   2   5  -6       5775.57       5887.23       111.41 o                         
   5   5  -6       4684.18       4752.35        97.89 o                         
  -9   6  -6       2664.23       2665.67        79.51 o                         
  -6   6  -6       3650.41       3504.79        67.54 o                         
  -3   6  -6       4991.99       5149.77        95.39 o                         
   0   6  -6      10079.89       9991.26       133.15 o                         
   3   6  -6       2706.13       2769.17        75.77 o                         
   6   6  -6       3591.63       3683.90        98.97 o                         
 -11   7  -6       4217.84       4137.38       100.05 o                         
  -8   7  -6       2644.63       2758.24        94.14 o                         
  -5   7  -6       3976.84       4006.08        83.78 o                         
  -2   7  -6       4954.85       5047.11        96.08 o                         
   1   7  -6       5499.10       5602.15       104.61 o                         
   4   7  -6       5007.05       4950.60       110.18 o                         
   7   7  -6       5531.44       5524.15       116.44 o                         
 -13   8  -6       4887.71       4939.28       110.76 o                         
 -10   8  -6       4141.85       4327.75        92.39 o                         
  -7   8  -6       5258.35       5427.47       100.64 o                         
  -4   8  -6       5765.52       6082.57       109.70 o                         
  -1   8  -6       6470.40       6578.08       111.51 o                         
   2   8  -6       4090.02       4190.27        93.51 o                         
   5   8  -6       3304.07       3313.34       108.81 o                         
   8   8  -6       2544.83       2538.48        95.56 o                         
 -15   9  -6       3307.77       3182.09        97.51 o                         
 -12   9  -6       5357.44       5415.05       108.88 o                         
  -9   9  -6       2012.26       2038.14        59.43 o                         
  -6   9  -6       1288.22       1344.83        59.70 o                         
  -3   9  -6       5675.09       5749.14       109.16 o                         
   0   9  -6       6508.72       6677.38       113.46 o                         
   3   9  -6       6997.09       7214.14       167.42 o                         
   6   9  -6       3022.25       3093.97        88.82 o                         
   9   9  -6       1163.26       1077.72        61.82 o                         
 -17  10  -6       1929.67       1898.59        76.71 o                         
 -14  10  -6       4443.02       4537.80       104.79 o                         
 -11  10  -6       2929.47       2930.68        95.12 o                         
  -8  10  -6       1408.27       1487.81        68.94 o                         
  -5  10  -6       4039.62       4131.89        97.11 o                         
  -2  10  -6       1563.90       1595.05        67.82 o                         
   1  10  -6       3840.43       3857.35       110.01 o                         
   4  10  -6       3782.01       3858.90       105.06 o                         
   7  10  -6       4470.42       4491.77       164.31 o                         
  10  10  -6       1857.90       1823.52        89.69 o                         
 -19  11  -6       2278.41       2128.78        82.53 o                         
 -16  11  -6       2553.42       2726.07       100.36 o                         
 -13  11  -6       3524.28       3693.23       103.79 o                         
 -10  11  -6       2198.03       2184.44        70.78 o                         
  -7  11  -6       2731.50       2825.96        77.68 o                         
  -4  11  -6       2050.76       2088.73        74.99 o                         
  -1  11  -6       2918.51       2912.59        85.65 o                         
   2  11  -6       1973.45       2012.69        81.08 o                         
   5  11  -6        674.40        697.54        54.78 o                         
   8  11  -6        860.45        825.04        61.93 o                         
  11  11  -6       1527.57       1416.92        77.32 o                         
 -21  12  -6        794.40        839.34        59.51 o                         
 -18  12  -6       2325.72       2249.02        79.62 o                         
 -15  12  -6       3560.28       3397.22        92.57 o                         
 -12  12  -6       2249.69       2468.83        95.25 o                         
  -9  12  -6       2331.56       2465.41        76.39 o                         
  -6  12  -6       1774.41       1855.99        85.18 o                         
  -3  12  -6       3802.71       3881.89       110.04 o                         
   0  12  -6       2063.80       2174.91        80.30 o                         
   3  12  -6       1484.20       1692.49        79.48 o                         
   6  12  -6       1478.58       1426.22        73.54 o                         
   9  12  -6       2026.90       2096.80        87.66 o                         
  12  12  -6       1076.02       1095.97        77.62 o                         
 -23  13  -6       2135.77       2462.13       109.25 o                         
 -20  13  -6       1853.88       1810.36        79.55 o                         
 -17  13  -6        612.33        616.63        48.54 o                         
 -14  13  -6       2937.19       2878.66       107.44 o                         
 -11  13  -6       2433.55       2441.64        98.51 o                         
  -8  13  -6       4434.42       4733.40       112.64 o                         
  -5  13  -6       2156.36       2348.69        81.33 o                         
  -2  13  -6       2791.18       2886.93        82.02 o                         
   1  13  -6       1587.17       1512.22        71.61 o                         
   4  13  -6       1343.99       1434.62        76.16 o                         
   7  13  -6        715.68        820.78        58.38 o                         
  10  13  -6        730.70        568.76        68.20 o                         
  13  13  -6       1943.67       1826.21       114.26 o                         
 -25  14  -6       1462.89       1446.91        92.38 o                         
 -22  14  -6       1953.62       1992.68       104.70 o                         
 -19  14  -6       3343.66       3450.04        96.18 o                         
 -16  14  -6       2019.80       2004.25        90.65 o                         
 -13  14  -6       1724.75       1839.43        73.50 o                         
 -10  14  -6        800.39        828.34        52.83 o                         
  -7  14  -6        973.61        984.55        65.59 o                         
  -4  14  -6       2972.92       3187.73        91.61 o                         
  -1  14  -6       4869.70       5000.10       124.59 o                         
   2  14  -6       1559.04       1650.77       113.81 o                         
   5  14  -6       1220.03       1149.57        72.56 o                         
   8  14  -6       1310.89       1295.95        80.53 o                         
  11  14  -6       1230.45       1236.71        82.19 o                         
 -24  15  -6        689.62        582.54        59.07 o                         
 -21  15  -6       1317.51       1344.50        70.60 o                         
 -18  15  -6       3431.36       3623.79       121.36 o                         
 -15  15  -6       3726.45       4114.46       104.34 o                         
 -12  15  -6       3172.73       3273.73        97.03 o                         
  -9  15  -6       1835.30       1972.22        75.40 o                         
  -6  15  -6       2676.09       2812.00        93.63 o                         
  -3  15  -6       1785.44       1818.96        94.77 o                         
   0  15  -6       1690.05       1795.97        87.61 o                         
   3  15  -6       2187.48       2026.07        89.97 o                         
   6  15  -6       1932.09       1987.80       100.77 o                         
   9  15  -6       1575.67       1359.38        84.64 o                         
 -26  16  -6        729.74        777.15        73.24 o                         
 -23  16  -6       1137.04       1224.12        79.65 o                         
 -20  16  -6       1120.10       1101.79        71.85 o                         
 -17  16  -6       1319.40       1410.16        84.12 o                         
 -14  16  -6       2882.35       2963.56        85.70 o                         
 -11  16  -6       2457.35       2432.72       101.52 o                         
  -8  16  -6       3821.39       4093.31       111.03 o                         
  -5  16  -6       3618.07       3780.06       103.68 o                         
  -2  16  -6       2308.37       2230.45       111.59 o                         
   1  16  -6        713.08        822.71        65.70 o                         
   4  16  -6       1660.53       1715.73        90.38 o                         
   7  16  -6       1563.18       1451.52        98.09 o                         
  10  16  -6       1382.86       1523.83       103.84 o                         
 -25  17  -6       1251.63       1224.08        86.63 o                         
 -22  17  -6       1003.06        885.58        55.01 o                         
 -19  17  -6       1168.90       1137.58        74.80 o                         
 -16  17  -6       1885.28       1747.56        77.12 o                         
 -13  17  -6       2236.98       2256.10        77.50 o                         
 -10  17  -6       1857.02       1847.48        85.25 o                         
  -7  17  -6       3312.98       3359.54        96.67 o                         
  -4  17  -6       2332.30       2416.09       111.37 o                         
  -1  17  -6       2716.24       2806.40       109.77 o                         
   2  17  -6       1876.12       1943.43        92.77 o                         
   5  17  -6       1814.84       1746.83       101.70 o                         
   8  17  -6       1488.97       1300.93        91.14 o                         
 -24  18  -6       1087.52       1125.95        67.88 o                         
 -21  18  -6       1523.12       1551.29        90.67 o                         
 -18  18  -6       1408.07       1385.29        56.42 o                         
 -15  18  -6       2663.46       2773.54        88.59 o                         
 -12  18  -6       3147.36       3350.55        94.78 o                         
  -9  18  -6       2028.57       1952.20        80.28 o                         
  -6  18  -6       2396.56       2632.61        90.26 o                         
  -3  18  -6       1543.40       1663.70        90.16 o                         
   0  18  -6       1356.99       1340.00        84.38 o                         
   3  18  -6       1122.70       1127.90        72.72 o                         
   6  18  -6       2314.20       2598.96       113.11 o                         
 -23  19  -6       1706.43       1655.18        89.70 o                         
 -20  19  -6       2240.00       2200.91        97.36 o                         
 -17  19  -6       1910.30       1916.12        82.37 o                         
 -14  19  -6       1597.38       1591.39        95.19 o                         
 -11  19  -6       3005.10       3185.04       100.65 o                         
  -8  19  -6       2713.35       2813.30        91.36 o                         
  -5  19  -6       2359.25       2200.01       111.72 o                         
  -2  19  -6       1624.89       1638.32        94.42 o                         
   1  19  -6       1077.27       1169.63        76.85 o                         
   4  19  -6        980.97        885.47       121.18 o                         
 -25  20  -6        528.04        474.22        58.27 o                         
 -22  20  -6       1436.49       1287.79        87.37 o                         
 -19  20  -6       1902.29       1871.83        69.68 o                         
 -16  20  -6       2709.16       2808.50        92.42 o                         
 -13  20  -6       1888.23       1836.27        80.68 o                         
 -10  20  -6       3806.20       3774.33       106.64 o                         
  -7  20  -6       2808.51       2784.21       100.26 o                         
  -4  20  -6       1143.46       1086.34        72.30 o                         
  -1  20  -6        842.28        877.36        74.65 o                         
   2  20  -6       1436.74       1406.89        93.54 o                         
   5  20  -6       1613.25       1419.19       142.38 o                         
 -24  21  -6       1175.19       1183.06       100.23 o                         
 -21  21  -6       1816.58       1747.09        88.39 o                         
 -18  21  -6        435.25        396.56        39.82 o                         
 -15  21  -6       1062.19       1077.44        67.31 o                         
 -12  21  -6       2175.35       2200.05        87.57 o                         
  -9  21  -6       3261.37       3331.98       103.33 o                         
  -6  21  -6       3153.78       3362.93       108.06 o                         
  -3  21  -6        732.14        741.04        96.85 o                         
   0  21  -6        897.76        993.53        80.57 o                         
   3  21  -6       1252.55       1130.11        92.19 o                         
 -23  22  -6       1488.91       1335.16        73.57 o                         
 -20  22  -6       1872.28       1928.06       100.26 o                         
 -17  22  -6        978.49        981.21        65.71 o                         
 -14  22  -6       1267.36       1361.57        80.97 o                         
 -11  22  -6        933.73        915.84        73.70 o                         
  -8  22  -6        978.01       1042.43        67.89 o                         
  -5  22  -6       2513.31       2439.66       135.66 o                         
  -2  22  -6       1295.68       1333.18        98.67 o                         
   1  22  -6       1385.59       1408.69       100.48 o                         
 -22  23  -6       1142.25       1011.64        74.10 o                         
 -19  23  -6       1340.33       1293.96        75.28 o                         
 -16  23  -6       1489.06       1614.85        82.83 o                         
 -13  23  -6       1136.81       1131.66        66.58 o                         
 -10  23  -6       1671.32       1548.02        88.82 o                         
  -7  23  -6        851.93        924.52        64.36 o                         
  -4  23  -6        845.20        865.57        75.58 o                         
  -1  23  -6        432.26        463.17        62.04 o                         
 -21  24  -6        782.75        763.29        63.82 o                         
 -18  24  -6        619.32        539.82        65.21 o                         
 -15  24  -6        886.61        876.39        63.55 o                         
 -12  24  -6       1058.23       1025.33        89.10 o                         
  -9  24  -6       1764.97       1784.75        93.07 o                         
  -6  24  -6       1141.60       1070.16        87.11 o                         
  -3  24  -6        789.39        764.71        77.78 o                         
 -20  25  -6        739.99        737.85        61.25 o                         
 -17  25  -6        625.38        602.67        64.99 o                         
 -14  25  -6        937.19        891.35        67.74 o                         
 -11  25  -6        654.48        582.48        59.18 o                         
  -8  25  -6        981.70        993.79        85.29 o                         
  -5  25  -6        914.67        916.46        87.67 o                         
 -16  26  -6        691.01        616.70        67.41 o                         
 -13  26  -6       1377.89       1426.93        90.20 o                         
 -10  26  -6        956.79        985.60        79.76 o                         
  -1   1  -5       4512.07       4516.13        61.24 o                         
  -3   2  -5       9019.07       9200.25        94.96 o                         
   0   2  -5       2506.57       2601.86        47.57 o                         
  -5   3  -5       4987.06       4883.06        72.00 o                         
  -2   3  -5       8927.45       8981.77        98.05 o                         
   1   3  -5       5436.33       5439.53        87.71 o                         
  -7   4  -5       2571.59       2566.25        69.57 o                         
  -4   4  -5       5769.80       5600.54        80.19 o                         
  -1   4  -5       7777.05       7800.47       104.88 o                         
   2   4  -5       6125.53       6032.52        94.83 o                         
  -9   5  -5       8233.78       8573.94       111.53 o                         
  -6   5  -5       2860.36       2992.71        55.51 o                         
  -3   5  -5       1607.73       1775.07        74.09 o                         
   0   5  -5       6089.18       6267.08        93.87 o                         
   3   5  -5       8520.42       8395.24       111.02 o                         
 -11   6  -5       2885.45       2903.16        74.67 o                         
  -8   6  -5       6889.30       7119.94       110.86 o                         
  -5   6  -5      11822.14      11838.05       120.62 o                         
  -2   6  -5      24023.62      24464.70       186.28 o                         
   1   6  -5       3670.57       3717.70        68.60 o                         
   4   6  -5       2876.54       3105.06        66.50 o                         
 -13   7  -5       4707.41       4608.87        83.83 o                         
 -10   7  -5       7686.96       7474.76       106.73 o                         
  -7   7  -5       4914.33       4985.47        72.54 o                         
  -4   7  -5       6606.34       6612.07        95.51 o                         
  -1   7  -5       8321.32       8440.13       103.45 o                         
   2   7  -5       9857.30       9847.28       118.61 o                         
   5   7  -5       7586.85       7788.26       107.77 o                         
 -15   8  -5       2771.40       2799.06        72.01 o                         
 -12   8  -5       8110.34       8009.31       110.03 o                         
  -9   8  -5       7978.88       7971.90        93.95 o                         
  -6   8  -5      11110.14      11270.60       126.25 o                         
  -3   8  -5       6377.97       6257.19        94.20 o                         
   0   8  -5       8785.47       8692.76       106.08 o                         
   3   8  -5       5371.03       5262.71        90.30 o                         
   6   8  -5       3644.11       3590.28        74.98 o                         
 -17   9  -5       6420.01       6404.19       114.85 o                         
 -14   9  -5       5430.02       5381.05       102.24 o                         
 -11   9  -5       6213.14       6089.05        90.57 o                         
  -8   9  -5       7077.25       7057.25        96.65 o                         
  -5   9  -5      13784.08      13860.24       142.82 o                         
  -2   9  -5       9794.66       9784.32       120.90 o                         
   1   9  -5       9021.42       8960.49       109.17 o                         
   4   9  -5       3289.56       3440.68        74.57 o                         
   7   9  -5       1513.62       1567.12        60.66 o                         
 -19  10  -5       2306.29       2230.85        72.16 o                         
 -16  10  -5       5998.28       6064.07       105.44 o                         
 -13  10  -5       3921.57       3979.69        76.38 o                         
 -10  10  -5       7399.73       7569.19        88.95 o                         
  -7  10  -5      12890.08      13019.87       137.02 o                         
  -4  10  -5       7718.43       7691.10       106.74 o                         
  -1  10  -5       7678.56       7781.12       101.34 o                         
   2  10  -5       6706.35       6612.02       101.93 o                         
   5  10  -5       2456.73       2540.47        68.69 o                         
   8  10  -5       3075.42       3228.27        92.75 o                         
 -21  11  -5       3625.50       3762.77        89.69 o                         
 -18  11  -5        532.71        579.46        43.39 o                         
 -15  11  -5       3122.28       3166.85        74.78 o                         
 -12  11  -5       6767.97       6817.03        93.42 o                         
  -9  11  -5       8432.32       8403.51       113.45 o                         
  -6  11  -5       8866.90       8823.07       120.55 o                         
  -3  11  -5      13004.44      13207.29       146.02 o                         
   0  11  -5       9064.08       9010.90       114.30 o                         
   3  11  -5       4226.06       4215.81        87.07 o                         
   6  11  -5       2957.42       2981.13        80.08 o                         
   9  11  -5       2386.52       2466.02        77.03 o                         
 -23  12  -5       3629.65       3566.51        92.02 o                         
 -20  12  -5       5122.25       5332.86       105.07 o                         
 -17  12  -5       2928.28       3095.52        82.73 o                         
 -14  12  -5       3948.83       4023.16        63.69 o                         
 -11  12  -5       8502.48       8751.28       117.34 o                         
  -8  12  -5        221.15        241.68        25.22 o                         
  -5  12  -5       2910.87       2995.45        67.55 o                         
  -2  12  -5       4537.67       4634.96        84.83 o                         
   1  12  -5       7073.91       6870.18       106.03 o                         
   4  12  -5       3500.23       3596.17        84.02 o                         
   7  12  -5       3007.25       3162.61        82.55 o                         
  10  12  -5       1522.11       1458.94        73.01 o                         
 -25  13  -5       1416.76       1331.69        60.94 o                         
 -22  13  -5       3087.46       3092.98        85.22 o                         
 -19  13  -5       2689.15       2672.26       109.01 o                         
 -16  13  -5       2617.09       2693.20        52.84 o                         
 -13  13  -5       7204.43       7268.97       108.38 o                         
 -10  13  -5       9135.50       9075.53       118.51 o                         
  -7  13  -5       2568.56       2547.44        63.29 o                         
  -4  13  -5       2766.65       2730.56        65.37 o                         
  -1  13  -5       1994.26       2019.56        61.56 o                         
   2  13  -5       3789.47       3936.77        92.72 o                         
   5  13  -5       3210.60       3286.60        95.08 o                         
   8  13  -5       3213.98       3188.52        84.97 o                         
  11  13  -5       3500.12       3619.17       100.32 o                         
 -27  14  -5       1896.49       1859.64        77.46 o                         
 -24  14  -5       2309.00       2306.34        85.27 o                         
 -21  14  -5       1821.24       1750.41        67.21 o                         
 -18  14  -5       1996.12       2030.97        77.80 o                         
 -15  14  -5       2586.19       2682.96        54.34 o                         
 -12  14  -5       2559.71       2569.89        66.28 o                         
  -9  14  -5       4820.74       4734.22        86.13 o                         
  -6  14  -5       3752.09       3773.97        79.79 o                         
  -3  14  -5       4988.28       5279.13        97.73 o                         
   0  14  -5       2401.35       2409.25        71.43 o                         
   3  14  -5       1238.75       1284.55        60.52 o                         
   6  14  -5       1732.31       1940.84        71.99 o                         
   9  14  -5       2484.84       2608.37       107.80 o                         
  12  14  -5       1289.19       1305.19        73.37 o                         
 -29  15  -5        984.50        955.86        69.16 o                         
 -26  15  -5       1688.44       1666.21        66.74 o                         
 -23  15  -5       2331.97       2390.10        78.04 o                         
 -20  15  -5       3133.94       3199.10        72.38 o                         
 -17  15  -5       2208.69       2160.08        55.97 o                         
 -14  15  -5       1412.78       1314.12        66.31 o                         
 -11  15  -5       2734.81       2824.00        72.32 o                         
  -8  15  -5       4890.68       4989.62        94.12 o                         
  -5  15  -5       2654.23       2678.00        70.77 o                         
  -2  15  -5       2046.22       2126.91        66.30 o                         
   1  15  -5       4472.26       4395.49       104.16 o                         
   4  15  -5       3543.95       3889.24       119.28 o                         
   7  15  -5       2494.15       2529.21        91.32 o                         
  10  15  -5       1451.83       1408.43        87.74 o                         
  13  15  -5        788.72        702.09        57.38 o                         
 -28  16  -5       1395.91       1403.45        80.78 o                         
 -25  16  -5       3927.08       3925.96        97.05 o                         
 -22  16  -5       2407.66       2496.58        74.41 o                         
 -19  16  -5       2046.83       2062.39        53.44 o                         
 -16  16  -5       1624.55       1744.06        66.61 o                         
 -13  16  -5       4538.23       4790.25        94.47 o                         
 -10  16  -5       3178.95       3311.52        80.02 o                         
  -7  16  -5       2654.85       2618.22        80.40 o                         
  -4  16  -5       3025.48       3043.73        76.75 o                         
  -1  16  -5       4287.09       4237.78        96.71 o                         
   2  16  -5       1778.81       1795.48        78.43 o                         
   5  16  -5       1791.68       1810.80        85.19 o                         
   8  16  -5       2310.66       2321.56        88.55 o                         
  11  16  -5       1345.77       1239.43        78.79 o                         
  14  16  -5       1070.23       1312.89        89.89 o                         
 -30  17  -5        420.33        385.26        50.00 o                         
 -27  17  -5        679.98        683.12        47.95 o                         
 -24  17  -5       2969.31       2851.95        79.32 o                         
 -21  17  -5       2772.18       2968.74        81.36 o                         
 -18  17  -5       3885.78       3999.36       107.79 o                         
 -15  17  -5       2009.95       2077.45        68.87 o                         
 -12  17  -5       3844.22       4024.69        92.59 o                         
  -9  17  -5       2033.46       2078.96        73.02 o                         
  -6  17  -5       1919.53       2027.26        72.32 o                         
  -3  17  -5       2955.48       3028.25        87.39 o                         
   0  17  -5       3718.29       3769.07       113.62 o                         
   3  17  -5       2262.76       2501.49        91.16 o                         
   6  17  -5       1339.30       1307.42        92.64 o                         
   9  17  -5       1216.89       1176.49        75.18 o                         
  12  17  -5        487.35        426.55        52.55 o                         
 -29  18  -5       1546.26       1514.69        79.47 o                         
 -26  18  -5        514.19        467.55        42.30 o                         
 -23  18  -5       1011.38       1019.71        42.85 o                         
 -20  18  -5       1735.07       1711.32        53.00 o                         
 -17  18  -5       2631.11       2724.69        69.49 o                         
 -14  18  -5       5253.48       5353.75       104.44 o                         
 -11  18  -5       4189.38       4125.53        93.19 o                         
  -8  18  -5       2694.66       2745.01        78.21 o                         
  -5  18  -5       1809.94       1755.47        90.71 o                         
  -2  18  -5       4201.67       4199.09       110.70 o                         
   1  18  -5       3414.12       3361.47       102.75 o                         
   4  18  -5       2427.28       2571.55        99.69 o                         
   7  18  -5        959.30        868.75        67.79 o                         
  10  18  -5       1154.04       1276.45        92.28 o                         
 -28  19  -5       1063.55        960.60        53.07 o                         
 -25  19  -5       2240.17       2410.64        77.41 o                         
 -22  19  -5       2502.29       2414.90        64.17 o                         
 -19  19  -5       2103.04       2120.78        65.53 o                         
 -16  19  -5        949.49       1071.48        67.39 o                         
 -13  19  -5       2550.03       2508.08        75.45 o                         
 -10  19  -5       3151.51       3246.97       110.90 o                         
  -7  19  -5       4587.61       4482.15       104.56 o                         
  -4  19  -5       2245.64       2300.44        78.48 o                         
  -1  19  -5       2470.71       2505.43        84.79 o                         
   2  19  -5       1933.26       1876.85        83.28 o                         
   5  19  -5       1954.37       2005.88        98.37 o                         
   8  19  -5       1245.92       1440.98        87.91 o                         
  11  19  -5        595.51        561.78        58.65 o                         
 -30  20  -5        636.13        521.89        45.33 o                         
 -27  20  -5        753.64        610.06        48.38 o                         
 -24  20  -5       2769.15       2616.64        63.11 o                         
 -21  20  -5       2102.73       2088.53        50.65 o                         
 -18  20  -5       4827.69       4967.26       124.12 o                         
 -15  20  -5       2694.66       2655.09        83.72 o                         
 -12  20  -5       2674.97       2745.95        79.10 o                         
  -9  20  -5       1166.67       1184.30        64.92 o                         
  -6  20  -5       2853.58       2927.23        85.37 o                         
  -3  20  -5       1946.36       2173.00        86.98 o                         
   0  20  -5       3278.60       3083.25        96.96 o                         
   3  20  -5       2563.60       2523.77        95.91 o                         
   6  20  -5       1192.05       1082.60       103.21 o                         
   9  20  -5        736.97        674.39        68.19 o                         
 -29  21  -5        838.35        842.87        50.27 o                         
 -26  21  -5       1081.06        987.74        42.89 o                         
 -23  21  -5       1974.57       1971.35        65.11 o                         
 -20  21  -5       1460.38       1344.67        59.74 o                         
 -17  21  -5       2938.02       3056.53        86.44 o                         
 -14  21  -5       5519.83       5721.24       126.31 o                         
 -11  21  -5       4536.81       4822.72       104.64 o                         
  -8  21  -5        985.48       1072.06        61.13 o                         
  -5  21  -5       1196.98       1162.64        64.46 o                         
  -2  21  -5       2188.26       2042.88        96.84 o                         
   1  21  -5       1318.20       1345.23        83.89 o                         
   4  21  -5       1167.94       1153.77        73.59 o                         
   7  21  -5       1201.75       1105.83        79.69 o                         
 -28  22  -5        684.29        642.93        50.66 o                         
 -25  22  -5       1134.14       1102.24        47.46 o                         
 -22  22  -5       1912.84       1865.41        64.99 o                         
 -19  22  -5       1502.45       1476.68        61.99 o                         
 -16  22  -5       2329.27       2519.88        83.20 o                         
 -13  22  -5       4008.90       4113.99       101.46 o                         
 -10  22  -5       2486.41       2649.10        81.89 o                         
  -7  22  -5       2319.75       2413.75        87.14 o                         
  -4  22  -5       3186.01       3466.28        98.62 o                         
  -1  22  -5       2402.06       2611.85        92.86 o                         
   2  22  -5        677.05        619.94        57.03 o                         
   5  22  -5        541.66        607.21        72.30 o                         
 -27  23  -5        776.75        704.03        46.73 o                         
 -24  23  -5        801.66        763.05        54.21 o                         
 -21  23  -5       2081.73       2217.15        77.87 o                         
 -18  23  -5       2371.40       2495.56        85.78 o                         
 -15  23  -5       1179.48       1180.38        65.59 o                         
 -12  23  -5       2334.25       2320.04        77.46 o                         
  -9  23  -5       2088.76       2276.51       103.09 o                         
  -6  23  -5       2621.22       2789.01       114.24 o                         
  -3  23  -5       1070.60       1044.30        67.95 o                         
   0  23  -5       1772.93       1739.56        85.80 o                         
   3  23  -5       1464.54       1675.19        98.02 o                         
   6  23  -5        824.57        768.92       130.49 o                         
 -26  24  -5       1200.93       1195.30        71.43 o                         
 -23  24  -5       1255.77       1277.10        60.16 o                         
 -20  24  -5       1749.81       1804.44        84.46 o                         
 -17  24  -5       1602.40       1642.03        70.31 o                         
 -14  24  -5       2288.27       2410.67        79.33 o                         
 -11  24  -5       1660.99       1925.80        76.97 o                         
  -8  24  -5       1606.26       1490.77        76.50 o                         
  -5  24  -5       2098.84       2149.58        97.04 o                         
  -2  24  -5        948.14        800.28        59.35 o                         
   1  24  -5       1054.89       1048.17        77.30 o                         
   4  24  -5        807.00        837.57        89.83 o                         
 -25  25  -5        539.49        537.78        51.19 o                         
 -22  25  -5       1336.08       1252.07        65.17 o                         
 -19  25  -5       2430.66       2370.33       139.07 o                         
 -16  25  -5       1995.86       1853.92       100.05 o                         
 -13  25  -5        950.88        851.43        59.24 o                         
 -10  25  -5       1213.48       1144.81        63.19 o                         
  -7  25  -5       1282.72       1246.15        69.46 o                         
  -4  25  -5       2976.93       3118.45       100.11 o                         
  -1  25  -5        743.08        693.54        63.34 o                         
   2  25  -5        614.19        567.82        77.04 o                         
 -27  26  -5        722.18        660.38       132.89 o                         
 -24  26  -5        342.72        328.23        41.36 o                         
 -21  26  -5        839.14        883.87        60.96 o                         
 -18  26  -5       2025.52       1876.98        82.23 o                         
 -15  26  -5       1789.75       1810.01        73.43 o                         
 -12  26  -5       1075.92       1154.66        88.40 o                         
  -9  26  -5       1892.93       1837.78        79.58 o                         
  -6  26  -5       1213.20       1063.35        65.61 o                         
  -3  26  -5       1202.93       1270.83        84.50 o                         
   0  26  -5        792.51        662.14        71.25 o                         
 -26  27  -5        855.76        944.80        95.20 o                         
 -23  27  -5        688.34        654.08        50.59 o                         
 -20  27  -5       1695.78       1589.00        77.71 o                         
 -17  27  -5       1108.76        985.24        74.03 o                         
 -14  27  -5        692.51        645.73        49.52 o                         
 -11  27  -5        879.72        896.26        61.24 o                         
  -8  27  -5       2156.28       1917.58        90.31 o                         
  -5  27  -5       2046.79       1969.22       106.08 o                         
  -2  27  -5        774.44        767.29        81.37 o                         
 -22  28  -5       1026.71       1007.77        76.79 o                         
 -19  28  -5       2574.66       2614.99        96.04 o                         
 -16  28  -5       1592.17       1553.77        82.62 o                         
 -13  28  -5        874.88        925.08        68.38 o                         
 -10  28  -5        681.04        515.67        61.51 o                         
  -7  28  -5        778.13        700.21        67.83 o                         
  -4  28  -5       1188.70       1031.92       123.76 o                         
 -21  29  -5       1270.01       1215.47        82.63 o                         
 -18  29  -5       1357.82       1396.40        82.79 o                         
 -15  29  -5       2186.57       2345.05       111.59 o                         
 -12  29  -5       1767.70       1996.25       135.91 o                         
  -9  29  -5       1380.32       1393.16       146.88 o                         
  -6  29  -5        682.36        597.84        71.59 o                         
 -20  30  -5        972.00       1032.29        95.96 o                         
 -17  30  -5        482.31        403.08        63.98 o                         
 -14  30  -5        845.39        910.27        96.41 o                         
 -11  30  -5       1365.18       1228.61        90.35 o                         
   0   1  -4      24088.08      24588.55       149.84 o                         
  -2   2  -4      24124.98      24621.67       149.90 o                         
   1   2  -4      12495.09      12047.61        96.89 o                         
  -4   3  -4      19993.21      20329.50       138.20 o                         
  -1   3  -4       7957.61       8251.79        77.20 o                         
   2   3  -4       5559.54       5608.36        71.59 o                         
  -6   4  -4       7648.81       7706.94        82.90 o                         
  -3   4  -4      22466.83      22300.20       154.28 o                         
   0   4  -4      13394.12      13408.75       119.58 o                         
   3   4  -4       8761.01       8579.17        97.39 o                         
  -8   5  -4       1946.86       2021.11        48.20 o                         
  -5   5  -4       3865.84       3899.59        56.76 o                         
  -2   5  -4      20742.77      21143.58       146.28 o                         
   1   5  -4      16872.58      16832.40       135.64 o                         
   4   5  -4       6512.45       6616.89        91.53 o                         
 -10   6  -4       2163.20       2130.41        49.00 o                         
  -7   6  -4       8661.34       8732.13        89.66 o                         
  -4   6  -4      13646.89      13504.37       113.05 o                         
  -1   6  -4       4650.53       4546.12        69.13 o                         
   2   6  -4       1750.43       1849.57        43.45 o                         
   5   6  -4       5981.07       6001.75        83.19 o                         
 -12   7  -4       9126.48       9236.55       105.16 o                         
  -9   7  -4      15641.04      15992.02       127.19 o                         
  -6   7  -4       6039.72       5801.75        69.97 o                         
  -3   7  -4       6752.02       6832.71        90.31 o                         
   0   7  -4      10662.94      10874.75       112.35 o                         
   3   7  -4      12566.56      12115.26       127.15 o                         
   6   7  -4       2726.77       2854.26        58.31 o                         
 -14   8  -4       8764.75       8884.99       117.07 o                         
 -11   8  -4       6613.35       6732.08        70.52 o                         
  -8   8  -4      13666.06      13807.36       116.52 o                         
  -5   8  -4       6018.65       6277.87        82.45 o                         
  -2   8  -4      10516.91      10649.17       108.68 o                         
   1   8  -4       2653.49       2790.32        53.70 o                         
   4   8  -4       2193.45       2127.21        50.60 o                         
   7   8  -4       3093.81       3209.16        65.04 o                         
 -16   9  -4       5449.13       5344.61        82.30 o                         
 -13   9  -4       4129.16       4182.35        59.14 o                         
 -10   9  -4       4396.49       4588.33        63.93 o                         
  -7   9  -4      21700.68      21788.17       168.93 o                         
  -4   9  -4      11287.04      10889.04       112.71 o                         
  -1   9  -4      10947.78      11119.41       110.78 o                         
   2   9  -4       5363.17       5398.71        80.59 o                         
   5   9  -4       8306.97       7780.61       104.53 o                         
   8   9  -4       3638.43       3774.92        77.38 o                         
 -18  10  -4      10731.96      10534.28       120.51 o                         
 -15  10  -4       6817.15       6763.34        75.29 o                         
 -12  10  -4      19319.07      19154.76       138.15 o                         
  -9  10  -4       9117.58       9247.66        93.88 o                         
  -6  10  -4       3144.51       3323.46        74.33 o                         
  -3  10  -4       4769.75       4773.95        76.62 o                         
   0  10  -4      10634.94      10449.63       109.10 o                         
   3  10  -4       8430.75       8401.00       103.36 o                         
   6  10  -4       5196.60       5330.79        83.34 o                         
   9  10  -4      10156.10      10133.02       141.01 o                         
 -20  11  -4       3121.87       3213.15        56.05 o                         
 -17  11  -4       5814.39       5730.20        73.20 o                         
 -14  11  -4      10094.02      10014.21        98.60 o                         
 -11  11  -4      24225.04      24110.53       169.34 o                         
  -8  11  -4      22642.43      22278.81       175.25 o                         
  -5  11  -4       9438.49       9249.47       105.07 o                         
  -2  11  -4       2419.91       2467.98        54.29 o                         
   1  11  -4       1783.28       1791.97        48.32 o                         
   4  11  -4       9981.11       9598.06       112.97 o                         
   7  11  -4       4202.90       4330.73       101.23 o                         
  10  11  -4       5323.45       5458.59        96.39 o                         
 -22  12  -4       2367.08       2367.16        53.82 o                         
 -19  12  -4       4500.28       4348.81        64.80 o                         
 -16  12  -4       8615.48       8684.01        90.50 o                         
 -13  12  -4      10840.85      11030.31       109.92 o                         
 -10  12  -4       6898.65       7080.24        91.66 o                         
  -7  12  -4      21198.56      20829.62       168.96 o                         
  -4  12  -4      13356.78      13164.86       133.56 o                         
  -1  12  -4      16214.51      16062.42       147.43 o                         
   2  12  -4      13354.09      13292.36       141.15 o                         
   5  12  -4       2787.85       2848.97        62.07 o                         
   8  12  -4       1146.09       1191.43        53.51 o                         
  11  12  -4       4277.70       4139.01        70.32 o                         
 -24  13  -4       2480.67       2468.48        52.46 o                         
 -21  13  -4       4342.90       4343.74        85.12 o                         
 -18  13  -4       3771.10       3692.80        60.56 o                         
 -15  13  -4       6906.19       7064.81        81.03 o                         
 -12  13  -4       6497.62       6712.00        72.48 o                         
  -9  13  -4       6929.38       7262.43        97.69 o                         
  -6  13  -4       8651.79       8675.35       104.00 o                         
  -3  13  -4       5072.13       5048.53        79.12 o                         
   0  13  -4       5144.74       5240.30        79.23 o                         
   3  13  -4      10593.43      10409.05       120.24 o                         
   6  13  -4       5099.33       5341.79       102.05 o                         
   9  13  -4       3481.01       3569.94        78.27 o                         
  12  13  -4       2535.92       2470.87        51.54 o                         
 -26  14  -4       3270.67       3323.05        78.73 o                         
 -23  14  -4       3412.22       3496.49        63.88 o                         
 -20  14  -4       5773.33       5880.75        84.29 o                         
 -17  14  -4       4085.05       4149.28        70.27 o                         
 -14  14  -4       3408.88       3450.40        58.62 o                         
 -11  14  -4       6967.46       6855.97        92.08 o                         
  -8  14  -4       8643.98       8501.04       104.34 o                         
  -5  14  -4      10419.66      10563.70       117.28 o                         
  -2  14  -4       5301.74       5460.88        83.69 o                         
   1  14  -4       7049.46       7064.84       100.83 o                         
   4  14  -4       8138.79       8050.36       119.83 o                         
   7  14  -4       4538.51       4808.54        87.30 o                         
  10  14  -4       2193.75       2184.17        62.92 o                         
  13  14  -4       1988.93       2128.45        75.46 o                         
 -28  15  -4       1261.88       1144.36        50.92 o                         
 -25  15  -4        977.33       1040.15        43.73 o                         
 -22  15  -4       4284.54       4249.91        74.70 o                         
 -19  15  -4       6005.64       6278.50        83.80 o                         
 -16  15  -4       2571.06       2641.90        50.92 o                         
 -13  15  -4       7300.28       7306.19        97.72 o                         
 -10  15  -4      12191.10      12167.04       138.67 o                         
  -7  15  -4       2591.29       2528.04        58.96 o                         
  -4  15  -4       2124.77       2152.10        54.31 o                         
  -1  15  -4       9058.28       9051.37       114.48 o                         
   2  15  -4      10225.23      10475.72       136.18 o                         
   5  15  -4       3277.27       3330.65        74.17 o                         
   8  15  -4       1725.27       1575.10        56.77 o                         
  11  15  -4       1017.75       1060.68        42.27 o                         
  14  15  -4       2066.55       1959.50        77.98 o                         
 -30  16  -4       2155.86       2209.65        67.02 o                         
 -27  16  -4       2730.03       2894.99        65.13 o                         
 -24  16  -4       1145.91       1226.67        45.25 o                         
 -21  16  -4       1697.08       1664.02        52.94 o                         
 -18  16  -4       1597.03       1523.49        49.53 o                         
 -15  16  -4       5708.56       5950.86        72.47 o                         
 -12  16  -4       8375.11       8472.73       105.46 o                         
  -9  16  -4      12025.87      12029.24       128.28 o                         
  -6  16  -4       1232.95       1292.81        55.84 o                         
  -3  16  -4       6844.56       7088.89       102.34 o                         
   0  16  -4       7040.34       6960.15       114.29 o                         
   3  16  -4       4200.40       4075.98        81.86 o                         
   6  16  -4       2493.60       2533.42        71.01 o                         
   9  16  -4       1674.90       1654.11        62.92 o                         
  12  16  -4       1315.23       1284.96        47.32 o                         
  15  16  -4        894.89        954.89        57.87 o                         
 -32  17  -4       1652.27       1694.77        67.05 o                         
 -29  17  -4       1721.52       1754.53        52.61 o                         
 -26  17  -4       3173.27       3111.28        63.22 o                         
 -23  17  -4       3741.95       3813.62        72.38 o                         
 -20  17  -4       3664.44       3783.79        67.89 o                         
 -17  17  -4       1969.58       2007.99        45.11 o                         
 -14  17  -4       1279.31       1234.56        46.23 o                         
 -11  17  -4       3396.30       3434.98        67.57 o                         
  -8  17  -4       8919.88       8759.95       129.81 o                         
  -5  17  -4       5407.00       5387.16        85.55 o                         
  -2  17  -4       5530.89       5430.54        86.79 o                         
   1  17  -4       7509.51       7292.46       116.72 o                         
   4  17  -4       3380.93       3518.39        78.66 o                         
   7  17  -4       1395.52       1414.14        59.20 o                         
  10  17  -4        766.81        726.02        49.19 o                         
  13  17  -4       1334.80       1368.94        64.05 o                         
  16  17  -4        993.28        974.52        57.29 o                         
 -31  18  -4       1632.89       1705.48       122.98 o                         
 -28  18  -4        771.71        878.04        45.16 o                         
 -25  18  -4       1779.33       1783.71        49.23 o                         
 -22  18  -4       3937.03       4000.76        71.63 o                         
 -19  18  -4       4230.01       4261.16        66.84 o                         
 -16  18  -4       4690.96       4804.46        68.15 o                         
 -13  18  -4       4256.96       4247.68        79.88 o                         
 -10  18  -4       8282.33       8328.62       109.06 o                         
  -7  18  -4       1646.27       1535.79        63.66 o                         
  -4  18  -4       2066.59       2009.31        54.55 o                         
  -1  18  -4       3079.52       3222.77        72.62 o                         
   2  18  -4       6663.62       6541.72       110.65 o                         
   5  18  -4       1643.78       1711.13        73.28 o                         
   8  18  -4       1517.53       1498.71        60.30 o                         
  11  18  -4        937.96        890.15        39.94 o                         
  14  18  -4        654.17        615.89        51.60 o                         
 -33  19  -4       1057.35        993.49        75.04 o                         
 -30  19  -4       1247.26       1225.85        49.09 o                         
 -27  19  -4       1725.58       1641.96        66.75 o                         
 -24  19  -4       1884.33       1968.30        49.47 o                         
 -21  19  -4       2105.45       2090.41        57.82 o                         
 -18  19  -4       4379.61       4247.15        65.47 o                         
 -15  19  -4       3540.97       3463.06        75.85 o                         
 -12  19  -4       2980.18       2980.23        74.06 o                         
  -9  19  -4      10446.98      10445.61       130.72 o                         
  -6  19  -4       6622.40       6478.04        99.41 o                         
  -3  19  -4       4740.57       4713.58        92.43 o                         
   0  19  -4       1895.45       1925.63        65.71 o                         
   3  19  -4       1926.74       1791.76        70.69 o                         
   6  19  -4       1700.72       1598.30        69.41 o                         
   9  19  -4       1293.65       1340.39        62.45 o                         
  12  19  -4        918.84        944.88        54.92 o                         
 -32  20  -4        793.81        784.53        71.24 o                         
 -29  20  -4        975.51       1002.24        50.32 o                         
 -26  20  -4       1103.27       1123.18        39.45 o                         
 -23  20  -4       3206.79       3259.99        63.59 o                         
 -20  20  -4       2317.90       2356.56        53.23 o                         
 -17  20  -4       1572.68       1631.23        57.23 o                         
 -14  20  -4       5286.64       5293.00        98.15 o                         
 -11  20  -4       4260.26       4540.15        92.57 o                         
  -8  20  -4       3441.75       3425.08        78.14 o                         
  -5  20  -4       4107.77       4201.72        88.34 o                         
  -2  20  -4       5832.09       5798.50       109.36 o                         
   1  20  -4       5027.77       5129.73       109.68 o                         
   4  20  -4        944.01        972.25        55.02 o                         
   7  20  -4        351.20        361.38        38.10 o                         
  10  20  -4       1044.39       1000.95        60.72 o                         
  13  20  -4        863.22        951.34        81.61 o                         
 -31  21  -4       1557.38       1579.51        63.07 o                         
 -28  21  -4       1956.06       2029.72        61.39 o                         
 -25  21  -4       1410.63       1389.84        43.37 o                         
 -22  21  -4       2502.39       2524.33        75.98 o                         
 -19  21  -4       2211.95       2048.00        50.01 o                         
 -16  21  -4       2469.55       2475.99        83.47 o                         
 -13  21  -4       4842.70       4930.26        92.96 o                         
 -10  21  -4       2669.56       2668.67        69.88 o                         
  -7  21  -4       2088.87       2136.81        66.25 o                         
  -4  21  -4       3730.96       3534.43        88.62 o                         
  -1  21  -4       3894.33       4060.93       106.10 o                         
   2  21  -4       2076.33       2165.68        72.37 o                         
   5  21  -4       1332.65       1393.47        64.71 o                         
   8  21  -4       1709.09       1539.76        71.46 o                         
  11  21  -4        564.71        430.16        66.81 o                         
 -30  22  -4       1348.50       1224.00        58.21 o                         
 -27  22  -4       1486.31       1560.64        65.83 o                         
 -24  22  -4       3720.46       3674.29        67.79 o                         
 -21  22  -4       3328.62       3379.17        84.28 o                         
 -18  22  -4       2947.78       3259.70        81.30 o                         
 -15  22  -4       2293.93       2326.04        71.25 o                         
 -12  22  -4       2327.91       2237.34        92.77 o                         
  -9  22  -4       1593.72       1724.96        66.18 o                         
  -6  22  -4       2802.48       2799.97       101.91 o                         
  -3  22  -4       1699.96       1733.64        77.18 o                         
   0  22  -4       1708.30       1635.16        84.56 o                         
   3  22  -4       2309.42       2364.19        94.29 o                         
   6  22  -4       1546.98       1442.07        63.24 o                         
   9  22  -4        821.18        742.54        65.09 o                         
 -32  23  -4        541.47        449.64        59.22 o                         
 -29  23  -4        818.75        815.67        48.68 o                         
 -26  23  -4        716.55        717.62        46.70 o                         
 -23  23  -4       3504.91       3481.70        67.04 o                         
 -20  23  -4       3379.63       3464.82        75.75 o                         
 -17  23  -4       5660.86       5692.66       101.35 o                         
 -14  23  -4       2108.21       2130.59        68.52 o                         
 -11  23  -4       2900.66       2848.65        79.14 o                         
  -8  23  -4       2042.21       2175.43        69.60 o                         
  -5  23  -4       1440.06       1438.13        67.46 o                         
  -2  23  -4       1239.66       1369.89        66.78 o                         
   1  23  -4       1490.34       1483.41        67.35 o                         
   4  23  -4       1420.00       1368.22        73.39 o                         
   7  23  -4        984.81        870.40        66.71 o                         
 -31  24  -4        876.21        953.81        79.91 o                         
 -28  24  -4       2042.73       2154.99        62.22 o                         
 -25  24  -4        933.27       1002.28        46.88 o                         
 -22  24  -4       1211.12       1343.72        45.23 o                         
 -19  24  -4       2181.66       2099.78        71.31 o                         
 -16  24  -4       4285.56       4311.90        89.51 o                         
 -13  24  -4       3347.59       3510.47        84.73 o                         
 -10  24  -4       2088.70       2211.94        70.39 o                         
  -7  24  -4       1800.99       1705.05        69.46 o                         
  -4  24  -4       1620.18       1702.23        73.07 o                         
  -1  24  -4       2073.20       2236.65        93.87 o                         
   2  24  -4       1171.28       1087.08        73.96 o                         
   5  24  -4       1635.06       1598.86        87.87 o                         
   8  24  -4        815.59        790.70        65.92 o                         
 -30  25  -4       1011.28        994.62        79.54 o                         
 -27  25  -4       1299.29       1292.61        57.85 o                         
 -24  25  -4       2107.53       2168.77        63.95 o                         
 -21  25  -4       2429.00       2485.58        74.67 o                         
 -18  25  -4       2264.74       2242.21        72.41 o                         
 -15  25  -4        358.45        432.09        37.23 o                         
 -12  25  -4       2841.64       2738.94        80.77 o                         
  -9  25  -4       2214.01       2089.99        74.58 o                         
  -6  25  -4       2503.68       2594.23        67.63 o                         
  -3  25  -4       1875.20       1877.60        87.22 o                         
   0  25  -4       1479.03       1448.95        68.35 o                         
   3  25  -4       1256.37       1175.64        66.60 o                         
   6  25  -4        818.44        885.08        71.75 o                         
 -29  26  -4        893.85        873.09        69.78 o                         
 -26  26  -4        556.99        446.25        35.88 o                         
 -23  26  -4       2147.66       2012.89        60.82 o                         
 -20  26  -4       3306.30       3347.23       103.49 o                         
 -17  26  -4       2569.34       2618.66        80.18 o                         
 -14  26  -4       1076.13       1086.60        57.67 o                         
 -11  26  -4       2091.91       2130.59        74.68 o                         
  -8  26  -4       1096.10       1064.70        49.12 o                         
  -5  26  -4       1279.81       1220.16        54.64 o                         
  -2  26  -4       1080.27       1273.13        70.00 o                         
   1  26  -4       2697.01       2794.52       138.52 o                         
   4  26  -4       1085.80       1169.40        78.40 o                         
 -28  27  -4       1591.74       1590.29        77.99 o                         
 -25  27  -4        325.79        301.66        38.26 o                         
 -22  27  -4       1121.52       1014.66        42.68 o                         
 -19  27  -4       1414.64       1439.41        67.29 o                         
 -16  27  -4       2535.98       2604.87        77.91 o                         
 -13  27  -4       2047.62       2124.24        73.59 o                         
 -10  27  -4       2919.35       3014.11        76.90 o                         
  -7  27  -4       1492.75       1421.79        60.28 o                         
  -4  27  -4       1044.09       1119.59        65.87 o                         
  -1  27  -4        798.23        770.55        57.24 o                         
   2  27  -4        985.60        895.05        71.19 o                         
 -27  28  -4       1213.84       1246.86        64.23 o                         
 -24  28  -4        907.41        827.71        46.31 o                         
 -21  28  -4       1238.32       1171.70        77.25 o                         
 -18  28  -4       1301.42       1227.00        60.59 o                         
 -15  28  -4        925.92        903.71        54.26 o                         
 -12  28  -4       1859.42       1726.73        68.73 o                         
  -9  28  -4       1840.52       1923.88        73.84 o                         
  -6  28  -4       1369.77       1390.36        61.37 o                         
  -3  28  -4       1567.10       1515.70        86.99 o                         
   0  28  -4       1303.68       1211.15        77.39 o                         
 -29  29  -4        723.64       1021.71       171.71 o                         
 -26  29  -4       1189.12       1238.61        82.14 o                         
 -23  29  -4       1105.23       1090.74        65.77 o                         
 -20  29  -4       1240.59       1214.82        80.96 o                         
 -17  29  -4       1922.03       1939.17        71.54 o                         
 -14  29  -4       1023.53        965.85        66.12 o                         
 -11  29  -4       1103.94       1166.50        61.23 o                         
  -8  29  -4       1444.72       1454.55        74.83 o                         
  -5  29  -4       1001.10        913.82        70.98 o                         
  -2  29  -4       1223.20       1079.30        84.38 o                         
 -25  30  -4       1932.65       1899.61        71.33 o                         
 -22  30  -4       2186.53       2249.48        97.17 o                         
 -19  30  -4       2238.07       2271.82        77.47 o                         
 -16  30  -4       1213.14       1287.69        64.65 o                         
 -13  30  -4        966.22        998.80        78.61 o                         
 -10  30  -4       1542.25       1469.04        63.98 o                         
  -7  30  -4        915.29        957.49        75.39 o                         
  -4  30  -4       1078.18       1027.05        88.98 o                         
 -24  31  -4        687.44        594.66        63.85 o                         
 -21  31  -4       1759.80       1921.68        94.96 o                         
 -18  31  -4       2354.68       2472.43        99.17 o                         
 -15  31  -4       2886.11       3068.85       101.06 o                         
 -12  31  -4       1101.94       1049.14        70.50 o                         
  -9  31  -4        539.76        635.14        61.18 o                         
  -6  31  -4        558.04        560.51        61.46 o                         
 -23  32  -4        273.65        264.64        60.14 o                         
 -20  32  -4        553.96        523.90        53.04 o                         
 -17  32  -4       2001.16       2125.07        99.77 o                         
 -14  32  -4       2719.25       3193.01       149.01 o                         
 -11  32  -4       1613.61       1620.72        91.80 o                         
  -8  32  -4        779.92        684.32        70.43 o                         
 -19  33  -4        854.36        754.53        54.89 o                         
 -16  33  -4        521.04        457.07        50.29 o                         
 -13  33  -4       1058.35        948.84       103.18 o                         
   0   0  -3      19833.06      19615.46       201.74 o                         
   1   1  -3      29051.64      29807.65       156.35 o                         
  -1   2  -3      64590.18      65113.50       283.95 o                         
   2   2  -3      25608.93      25701.17       150.53 o                         
  -3   3  -3      20520.98      21031.17       123.39 o                         
   0   3  -3      21157.85      21112.58       147.31 o                         
   3   3  -3      30720.50      30554.42       179.32 o                         
  -5   4  -3      16380.21      15977.25       113.41 o                         
  -2   4  -3      12164.24      11951.04        91.98 o                         
   1   4  -3      24373.23      24665.21       154.94 o                         
   4   4  -3       8732.17       8832.53        88.70 o                         
  -7   5  -3      10381.30      10530.13        92.22 o                         
  -4   5  -3      18236.18      18258.26       126.29 o                         
  -1   5  -3       5834.13       5520.08        64.27 o                         
   2   5  -3      10016.90       9883.84        98.89 o                         
   5   5  -3      33617.46      34035.28       210.48 o                         
  -9   6  -3      15632.01      15372.08       105.68 o                         
  -6   6  -3      12270.11      12013.85       112.21 o                         
  -3   6  -3      21465.19      22080.37       151.00 o                         
   0   6  -3      27029.29      27195.30       168.02 o                         
   3   6  -3      15056.16      15298.83       127.45 o                         
   6   6  -3       5719.75       5476.84        59.47 o                         
 -11   7  -3       5024.28       4978.91        55.58 o                         
  -8   7  -3       3946.16       3868.66        52.17 o                         
  -5   7  -3       4676.62       4483.51        64.92 o                         
  -2   7  -3      24663.03      24218.08       156.99 o                         
   1   7  -3      45988.64      45683.01       251.86 o                         
   4   7  -3       7926.85       7684.27        87.06 o                         
   7   7  -3      17352.99      17498.40       126.44 o                         
 -13   8  -3      24690.79      24470.21       151.47 o                         
 -10   8  -3      13993.69      14090.67       112.45 o                         
  -7   8  -3       3794.88       3790.43        51.16 o                         
  -4   8  -3      12282.44      12348.53       110.74 o                         
  -1   8  -3      10444.43      10795.38        97.89 o                         
   2   8  -3      13771.82      13389.52       127.78 o                         
   5   8  -3      14447.73      14433.42       126.25 o                         
   8   8  -3      20082.79      19750.95       139.80 o                         
 -15   9  -3       7958.37       8235.70        82.46 o                         
 -12   9  -3       8007.10       7983.55        75.77 o                         
  -9   9  -3      22174.64      21631.37       147.36 o                         
  -6   9  -3       6579.14       6031.86        75.83 o                         
  -3   9  -3       8710.51       8721.32        89.67 o                         
   0   9  -3       3749.02       3884.26        65.09 o                         
   3   9  -3      17115.64      16811.85       138.08 o                         
   6   9  -3       9679.96       9610.61        87.39 o                         
   9   9  -3       2986.70       3082.66        50.49 o                         
 -17  10  -3       4799.62       4738.17        62.94 o                         
 -14  10  -3      13507.30      13899.09       108.22 o                         
 -11  10  -3       7984.00       8181.42        85.94 o                         
  -8  10  -3       9843.50      10252.34        98.57 o                         
  -5  10  -3       8326.66       8258.64        91.35 o                         
  -2  10  -3      16289.17      16148.53       138.72 o                         
   1  10  -3      22369.63      22220.27       156.07 o                         
   4  10  -3       7675.99       7571.02        94.17 o                         
   7  10  -3       3311.06       3325.78        48.93 o                         
  10  10  -3       3548.97       3613.69        54.55 o                         
 -19  11  -3       5321.62       5186.45        64.75 o                         
 -16  11  -3       4098.27       4142.75        59.08 o                         
 -13  11  -3      10123.23      10068.49        90.09 o                         
 -10  11  -3       5547.90       5481.46        64.58 o                         
  -7  11  -3       8449.78       8388.80        89.80 o                         
  -4  11  -3       8477.69       8567.98        92.12 o                         
  -1  11  -3       4868.63       4858.25        70.28 o                         
   2  11  -3      20182.79      20237.14       167.47 o                         
   5  11  -3      10901.23      10731.18        91.98 o                         
   8  11  -3       2569.01       2660.58        44.44 o                         
  11  11  -3       3323.18       3226.93        53.98 o                         
 -21  12  -3       5958.51       5954.52        67.34 o                         
 -18  12  -3      14362.11      14168.46       122.92 o                         
 -15  12  -3      17000.10      16894.08       124.76 o                         
 -12  12  -3      11857.83      11997.22       103.67 o                         
  -9  12  -3       4892.60       4844.46        67.38 o                         
  -6  12  -3      11034.66      10854.50       108.24 o                         
  -3  12  -3       3656.71       3686.86        60.11 o                         
   0  12  -3      13541.52      13741.07       123.84 o                         
   3  12  -3       6465.47       6655.83        78.46 o                         
   6  12  -3       2072.46       2010.12        41.71 o                         
   9  12  -3       2917.98       3047.22        48.63 o                         
  12  12  -3       4539.96       4611.07        89.73 o                         
 -23  13  -3       2820.88       2796.19        55.83 o                         
 -20  13  -3       9736.08       9877.37        91.76 o                         
 -17  13  -3      23430.06      23813.38       165.44 o                         
 -14  13  -3       8887.58       8672.80        84.25 o                         
 -11  13  -3       8084.62       7909.89        75.18 o                         
  -8  13  -3      13417.53      13355.59       119.48 o                         
  -5  13  -3       9906.20      10157.06       108.00 o                         
  -2  13  -3       6014.71       6064.91        88.73 o                         
   1  13  -3       4463.87       4404.86        64.89 o                         
   4  13  -3       9255.82       9321.67        88.51 o                         
   7  13  -3       7553.70       7377.98        80.18 o                         
  10  13  -3       4662.98       4705.37        64.57 o                         
  13  13  -3        600.20        599.21        30.17 o                         
 -25  14  -3       2000.85       2047.74        55.09 o                         
 -22  14  -3       3389.42       3418.80        52.83 o                         
 -19  14  -3       5275.76       5241.42        68.63 o                         
 -16  14  -3       5869.04       5870.46        71.96 o                         
 -13  14  -3      15311.14      15087.80       114.86 o                         
 -10  14  -3      19593.74      19181.59       149.78 o                         
  -7  14  -3      23118.54      23367.15       182.11 o                         
  -4  14  -3       1351.85       1425.82        34.36 o                         
  -1  14  -3       7801.05       7892.36        85.24 o                         
   2  14  -3       5634.11       5639.02        64.17 o                         
   5  14  -3       6380.95       6456.81        73.58 o                         
   8  14  -3       2005.40       2028.55        58.63 o                         
  11  14  -3       5470.69       5472.16        78.27 o                         
  14  14  -3       4160.07       4075.84        74.88 o                         
 -27  15  -3       2455.50       2382.07        49.99 o                         
 -24  15  -3       5502.64       5515.70        70.08 o                         
 -21  15  -3       4600.10       4703.37        60.41 o                         
 -18  15  -3       5152.29       4995.10        65.08 o                         
 -15  15  -3       7885.29       7763.20        75.69 o                         
 -12  15  -3       7525.07       7487.14        76.73 o                         
  -9  15  -3       2346.34       2481.16        52.11 o                         
  -6  15  -3      14031.52      13974.72       117.42 o                         
  -3  15  -3      14998.93      14818.11       119.77 o                         
   0  15  -3      16432.09      16412.48       121.23 o                         
   3  15  -3       6760.70       6920.91        75.20 o                         
   6  15  -3       3953.70       3965.33        64.08 o                         
   9  15  -3       2676.27       2921.38        57.80 o                         
  12  15  -3       4563.33       4479.54        67.72 o                         
  15  15  -3       1439.04       1509.52        47.81 o                         
 -29  16  -3       2162.12       2206.65        51.28 o                         
 -26  16  -3        563.24        628.22        29.04 o                         
 -23  16  -3       1908.67       1880.60        49.73 o                         
 -20  16  -3       2476.11       2520.83        47.92 o                         
 -17  16  -3       9361.94       9158.97        85.11 o                         
 -14  16  -3       8574.87       8636.73        82.41 o                         
 -11  16  -3      13271.53      13148.84       121.77 o                         
  -8  16  -3       4877.97       5009.55        68.49 o                         
  -5  16  -3       7721.30       7702.76        81.99 o                         
  -2  16  -3       8233.38       8346.53        87.86 o                         
   1  16  -3       3721.57       3768.34        54.78 o                         
   4  16  -3       9125.67       9091.29        94.31 o                         
   7  16  -3       3976.26       4030.04        66.08 o                         
  10  16  -3       5092.84       5097.09        78.86 o                         
  13  16  -3       3018.13       2766.27        91.76 o                         
  16  16  -3       1693.61       1687.25        57.64 o                         
 -31  17  -3       1195.45       1157.40        47.63 o                         
 -28  17  -3       1500.62       1501.81        42.63 o                         
 -25  17  -3       1437.92       1492.56        37.71 o                         
 -22  17  -3       5744.82       5677.74        95.77 o                         
 -19  17  -3       7473.41       7586.21        83.70 o                         
 -16  17  -3       1304.34       1350.67        34.52 o                         
 -13  17  -3       4965.94       4965.35        61.00 o                         
 -10  17  -3      16644.68      16661.25       130.83 o                         
  -7  17  -3      17488.21      17396.16       133.58 o                         
  -4  17  -3      13820.10      13873.34       118.48 o                         
  -1  17  -3       4164.04       4222.15        57.97 o                         
   2  17  -3       1449.99       1513.23        38.43 o                         
   5  17  -3       4191.65       4216.23        66.91 o                         
   8  17  -3       2650.23       2649.27        56.99 o                         
  11  17  -3       2993.12       2973.27        84.68 o                         
  14  17  -3       1550.66       1493.93        46.85 o                         
  17  17  -3       1602.20       1594.37        71.75 o                         
 -33  18  -3       1360.74       1510.36        68.51 o                         
 -30  18  -3       1283.45       1198.86        74.60 o                         
 -27  18  -3       2097.88       2027.43        58.77 o                         
 -24  18  -3        696.64        739.44        28.68 o                         
 -21  18  -3       3142.12       3058.83        52.91 o                         
 -18  18  -3       6967.36       6859.68        74.08 o                         
 -15  18  -3       5985.51       5995.84        70.43 o                         
 -12  18  -3       8434.52       8437.54        82.56 o                         
  -9  18  -3       7169.17       7187.41        85.77 o                         
  -6  18  -3       5419.15       5481.29        72.87 o                         
  -3  18  -3       8978.02       9061.98        96.87 o                         
   0  18  -3      10018.14      10189.93       103.46 o                         
   3  18  -3       3312.17       3530.83        61.52 o                         
   6  18  -3       3805.08       3807.05        71.00 o                         
   9  18  -3       2365.97       2306.02        56.65 o                         
  12  18  -3        922.13        925.88        44.65 o                         
  15  18  -3       1527.22       1373.50        53.19 o                         
 -35  19  -3        837.66        809.88        75.13 o                         
 -32  19  -3       1963.85       1860.19        95.99 o                         
 -29  19  -3       2327.28       2414.34        86.86 o                         
 -26  19  -3       3322.70       3433.49        72.83 o                         
 -23  19  -3       1873.03       1908.31        59.61 o                         
 -20  19  -3       4723.05       4669.00        64.55 o                         
 -17  19  -3       6297.16       6200.26        95.16 o                         
 -14  19  -3       5108.20       5035.95        60.28 o                         
 -11  19  -3       9299.99       9043.66        99.46 o                         
  -8  19  -3      14758.39      14758.57       124.69 o                         
  -5  19  -3       4236.59       4318.33        64.41 o                         
  -2  19  -3       3008.81       3027.76        53.06 o                         
   1  19  -3       4796.70       4657.98        70.70 o                         
   4  19  -3       2905.97       3004.69        61.64 o                         
   7  19  -3       3204.89       3274.81        61.64 o                         
  10  19  -3       1474.54       1462.55        49.79 o                         
  13  19  -3        724.71        695.89        38.71 o                         
  16  19  -3        608.41        609.96        65.07 o                         
 -34  20  -3        679.75        680.45        63.23 o                         
 -31  20  -3        921.98       1017.63        66.55 o                         
 -28  20  -3       1283.25       1292.89        64.72 o                         
 -25  20  -3       4352.52       4340.08        78.83 o                         
 -22  20  -3       8693.97       8651.33       103.83 o                         
 -19  20  -3       2678.15       2736.97        51.93 o                         
 -16  20  -3       5390.33       5196.01        67.36 o                         
 -13  20  -3       7536.56       7424.61        74.93 o                         
 -10  20  -3       5548.76       5446.18        75.91 o                         
  -7  20  -3       5620.83       5803.36        76.99 o                         
  -4  20  -3       5899.26       5839.34        78.10 o                         
  -1  20  -3       2822.64       2804.77        54.76 o                         
   2  20  -3       3733.74       3760.16        67.00 o                         
   5  20  -3       3856.80       3829.78        66.00 o                         
   8  20  -3       2369.75       2396.01        58.90 o                         
  11  20  -3       1315.85       1297.42        49.73 o                         
  14  20  -3        738.99        663.19        47.82 o                         
 -33  21  -3       1174.18       1281.03        76.70 o                         
 -30  21  -3       1167.04       1309.41        66.55 o                         
 -27  21  -3        412.17        402.31        36.91 o                         
 -24  21  -3       2673.06       2539.07        56.28 o                         
 -21  21  -3       3735.20       3791.49        68.19 o                         
 -18  21  -3       5845.95       5944.30        76.37 o                         
 -15  21  -3       7161.28       7196.16        86.21 o                         
 -12  21  -3       5185.74       5085.42        74.69 o                         
  -9  21  -3      15181.55      14663.25       131.58 o                         
  -6  21  -3       5633.44       5541.64        77.18 o                         
  -3  21  -3       1379.78       1492.48        52.67 o                         
   0  21  -3        542.75        601.56        31.72 o                         
   3  21  -3       2868.00       2658.39        59.24 o                         
   6  21  -3       3146.46       3081.86        64.47 o                         
   9  21  -3       1071.13        993.42        46.36 o                         
  12  21  -3        540.55        456.37        41.79 o                         
 -35  22  -3       1107.25       1110.69        75.35 o                         
 -32  22  -3       1312.10       1245.52        71.97 o                         
 -29  22  -3       1788.34       1993.18        78.73 o                         
 -26  22  -3       3693.41       3654.97       115.90 o                         
 -23  22  -3       3454.53       3577.20        71.98 o                         
 -20  22  -3       4067.26       3903.44        62.67 o                         
 -17  22  -3       2196.92       2222.70        47.06 o                         
 -14  22  -3       4531.04       4458.55        64.12 o                         
 -11  22  -3       3373.07       3359.03        66.09 o                         
  -8  22  -3      16009.53      15732.50       151.59 o                         
  -5  22  -3       3829.54       3722.64        67.31 o                         
  -2  22  -3       2136.16       2066.81        52.64 o                         
   1  22  -3       1965.21       2089.56        59.50 o                         
   4  22  -3       3815.94       3807.84        75.22 o                         
   7  22  -3        438.29        482.94        34.85 o                         
  10  22  -3        718.70        680.55        52.73 o                         
  13  22  -3        898.77        850.67        58.10 o                         
 -34  23  -3        799.48        725.47        75.31 o                         
 -31  23  -3       1110.38       1005.15        73.49 o                         
 -28  23  -3       1962.13       1763.49        77.33 o                         
 -25  23  -3       3366.53       3426.24        70.44 o                         
 -22  23  -3       2734.40       2921.46        62.76 o                         
 -19  23  -3       4474.43       4507.74        72.97 o                         
 -16  23  -3       1893.99       1762.98        42.04 o                         
 -13  23  -3       1786.53       1877.09        41.46 o                         
 -10  23  -3       1624.09       1611.25        51.49 o                         
  -7  23  -3       5942.22       5767.20        86.00 o                         
  -4  23  -3       6159.13       6159.15       113.16 o                         
  -1  23  -3       2317.22       2383.94        59.83 o                         
   2  23  -3       3314.29       3138.15        68.00 o                         
   5  23  -3       1629.78       1609.59        58.72 o                         
   8  23  -3       1520.41       1541.67        60.27 o                         
  11  23  -3        546.86        492.94        70.26 o                         
 -33  24  -3        943.73        896.90        72.76 o                         
 -30  24  -3       1772.37       1725.08        82.85 o                         
 -27  24  -3       1802.95       1797.25        79.63 o                         
 -24  24  -3       2390.51       2451.25        62.20 o                         
 -21  24  -3       4760.77       4581.26        81.82 o                         
 -18  24  -3       3725.03       3672.05        63.26 o                         
 -15  24  -3       1672.56       1741.09        44.01 o                         
 -12  24  -3       2981.33       3002.63        50.71 o                         
  -9  24  -3       2809.17       2699.02        61.59 o                         
  -6  24  -3       1365.52       1351.35        54.56 o                         
  -3  24  -3       1118.82       1196.53        44.48 o                         
   0  24  -3       1546.43       1502.85        63.33 o                         
   3  24  -3       3473.44       3505.38        79.48 o                         
   6  24  -3       1261.22       1231.11        74.48 o                         
   9  24  -3        591.66        573.31        46.58 o                         
 -32  25  -3       1011.29        893.79        69.22 o                         
 -29  25  -3       1997.28       2115.45        88.87 o                         
 -26  25  -3       1301.37       1358.36        65.09 o                         
 -23  25  -3       2216.80       2293.45        61.97 o                         
 -20  25  -3       3044.40       3024.63        67.61 o                         
 -17  25  -3       1206.14       1252.60        41.10 o                         
 -14  25  -3       2086.52       2110.47        63.74 o                         
 -11  25  -3       3517.31       3526.04        73.23 o                         
  -8  25  -3       5559.42       5873.27        91.58 o                         
  -5  25  -3       2194.48       2238.28        66.36 o                         
  -2  25  -3       1709.69       1588.43        52.88 o                         
   1  25  -3       1592.89       1460.87        67.72 o                         
   4  25  -3       1482.74       1373.33        50.86 o                         
   7  25  -3       1148.61       1037.18        76.20 o                         
 -31  26  -3        802.35        758.70        76.19 o                         
 -28  26  -3       1817.68       1921.83        81.58 o                         
 -25  26  -3       2078.76       2086.01        61.05 o                         
 -22  26  -3       2236.30       2250.29        59.58 o                         
 -19  26  -3       1087.62       1146.32        49.32 o                         
 -16  26  -3       1529.52       1559.13        43.55 o                         
 -13  26  -3       2935.22       2907.66        52.23 o                         
 -10  26  -3       2249.81       2197.95        58.56 o                         
  -7  26  -3       2792.78       2876.17        62.98 o                         
  -4  26  -3       1158.35       1182.01        45.25 o                         
  -1  26  -3       2970.17       3178.72        86.10 o                         
   2  26  -3       1738.78       1739.58        59.74 o                         
   5  26  -3        797.35        801.69        62.21 o                         
 -33  27  -3        782.95        863.09        74.77 o                         
 -30  27  -3       1680.98       1797.97        85.59 o                         
 -27  27  -3       2163.02       2149.65        98.45 o                         
 -24  27  -3       1183.19       1272.83        50.82 o                         
 -21  27  -3        971.34       1066.28        48.35 o                         
 -18  27  -3       1425.09       1457.06        43.73 o                         
 -15  27  -3       1440.18       1408.99        40.33 o                         
 -12  27  -3       2117.72       2087.64        62.45 o                         
  -9  27  -3       2377.08       2489.77        72.80 o                         
  -6  27  -3       1374.25       1482.42        63.05 o                         
  -3  27  -3       1961.53       1854.41        87.33 o                         
   0  27  -3       1839.20       1752.96        70.03 o                         
   3  27  -3       1828.13       1952.70       125.03 o                         
   6  27  -3        873.10        763.32        64.81 o                         
 -32  28  -3        311.19        305.50        49.59 o                         
 -29  28  -3       1045.13       1002.01        70.88 o                         
 -26  28  -3       2023.44       1973.80        57.11 o                         
 -23  28  -3       2631.62       2703.66        67.17 o                         
 -20  28  -3       1777.09       1734.02        58.10 o                         
 -17  28  -3       1441.10       1382.73        47.29 o                         
 -14  28  -3        782.50        897.36        34.23 o                         
 -11  28  -3       3130.91       3127.70        62.26 o                         
  -8  28  -3       1389.36       1419.15        59.85 o                         
  -5  28  -3       1524.99       1549.18        68.39 o                         
  -2  28  -3       1601.33       1694.06        82.98 o                         
   1  28  -3       1399.06       1299.75        68.17 o                         
   4  28  -3        671.33        664.33        59.85 o                         
 -31  29  -3        751.17        818.66        83.44 o                         
 -28  29  -3        743.05        744.12        56.91 o                         
 -25  29  -3        293.17        252.44        26.55 o                         
 -22  29  -3       1752.89       1594.25        51.16 o                         
 -19  29  -3       2344.44       2353.48        59.46 o                         
 -16  29  -3       2505.14       2523.09        72.59 o                         
 -13  29  -3       1318.60       1277.61        56.06 o                         
 -10  29  -3       2446.75       2472.24        63.71 o                         
  -7  29  -3       1380.18       1385.82        61.76 o                         
  -4  29  -3        737.20        757.73        56.55 o                         
  -1  29  -3        866.87        826.47        56.14 o                         
   2  29  -3       1076.71       1052.34       108.58 o                         
 -30  30  -3        836.60        804.13        76.60 o                         
 -27  30  -3       2347.25       2302.83        70.52 o                         
 -24  30  -3        249.46        125.28        30.70 o                         
 -21  30  -3        485.37        531.31        35.72 o                         
 -18  30  -3       1017.01       1075.28        43.96 o                         
 -15  30  -3       2031.28       2027.90        69.01 o                         
 -12  30  -3       2785.29       2691.90        59.78 o                         
  -9  30  -3       2408.79       2395.95        67.73 o                         
  -6  30  -3       1298.83       1337.19        73.05 o                         
  -3  30  -3        978.69        970.74        76.67 o                         
   0  30  -3        946.69       1032.79        78.24 o                         
 -29  31  -3        930.46        961.03        75.96 o                         
 -26  31  -3       2704.76       2862.97        81.99 o                         
 -23  31  -3       1338.05       1254.94        51.61 o                         
 -20  31  -3       1063.77       1054.48        47.54 o                         
 -17  31  -3       1742.87       1751.17        54.86 o                         
 -14  31  -3       1196.07       1139.77        42.92 o                         
 -11  31  -3        547.77        605.62        35.38 o                         
  -8  31  -3        756.18        741.05        61.52 o                         
  -5  31  -3       1366.49       1264.31        93.03 o                         
  -2  31  -3        970.09        895.53        71.34 o                         
 -28  32  -3        842.04        829.97        55.25 o                         
 -25  32  -3       1288.84       1276.27        60.84 o                         
 -22  32  -3       1779.41       1692.01        58.62 o                         
 -19  32  -3       1557.53       1584.16        67.57 o                         
 -16  32  -3       2923.21       2960.53        66.92 o                         
 -13  32  -3        521.78        529.10        35.42 o                         
 -10  32  -3       1132.44        952.77        56.45 o                         
  -7  32  -3        818.17        880.06        80.45 o                         
  -4  32  -3        654.59        674.38        60.37 o                         
 -27  33  -3       1068.72        987.61        59.84 o                         
 -24  33  -3       1241.19       1356.48        63.75 o                         
 -21  33  -3       2591.20       2833.85        85.85 o                         
 -18  33  -3       1149.58       1143.71        60.04 o                         
 -15  33  -3       1983.40       1988.49        76.13 o                         
 -12  33  -3        830.30        792.73        58.40 o                         
  -9  33  -3        881.71        924.95        63.12 o                         
  -6  33  -3        765.26        687.43        65.45 o                         
 -23  34  -3        870.21        917.35        61.80 o                         
 -20  34  -3       1796.79       1727.56        77.06 o                         
 -17  34  -3       1349.16       1304.99        61.52 o                         
 -14  34  -3       1078.39       1169.92        69.29 o                         
 -11  34  -3        947.50        994.08       114.47 o                         
 -22  35  -3        389.85        348.45        40.60 o                         
 -19  35  -3       1083.27       1245.79        79.44 o                         
 -16  35  -3       1344.11       1308.18        69.33 o                         
 -13  35  -3        779.76        782.44        85.34 o                         
  -1   1  -2       4742.79       4534.01        42.59 o                         
  -3   2  -2      23383.01      23195.81       125.47 o                         
   0   2  -2      18845.78      18503.35       100.82 o                         
  -5   3  -2      19436.60      18928.26       111.14 o                         
  -2   3  -2       1067.32        943.12        20.70 o                         
   1   3  -2      13546.39      14003.28        95.45 o                         
  -7   4  -2      41370.36      40957.31       243.61 o                         
  -4   4  -2      36094.22      34760.06       187.25 o                         
  -1   4  -2      29965.17      29386.82       155.08 o                         
   2   4  -2      11490.17      11679.32        85.27 o                         
  -9   5  -2      19512.67      19888.51       110.91 o                         
  -6   5  -2      21228.50      21554.32       124.14 o                         
  -3   5  -2       1732.78       1423.30        30.23 o                         
   0   5  -2      46081.22      46826.34       254.67 o                         
   3   5  -2      52443.03      52278.47       225.47 o                         
 -11   6  -2      60830.93      59654.68       326.03 o                         
  -8   6  -2       3834.08       3394.73        41.89 o                         
  -5   6  -2      10340.03      10310.48        75.68 o                         
  -2   6  -2      18433.97      18896.03       116.79 o                         
   1   6  -2      46213.76      47204.69       228.92 o                         
   4   6  -2      48041.56      48480.93       226.75 o                         
 -13   7  -2       5533.08       5395.71        58.02 o                         
 -10   7  -2      21723.89      21513.29       120.20 o                         
  -7   7  -2      28422.13      27173.52       157.27 o                         
  -4   7  -2      56338.77      55208.48       266.48 o                         
  -1   7  -2      41811.32      42630.17       212.07 o                         
   2   7  -2      11191.54      11390.35        80.39 o                         
   5   7  -2      30902.76      32079.33       171.68 o                         
 -15   8  -2      10926.23      11015.51        91.67 o                         
 -12   8  -2      11452.26      11512.69       100.35 o                         
  -9   8  -2      34035.12      34418.20       180.57 o                         
  -6   8  -2      49752.89      48610.04       239.04 o                         
  -3   8  -2      47151.49      49580.70       242.85 o                         
   0   8  -2      13681.61      13555.03       132.30 o                         
   3   8  -2      44970.33      46032.73       226.38 o                         
   6   8  -2      25658.65      25495.53       154.05 o                         
 -17   9  -2       4473.86       4459.51        53.98 o                         
 -14   9  -2      10514.58      10850.02        85.46 o                         
 -11   9  -2      20722.17      20935.33       121.56 o                         
  -8   9  -2      14731.52      15077.78       104.71 o                         
  -5   9  -2      24364.13      25418.60       145.33 o                         
  -2   9  -2      21546.11      22043.07       135.71 o                         
   1   9  -2      57203.92      58455.98       271.64 o                         
   4   9  -2      14408.60      14352.08       124.06 o                         
   7   9  -2      11208.10      11130.41        89.92 o                         
 -19  10  -2       5997.65       5870.81        61.27 o                         
 -16  10  -2      15885.16      15843.36       115.22 o                         
 -13  10  -2      16181.04      16921.38       112.06 o                         
 -10  10  -2       4107.53       3788.91        50.04 o                         
  -7  10  -2      13043.64      13156.46        84.70 o                         
  -4  10  -2      21647.99      21199.44       134.08 o                         
  -1  10  -2      29506.76      30024.44       163.44 o                         
   2  10  -2      38012.06      38349.25       238.87 o                         
   5  10  -2       3217.30       3204.78        44.98 o                         
   8  10  -2       4081.34       3975.57        53.78 o                         
 -21  11  -2       7078.93       7069.47        69.72 o                         
 -18  11  -2       6445.54       6350.04        62.07 o                         
 -15  11  -2      15127.96      14909.91        99.38 o                         
 -12  11  -2      16701.16      16736.88       118.31 o                         
  -9  11  -2      40295.75      40546.91       192.87 o                         
  -6  11  -2      19094.80      19359.46       117.71 o                         
  -3  11  -2      22648.21      23176.41       133.07 o                         
   0  11  -2       5523.19       5534.79        55.13 o                         
   3  11  -2      18392.36      18283.27       117.75 o                         
   6  11  -2       8307.16       8408.35        78.71 o                         
   9  11  -2       8602.01       8632.17        78.31 o                         
 -23  12  -2       2621.43       2632.25        43.68 o                         
 -20  12  -2       2821.53       2794.01        41.92 o                         
 -17  12  -2       1965.32       2049.39        32.66 o                         
 -14  12  -2      14513.47      14670.41       101.97 o                         
 -11  12  -2      30117.28      30103.02       155.65 o                         
  -8  12  -2      33820.30      33541.93       182.87 o                         
  -5  12  -2      13383.78      12973.53        91.07 o                         
  -2  12  -2      21216.89      21510.35       125.64 o                         
   1  12  -2       9150.89       9613.83        78.58 o                         
   4  12  -2       1337.49       1295.02        30.38 o                         
   7  12  -2       5100.52       4985.40        59.76 o                         
  10  12  -2       3161.71       3173.68        47.45 o                         
 -25  13  -2       7107.74       7230.98        84.51 o                         
 -22  13  -2       7710.39       7779.26        72.26 o                         
 -19  13  -2      21543.36      21275.79       129.25 o                         
 -16  13  -2       8715.91       8602.88        72.71 o                         
 -13  13  -2       5198.58       5308.83        55.87 o                         
 -10  13  -2       6506.65       6523.80        61.50 o                         
  -7  13  -2      13458.04      13845.09        92.40 o                         
  -4  13  -2      15574.49      15706.58       104.05 o                         
  -1  13  -2       1753.83       1675.39        32.11 o                         
   2  13  -2      18844.46      18889.73       126.79 o                         
   5  13  -2       5481.24       5428.52        63.80 o                         
   8  13  -2       1971.18       1998.95        38.97 o                         
  11  13  -2       2819.20       2884.14        51.46 o                         
 -27  14  -2       3823.17       3966.90        65.56 o                         
 -24  14  -2       8803.54       8968.35       117.38 o                         
 -21  14  -2       5889.73       5936.91        58.30 o                         
 -18  14  -2       4397.46       4379.22        48.89 o                         
 -15  14  -2       6111.97       5922.99        62.54 o                         
 -12  14  -2      29160.21      28829.80       157.72 o                         
  -9  14  -2      15029.58      14274.37        94.58 o                         
  -6  14  -2        741.47        836.40        29.14 o                         
  -3  14  -2       4571.71       4614.49        52.00 o                         
   0  14  -2       7905.77       8211.00        75.87 o                         
   3  14  -2       7799.20       7855.05        76.62 o                         
   6  14  -2       3186.58       3185.09        50.30 o                         
   9  14  -2       9738.74       9514.05        97.74 o                         
  12  14  -2       8193.84       8164.03        94.29 o                         
 -29  15  -2       1417.09       1467.14        52.40 o                         
 -26  15  -2       3832.28       3795.45        57.41 o                         
 -23  15  -2       8918.46       8946.01        84.36 o                         
 -20  15  -2       8425.47       8221.06        81.26 o                         
 -17  15  -2       8770.11       8857.69        75.18 o                         
 -14  15  -2      10231.50      10417.24        86.01 o                         
 -11  15  -2       3621.67       3583.97        45.63 o                         
  -8  15  -2      17090.90      16889.78       112.14 o                         
  -5  15  -2      18535.97      17839.20       116.40 o                         
  -2  15  -2       6423.04       6474.29        64.51 o                         
   1  15  -2       2600.15       2739.55        43.96 o                         
   4  15  -2       4866.28       4776.75        59.74 o                         
   7  15  -2       3295.41       3310.08        56.89 o                         
  10  15  -2       4945.85       5008.83        73.85 o                         
  13  15  -2       1982.38       1957.48        51.01 o                         
 -31  16  -2       1616.01       1591.25        56.40 o                         
 -28  16  -2       1359.49       1347.99        49.90 o                         
 -25  16  -2       3186.32       3029.05        68.20 o                         
 -22  16  -2       4572.06       4602.20        74.96 o                         
 -19  16  -2      16834.73      16841.88       119.55 o                         
 -16  16  -2       3320.61       3209.06        42.10 o                         
 -13  16  -2       7802.67       8039.20        72.45 o                         
 -10  16  -2      11526.58      11906.29        92.11 o                         
  -7  16  -2       9181.95       8980.50        78.09 o                         
  -4  16  -2       5476.96       5452.94        61.00 o                         
  -1  16  -2       7905.80       7754.19        75.49 o                         
   2  16  -2      11807.06      11785.18        99.44 o                         
   5  16  -2       6664.60       6968.74        72.53 o                         
   8  16  -2       9013.92       9151.73       106.96 o                         
  11  16  -2       1429.61       1506.58        50.86 o                         
  14  16  -2       1877.48       1905.15        49.93 o                         
 -33  17  -2        937.31        916.46        48.64 o                         
 -30  17  -2       1512.18       1647.48        62.79 o                         
 -27  17  -2       3267.14       3371.57        82.74 o                         
 -24  17  -2       4158.92       4091.43        76.33 o                         
 -21  17  -2       4494.28       4429.24        65.70 o                         
 -18  17  -2       4624.30       4643.77        56.04 o                         
 -15  17  -2       3320.74       3407.81        45.74 o                         
 -12  17  -2       6574.72       6694.22        64.96 o                         
  -9  17  -2       6163.03       6230.01        64.92 o                         
  -6  17  -2      16706.84      16901.31       115.47 o                         
  -3  17  -2       6859.58       6866.71        68.57 o                         
   0  17  -2       7415.95       7347.95        75.19 o                         
   3  17  -2       3331.84       3379.25        55.42 o                         
   6  17  -2      10102.04      10177.69       101.73 o                         
   9  17  -2       5925.24       5954.07        83.38 o                         
  12  17  -2       3395.17       3431.34        65.09 o                         
  15  17  -2        752.18        832.07        47.58 o                         
 -35  18  -2        821.53        863.30        55.49 o                         
 -32  18  -2        318.27        352.26        36.80 o                         
 -29  18  -2       1653.10       1631.00        64.94 o                         
 -26  18  -2       3898.65       3956.31        84.22 o                         
 -23  18  -2       8219.54       8209.83       100.26 o                         
 -20  18  -2       3181.34       3321.02        51.38 o                         
 -17  18  -2      16544.92      16395.45       117.05 o                         
 -14  18  -2       8320.90       8329.66        76.59 o                         
 -11  18  -2       7962.39       7954.86        74.24 o                         
  -8  18  -2       2062.72       2103.65        38.47 o                         
  -5  18  -2       9662.15       9711.36        86.09 o                         
  -2  18  -2       9243.37       9173.72        84.41 o                         
   1  18  -2       2493.04       2467.69        45.86 o                         
   4  18  -2      12373.24      12063.83       106.39 o                         
   7  18  -2       7316.97       7391.11        92.19 o                         
  10  18  -2       1544.07       1591.07        64.37 o                         
  13  18  -2       2717.87       2685.13        94.67 o                         
  16  18  -2       1748.79       1703.84        83.48 o                         
 -34  19  -2       1447.78       1379.37        71.68 o                         
 -31  19  -2       1693.74       1790.87       111.67 o                         
 -28  19  -2        937.29        908.01        50.62 o                         
 -25  19  -2        667.15        718.86        42.22 o                         
 -22  19  -2       2502.25       2537.28        52.24 o                         
 -19  19  -2       5508.64       5624.26        63.54 o                         
 -16  19  -2       7463.50       7762.28        74.90 o                         
 -13  19  -2      10423.45      10222.28        87.77 o                         
 -10  19  -2       8173.93       8255.75        83.13 o                         
  -7  19  -2      10187.58      10335.35        91.10 o                         
  -4  19  -2       9510.53       9691.76        86.27 o                         
  -1  19  -2       3695.14       3734.83        56.83 o                         
   2  19  -2       2760.43       2808.36        48.66 o                         
   5  19  -2       6355.06       6306.41       105.46 o                         
   8  19  -2       3754.44       3684.05        63.95 o                         
  11  19  -2       4074.27       4310.21        97.03 o                         
  14  19  -2       1290.75       1200.73        49.42 o                         
  17  19  -2        500.79        390.90        70.84 o                         
 -36  20  -2        500.53        394.34        55.21 o                         
 -33  20  -2       1390.05       1367.36        87.08 o                         
 -30  20  -2        978.60       1057.95        62.66 o                         
 -27  20  -2       3424.36       3372.44        78.22 o                         
 -24  20  -2       5198.18       5421.78        94.67 o                         
 -21  20  -2       6202.53       6084.06        71.27 o                         
 -18  20  -2       3812.61       3668.39        54.19 o                         
 -15  20  -2        721.52        904.00        40.22 o                         
 -12  20  -2      10313.86      10402.82        93.90 o                         
  -9  20  -2      11203.13      11113.87        95.81 o                         
  -6  20  -2      10214.50      10088.86        89.31 o                         
  -3  20  -2       8041.68       8021.93        77.73 o                         
   0  20  -2       4883.11       5043.47        72.64 o                         
   3  20  -2       1626.94       1769.98        51.29 o                         
   6  20  -2       3539.16       3570.47        76.84 o                         
   9  20  -2       1555.08       1558.40        49.05 o                         
  12  20  -2       1131.16       1066.03        51.51 o                         
  15  20  -2        911.96        841.88        51.02 o                         
 -35  21  -2        559.67        554.30        54.58 o                         
 -32  21  -2       1863.64       1884.93        80.97 o                         
 -29  21  -2       1189.00       1276.23        69.72 o                         
 -26  21  -2       3912.53       3688.07        77.73 o                         
 -23  21  -2       2942.27       2973.44        67.89 o                         
 -20  21  -2       6977.71       7106.74        79.49 o                         
 -17  21  -2      14778.41      14442.32       119.68 o                         
 -14  21  -2       1646.59       1578.83        35.01 o                         
 -11  21  -2       3482.50       3593.16        56.68 o                         
  -8  21  -2      10147.00      10369.52        93.51 o                         
  -5  21  -2      11074.67      11335.42        99.73 o                         
  -2  21  -2       3424.80       3412.19        59.04 o                         
   1  21  -2       9615.13       9664.64       107.67 o                         
   4  21  -2       3170.96       3306.76        63.84 o                         
   7  21  -2       2357.76       2383.78        74.33 o                         
  10  21  -2        821.95        840.83        41.03 o                         
  13  21  -2        660.97        663.69        43.61 o                         
 -34  22  -2        574.66        642.84        60.85 o                         
 -31  22  -2       1277.38       1307.90        71.01 o                         
 -28  22  -2       4140.39       4236.21       104.10 o                         
 -25  22  -2       2396.90       2394.04        72.03 o                         
 -22  22  -2       3717.73       3779.25        55.23 o                         
 -19  22  -2       4425.34       4286.26        62.43 o                         
 -16  22  -2      12261.68      12013.00       102.61 o                         
 -13  22  -2       7508.01       7489.97        86.19 o                         
 -10  22  -2       7907.08       7933.51        83.99 o                         
  -7  22  -2       4966.71       4942.77        69.17 o                         
  -4  22  -2        883.00        848.90        33.38 o                         
  -1  22  -2       2717.39       2719.67        60.39 o                         
   2  22  -2       4372.41       4355.83        68.26 o                         
   5  22  -2       1713.88       1686.32        62.41 o                         
   8  22  -2        938.71        934.44        55.15 o                         
  11  22  -2       1299.13       1341.81        57.96 o                         
  14  22  -2        652.95        694.40        47.92 o                         
 -36  23  -2        567.57        518.34        59.07 o                         
 -33  23  -2        777.55        772.16        58.39 o                         
 -30  23  -2       2118.41       2258.04        89.60 o                         
 -27  23  -2       2137.26       2224.09        70.63 o                         
 -24  23  -2       3002.12       3000.46        71.47 o                         
 -21  23  -2       5288.95       5284.23        71.56 o                         
 -18  23  -2       5689.23       5528.28        76.04 o                         
 -15  23  -2       7834.47       7668.19        84.42 o                         
 -12  23  -2       4527.17       4605.66        62.67 o                         
  -9  23  -2       5505.20       5544.11        81.54 o                         
  -6  23  -2      11379.68      11647.13       133.87 o                         
  -3  23  -2       3028.58       3046.48        68.77 o                         
   0  23  -2       1579.77       1617.12        57.70 o                         
   3  23  -2       1345.42       1334.42        63.38 o                         
   6  23  -2       3148.22       3350.94        98.03 o                         
   9  23  -2       1417.03       1404.72        71.00 o                         
  12  23  -2        790.52        836.61        71.22 o                         
 -35  24  -2       1229.34       1197.55        78.08 o                         
 -32  24  -2       2612.10       2650.79        93.23 o                         
 -29  24  -2       1051.26       1083.41        63.36 o                         
 -26  24  -2       1588.99       1538.91        64.55 o                         
 -23  24  -2       2561.14       2522.08        54.12 o                         
 -20  24  -2       4669.44       4778.97        73.56 o                         
 -17  24  -2       2008.14       2150.73        46.10 o                         
 -14  24  -2       5094.73       4841.05        76.97 o                         
 -11  24  -2       6152.80       5881.54        91.69 o                         
  -8  24  -2       8821.90       8745.35       112.09 o                         
  -5  24  -2       4371.99       4430.64        82.31 o                         
  -2  24  -2       2914.86       2845.92        95.56 o                         
   1  24  -2       3397.86       3482.89        86.76 o                         
   4  24  -2       2047.24       2081.44        70.92 o                         
   7  24  -2        686.91        736.69        49.83 o                         
  10  24  -2        794.00        764.04        70.16 o                         
 -34  25  -2       1066.03        919.09        76.64 o                         
 -31  25  -2       1906.38       1938.53        87.45 o                         
 -28  25  -2       3239.30       3343.06        95.89 o                         
 -25  25  -2       3633.48       3743.54        90.45 o                         
 -22  25  -2       2506.01       2460.11        53.12 o                         
 -19  25  -2       2913.87       2753.54        56.80 o                         
 -16  25  -2       2672.50       2575.50        53.39 o                         
 -13  25  -2       3047.52       3016.72        57.03 o                         
 -10  25  -2       3409.42       3447.26        71.02 o                         
  -7  25  -2       5059.26       4860.37        92.84 o                         
  -4  25  -2       2595.61       2575.77        74.39 o                         
  -1  25  -2       2011.16       2113.41        72.89 o                         
   2  25  -2       1842.83       1831.90        79.16 o                         
   5  25  -2       1332.77       1386.00        87.57 o                         
   8  25  -2       1088.51        959.09        73.77 o                         
 -33  26  -2        979.21        960.16        64.41 o                         
 -30  26  -2        972.71        847.28        61.88 o                         
 -27  26  -2       1829.65       1757.13        76.46 o                         
 -24  26  -2       2762.56       2953.19        58.88 o                         
 -21  26  -2       2734.47       2690.05        58.45 o                         
 -18  26  -2       5690.64       5616.41        80.35 o                         
 -15  26  -2       3218.83       3213.46        54.23 o                         
 -12  26  -2       2106.93       2242.77        67.65 o                         
  -9  26  -2       2778.85       2774.01        68.76 o                         
  -6  26  -2       4578.85       4517.37       102.24 o                         
  -3  26  -2       3634.73       3724.81       117.35 o                         
   0  26  -2       1485.15       1488.05        68.17 o                         
   3  26  -2       1661.14       1570.18        73.03 o                         
   6  26  -2        914.79        848.67        64.26 o                         
   9  26  -2        761.19        758.88        74.27 o                         
 -35  27  -2       1550.43       1574.46       117.24 o                         
 -32  27  -2       1838.22       1897.96        90.84 o                         
 -29  27  -2       1410.02       1467.36        81.61 o                         
 -26  27  -2        516.92        514.91        39.07 o                         
 -23  27  -2        656.45        739.86        34.88 o                         
 -20  27  -2       3898.66       3869.50        65.66 o                         
 -17  27  -2       3583.88       3729.66        64.39 o                         
 -14  27  -2       3370.99       3553.81        79.03 o                         
 -11  27  -2       3163.56       3117.48        70.33 o                         
  -8  27  -2       2243.49       2303.85        63.08 o                         
  -5  27  -2       2377.47       2283.08        79.08 o                         
  -2  27  -2       2028.45       1900.11       143.59 o                         
   1  27  -2        472.29        478.01        45.74 o                         
   4  27  -2        762.54        727.66        58.91 o                         
   7  27  -2       1091.31       1098.56        83.29 o                         
 -34  28  -2       1332.10       1304.56        85.77 o                         
 -31  28  -2       1523.99       1422.00        82.33 o                         
 -28  28  -2       1502.18       1530.69        78.75 o                         
 -25  28  -2       1141.57       1161.86        41.77 o                         
 -22  28  -2       1545.52       1526.28        46.81 o                         
 -19  28  -2       2686.90       2679.84        71.88 o                         
 -16  28  -2       1053.04       1076.12        47.56 o                         
 -13  28  -2       2084.13       2327.83        66.80 o                         
 -10  28  -2       2480.26       2642.36        77.03 o                         
  -7  28  -2       7231.54       7142.48       135.14 o                         
  -4  28  -2       2608.74       2568.73        82.74 o                         
  -1  28  -2       1601.34       1723.20        71.12 o                         
   2  28  -2        512.10        564.12        53.20 o                         
   5  28  -2        897.55        892.26        75.38 o                         
 -33  29  -2        867.68        819.69        69.86 o                         
 -30  29  -2       1420.32       1516.50        89.01 o                         
 -27  29  -2       1073.59       1095.32        49.70 o                         
 -24  29  -2       1691.58       1736.43        51.69 o                         
 -21  29  -2       1874.45       1973.24        53.76 o                         
 -18  29  -2       2305.14       2339.42        65.13 o                         
 -15  29  -2       1362.58       1355.66        56.83 o                         
 -12  29  -2       1447.37       1427.43        54.18 o                         
  -9  29  -2        903.93        983.34        64.50 o                         
  -6  29  -2       2064.11       2250.09        76.49 o                         
  -3  29  -2       2143.85       2115.95        77.53 o                         
   0  29  -2       1624.24       1585.07        78.88 o                         
   3  29  -2       1244.96       1312.00        80.14 o                         
 -32  30  -2        393.05        326.07        50.91 o                         
 -29  30  -2        794.53        784.99        61.40 o                         
 -26  30  -2       1280.16       1259.79        44.93 o                         
 -23  30  -2       1371.86       1418.38        53.84 o                         
 -20  30  -2       1207.02       1163.60        51.60 o                         
 -17  30  -2       3051.08       2961.10        81.08 o                         
 -14  30  -2       1742.25       1851.53        64.33 o                         
 -11  30  -2       1732.38       1785.48        60.11 o                         
  -8  30  -2       1295.53       1328.21        62.01 o                         
  -5  30  -2       1283.15       1245.76        66.80 o                         
  -2  30  -2       1127.62       1168.85        75.47 o                         
   1  30  -2        837.57        832.49        65.95 o                         
 -31  31  -2        301.59        346.48        48.08 o                         
 -28  31  -2        774.42        783.97        48.15 o                         
 -25  31  -2        791.81        765.07        41.10 o                         
 -22  31  -2       1406.17       1380.72        51.31 o                         
 -19  31  -2       2027.66       2122.27        67.79 o                         
 -16  31  -2       2046.41       2226.13        89.70 o                         
 -13  31  -2       1175.98       1275.09        59.20 o                         
 -10  31  -2        921.16        911.50        63.59 o                         
  -7  31  -2       2807.16       2849.45        96.29 o                         
  -4  31  -2       1427.13       1435.63        80.60 o                         
  -1  31  -2        637.55        608.44        58.72 o                         
 -30  32  -2        648.37        654.76        60.66 o                         
 -27  32  -2        601.35        480.75        41.00 o                         
 -24  32  -2        544.47        471.61        34.85 o                         
 -21  32  -2       1820.58       1726.11        66.96 o                         
 -18  32  -2       1476.91       1496.86        63.16 o                         
 -15  32  -2        312.67        250.33        43.91 o                         
 -12  32  -2       1245.73       1297.41        78.82 o                         
  -9  32  -2       1740.88       1725.94        99.44 o                         
  -6  32  -2       1093.24       1050.64        67.89 o                         
  -3  32  -2        356.97        318.84        50.11 o                         
 -29  33  -2       1209.62       1248.27        58.49 o                         
 -26  33  -2       1918.76       2136.42        76.20 o                         
 -23  33  -2        878.67        833.08        54.77 o                         
 -20  33  -2        896.76        802.66        50.65 o                         
 -17  33  -2       1164.27       1071.87        60.63 o                         
 -14  33  -2        590.45        563.70        55.95 o                         
 -11  33  -2        843.40        839.35        68.18 o                         
  -8  33  -2       1155.39       1117.02        71.68 o                         
  -5  33  -2        874.27        899.74        71.29 o                         
 -28  34  -2        731.66        754.93        56.60 o                         
 -25  34  -2       2354.00       2430.14        87.37 o                         
 -22  34  -2       1755.28       1651.65        66.43 o                         
 -19  34  -2        797.78        830.57        56.92 o                         
 -16  34  -2       1162.50       1142.41        71.07 o                         
 -13  34  -2        316.75        231.92        41.64 o                         
 -10  34  -2        622.66        547.93        80.55 o                         
  -7  34  -2        688.26        678.50        73.65 o                         
 -27  35  -2        882.46        930.73        75.30 o                         
 -24  35  -2        939.81        961.79        76.55 o                         
 -21  35  -2       1549.85       1571.07        72.28 o                         
 -18  35  -2        659.98        752.50        60.70 o                         
 -15  35  -2       1693.82       1734.07        93.66 o                         
 -12  35  -2        865.77        976.92        87.65 o                         
  -9  35  -2        821.06        715.37        68.91 o                         
 -23  36  -2        945.13       1048.23        72.23 o                         
 -20  36  -2        884.39        782.93        64.68 o                         
 -17  36  -2        281.31        223.19        56.01 o                         
 -14  36  -2        985.12        954.44       107.12 o                         
 -11  36  -2        718.31        636.27       178.91 o                         
   0   1  -1      20536.06      20876.86       120.39 o                         
  -2   2  -1      67434.38      67110.89       932.76 o                         
   1   2  -1      43823.96      44978.46       212.43 o                         
  -4   3  -1       5715.93       6188.47        42.26 o                         
  -1   3  -1      18957.25      19330.62       100.12 o                         
   2   3  -1      27555.61      26983.23       141.78 o                         
  -6   4  -1      20602.65      20256.33       100.28 o                         
   0   4  -1       9370.96       9656.48        54.89 o                         
   3   4  -1       1762.85       1730.26        23.65 o                         
  -8   5  -1      22542.87      22153.35       110.82 o                         
  -5   5  -1      21792.99      21656.10       114.75 o                         
  -2   5  -1      67617.72      70150.96       391.21 o                         
   1   5  -1      18213.40      17453.27        95.62 o                         
   4   5  -1      11457.83      11266.92        73.62 o                         
 -10   6  -1      19541.78      19031.64       105.40 o                         
  -7   6  -1       3130.32       3489.78        32.51 o                         
  -4   6  -1     127090.37     127600.94      1409.64 o                         
  -1   6  -1      74487.12      72532.91       359.76 o                         
   2   6  -1      21560.89      21807.32       114.59 o                         
   5   6  -1       7759.01       7298.88        56.88 o                         
 -12   7  -1       3285.32       3328.22        34.55 o                         
  -9   7  -1      12835.31      13017.97        83.14 o                         
  -6   7  -1      86383.40      86091.69       440.02 o                         
  -3   7  -1      52237.01      52796.08       317.25 o                         
   0   7  -1       2960.35       3000.97        31.57 o                         
   3   7  -1       7572.45       7587.69        58.75 o                         
   6   7  -1      33272.93      33396.99       155.68 o                         
 -14   8  -1      10445.19      10181.91        71.71 o                         
 -11   8  -1      52278.18      51985.11       232.00 o                         
  -8   8  -1      35683.14      35817.81       163.37 o                         
  -5   8  -1      16408.04      16401.53       105.47 o                         
  -2   8  -1      10874.66      10441.01        67.30 o                         
   1   8  -1      43983.92      43964.64       205.09 o                         
   4   8  -1      29104.24      28866.59       152.60 o                         
   7   8  -1       4786.85       4523.91        45.29 o                         
 -16   9  -1      24406.54      24384.39       129.18 o                         
 -13   9  -1      19133.03      19099.47       120.39 o                         
 -10   9  -1      76285.97      77938.22       322.01 o                         
  -7   9  -1      48332.76      48405.16       210.23 o                         
  -4   9  -1      63217.62      63810.64       264.46 o                         
  -1   9  -1      34124.38      34454.96       162.24 o                         
   2   9  -1       5581.69       5977.47        53.53 o                         
   5   9  -1      24093.82      23856.48       136.84 o                         
   8   9  -1       9409.90       9249.26        77.28 o                         
 -18  10  -1       8600.69       8623.52        72.31 o                         
 -15  10  -1       5450.37       5377.81        52.56 o                         
 -12  10  -1       3194.51       3132.28        39.11 o                         
  -9  10  -1      72211.41      75972.43       309.26 o                         
  -6  10  -1      93645.91      93940.25       462.85 o                         
  -3  10  -1      31006.59      30296.94       147.89 o                         
   0  10  -1      28988.79      27886.25       146.65 o                         
   3  10  -1      19509.64      19502.81       120.58 o                         
   6  10  -1      11308.10      11286.59        82.80 o                         
   9  10  -1       5730.84       5810.21        61.83 o                         
 -20  11  -1       9683.17       9536.30        78.95 o                         
 -17  11  -1      18381.61      18592.69       129.76 o                         
 -14  11  -1       6177.60       6049.85        67.07 o                         
 -11  11  -1      21028.91      21680.84       110.71 o                         
  -8  11  -1      26631.09      27377.57       139.11 o                         
  -5  11  -1      70998.45      73469.87       304.52 o                         
  -2  11  -1      20305.62      20096.01       112.50 o                         
   1  11  -1      21463.10      20567.92       125.34 o                         
   4  11  -1      17000.86      16732.56       104.48 o                         
   7  11  -1      24554.90      24450.49       155.35 o                         
  10  11  -1       7611.89       7703.06        73.10 o                         
 -22  12  -1      13164.20      12858.44        98.07 o                         
 -19  12  -1       5897.99       6080.38        60.68 o                         
 -16  12  -1      13285.04      13158.65       131.03 o                         
 -13  12  -1      29794.55      29706.54       163.52 o                         
 -10  12  -1      30254.08      30038.87       213.12 o                         
  -7  12  -1      36564.36      36897.70       177.44 o                         
  -4  12  -1      13984.62      14244.40        91.28 o                         
  -1  12  -1       7105.99       6891.09        64.94 o                         
   2  12  -1      10071.47      10031.80        87.32 o                         
   5  12  -1      10655.75      10466.18        86.28 o                         
   8  12  -1      10067.32      10007.64        84.25 o                         
  11  12  -1      11943.90      12038.81        99.84 o                         
 -24  13  -1       3050.63       3140.11        46.78 o                         
 -21  13  -1      18661.06      18517.52       123.00 o                         
 -18  13  -1      11143.79      10932.78       111.10 o                         
 -15  13  -1       8506.67       8417.09        82.40 o                         
 -12  13  -1      17296.69      18200.52       111.52 o                         
  -9  13  -1      18128.20      17761.39       116.56 o                         
  -6  13  -1      28165.62      28077.08       158.21 o                         
  -3  13  -1      31020.33      31535.72       160.08 o                         
   0  13  -1      22082.29      22124.04       131.01 o                         
   3  13  -1      23336.15      23745.73       144.96 o                         
   6  13  -1       2204.28       2129.97        38.53 o                         
   9  13  -1       3666.56       3514.65        49.98 o                         
  12  13  -1       5639.58       5644.88        69.58 o                         
 -26  14  -1       3751.18       3791.85        54.59 o                         
 -23  14  -1       8740.01       8726.60        88.94 o                         
 -20  14  -1       9061.46       9306.01       114.22 o                         
 -17  14  -1       3177.15       3110.79        56.09 o                         
 -14  14  -1      18746.07      18504.75       114.72 o                         
 -11  14  -1      20542.50      21199.87       125.32 o                         
  -8  14  -1      14792.06      14908.07        97.46 o                         
  -5  14  -1       1341.29       1251.26        24.55 o                         
  -2  14  -1       9388.36       8989.31        69.10 o                         
   1  14  -1      18601.01      18906.27       130.39 o                         
   4  14  -1       3423.37       3473.89        48.44 o                         
   7  14  -1      12566.84      12461.96       104.01 o                         
  10  14  -1       5322.46       5256.21        63.82 o                         
  13  14  -1        540.42        599.55        32.93 o                         
 -28  15  -1       4050.29       4019.47        79.66 o                         
 -25  15  -1       4905.23       4989.67        70.56 o                         
 -22  15  -1       9791.66       9718.90       109.39 o                         
 -19  15  -1      12815.24      12448.78       119.99 o                         
 -16  15  -1       3246.55       3303.86        50.42 o                         
 -13  15  -1       5787.31       6011.90        60.77 o                         
 -10  15  -1      19217.12      19923.13       122.01 o                         
  -7  15  -1      11904.29      11938.55        88.30 o                         
  -4  15  -1      19728.24      19987.85       130.64 o                         
  -1  15  -1       6640.01       6578.23        83.13 o                         
   2  15  -1       6829.11       6646.96        66.35 o                         
   5  15  -1      12671.30      12480.58        97.52 o                         
   8  15  -1       5603.52       5622.04        64.27 o                         
  11  15  -1       2447.62       2471.60        52.36 o                         
  14  15  -1       2948.36       3117.51        58.12 o                         
 -30  16  -1       1870.21       1863.40        59.50 o                         
 -27  16  -1       2898.07       2830.92        66.00 o                         
 -24  16  -1       9707.64       9369.87       114.23 o                         
 -21  16  -1       7806.21       7791.18        93.05 o                         
 -18  16  -1      10596.15      10493.19       102.28 o                         
 -15  16  -1      10559.32      10321.54        84.56 o                         
 -12  16  -1      23643.07      24137.58       139.62 o                         
  -9  16  -1       9406.83       9172.94        76.55 o                         
  -6  16  -1        925.67        947.16        24.22 o                         
  -3  16  -1       6738.75       6718.49        83.12 o                         
   0  16  -1      10447.69      10135.71       106.73 o                         
   3  16  -1      16649.01      16408.13       128.40 o                         
   6  16  -1       3233.07       3176.73        49.35 o                         
   9  16  -1       1989.93       1910.88        41.34 o                         
  12  16  -1       1708.77       1723.44        56.17 o                         
  15  16  -1       3180.10       3226.49        61.10 o                         
 -32  17  -1       1867.68       1922.14        70.40 o                         
 -29  17  -1       5304.17       5561.46        92.75 o                         
 -26  17  -1       4750.23       4844.41        89.24 o                         
 -23  17  -1       5297.90       5418.98        82.01 o                         
 -20  17  -1       3174.69       3141.01        56.78 o                         
 -17  17  -1       3191.33       3228.36        41.49 o                         
 -14  17  -1      22132.68      21950.21       142.31 o                         
 -11  17  -1       8316.89       8155.86        73.66 o                         
  -8  17  -1      12416.50      12180.12        95.26 o                         
  -5  17  -1      14118.73      14346.91       120.21 o                         
  -2  17  -1      21729.09      21899.80       167.06 o                         
   1  17  -1       3731.07       3672.55        70.50 o                         
   4  17  -1       7942.35       7948.39        86.54 o                         
   7  17  -1       5523.44       5575.58        74.81 o                         
  10  17  -1       3000.62       3005.46        54.40 o                         
  13  17  -1       1700.21       1599.71        50.30 o                         
  16  17  -1       1386.60       1470.11        59.72 o                         
 -34  18  -1        772.20        926.76        47.97 o                         
 -31  18  -1       1363.47       1392.87        66.88 o                         
 -28  18  -1       2729.40       2626.64        81.59 o                         
 -25  18  -1       9280.13       9109.61       122.17 o                         
 -22  18  -1       5131.34       5073.82        75.60 o                         
 -19  18  -1       6533.88       6653.04        80.08 o                         
 -16  18  -1       1292.58       1376.69        28.90 o                         
 -13  18  -1       2439.43       2574.47        52.39 o                         
 -10  18  -1       8796.38       8733.89        80.08 o                         
  -7  18  -1      19393.82      18649.86       144.22 o                         
  -4  18  -1      16202.33      16217.76       133.01 o                         
  -1  18  -1      13553.17      13365.73       136.48 o                         
   2  18  -1      17436.21      17495.62       166.40 o                         
   5  18  -1       4025.18       4136.89        90.15 o                         
   8  18  -1        955.81       1038.73        36.41 o                         
  11  18  -1        527.31        549.88        31.31 o                         
  14  18  -1       2411.51       2466.10        83.91 o                         
  17  18  -1       1302.45       1307.71        63.27 o                         
 -36  19  -1       1314.11       1228.62        69.54 o                         
 -33  19  -1       1916.99       1977.90        64.13 o                         
 -30  19  -1       1394.32       1432.34        68.94 o                         
 -27  19  -1       1507.24       1649.00        64.16 o                         
 -24  19  -1       7752.87       7625.14       109.15 o                         
 -21  19  -1       7250.89       7094.80        87.46 o                         
 -18  19  -1      12428.37      12491.05        92.64 o                         
 -15  19  -1       4452.88       4327.83        56.11 o                         
 -12  19  -1       9021.71       9163.78        76.34 o                         
  -9  19  -1       3846.42       4078.31        63.00 o                         
  -6  19  -1       7046.29       7285.98        84.24 o                         
  -3  19  -1       6450.18       6345.25        90.42 o                         
   0  19  -1      13300.67      12806.18       138.85 o                         
   3  19  -1      11381.60      11604.59       136.77 o                         
   6  19  -1       4334.82       4420.96        92.14 o                         
   9  19  -1       4691.53       4653.72        74.75 o                         
  12  19  -1       1394.44       1444.73        82.40 o                         
  15  19  -1       1051.17       1008.31        47.86 o                         
  18  19  -1        666.08        651.77        53.81 o                         
 -35  20  -1        864.72        840.31        57.66 o                         
 -32  20  -1        895.52        938.77        59.28 o                         
 -29  20  -1       2572.43       2631.02        83.27 o                         
 -26  20  -1       1522.07       1611.50        56.31 o                         
 -23  20  -1       3747.98       3676.69        69.44 o                         
 -20  20  -1       2250.59       2262.39        41.70 o                         
 -17  20  -1       7094.14       7079.44        69.35 o                         
 -14  20  -1       5705.51       5527.81        63.93 o                         
 -11  20  -1       8855.08       8850.75        72.13 o                         
  -8  20  -1      10366.11      10056.53       100.41 o                         
  -5  20  -1       3218.62       3264.47        57.35 o                         
  -2  20  -1      10755.92      10726.77       126.47 o                         
   1  20  -1       4987.79       4972.40        86.96 o                         
   4  20  -1       7644.81       7458.90       120.73 o                         
   7  20  -1       2603.81       2559.98        76.53 o                         
  10  20  -1       1368.29       1429.74        64.93 o                         
  13  20  -1       1480.00       1472.76        49.07 o                         
  16  20  -1       1869.28       2011.54        79.65 o                         
 -37  21  -1        691.28        689.26        83.95 o                         
 -34  21  -1       1223.11       1180.05        68.25 o                         
 -31  21  -1        963.47        982.15        59.66 o                         
 -28  21  -1       1582.09       1532.03        72.18 o                         
 -25  21  -1       1930.54       1929.42        59.31 o                         
 -22  21  -1       2671.10       2676.97        57.40 o                         
 -19  21  -1       4391.77       4396.44        55.26 o                         
 -16  21  -1      10175.36      10099.94        92.68 o                         
 -13  21  -1       8597.56       8621.82        85.80 o                         
 -10  21  -1       2434.71       2574.24        50.06 o                         
  -7  21  -1       6203.19       6141.83        80.13 o                         
  -4  21  -1       8820.81       8853.63       118.87 o                         
  -1  21  -1       3232.84       3156.34        69.29 o                         
   2  21  -1       1872.02       2070.24        66.31 o                         
   5  21  -1       2569.49       2474.82        74.88 o                         
   8  21  -1       1656.47       1619.30        63.95 o                         
  11  21  -1       1853.78       1709.94        69.85 o                         
  14  21  -1       2681.45       2580.13        78.19 o                         
 -36  22  -1        951.37        835.08        72.61 o                         
 -33  22  -1       2323.37       2568.48       101.26 o                         
 -30  22  -1       2421.73       2509.30       109.28 o                         
 -27  22  -1       1327.17       1299.08        60.37 o                         
 -24  22  -1       2360.78       2347.55        59.94 o                         
 -21  22  -1       2180.50       2176.87        47.72 o                         
 -18  22  -1       4790.54       4805.00        58.88 o                         
 -15  22  -1       6739.79       7005.18        78.59 o                         
 -12  22  -1      10165.30      10418.58       106.73 o                         
  -9  22  -1       3073.58       3079.19        56.95 o                         
  -6  22  -1      10371.09      10235.85       123.82 o                         
  -3  22  -1       9913.90      10010.67       126.06 o                         
   0  22  -1       3179.38       3260.14        85.49 o                         
   3  22  -1        838.05        887.26        52.48 o                         
   6  22  -1       3085.43       3109.83        83.94 o                         
   9  22  -1       1861.78       1812.28        69.02 o                         
  12  22  -1       1190.80       1248.79        64.70 o                         
  15  22  -1        670.59        631.19        64.91 o                         
 -35  23  -1        307.71        263.81        64.30 o                         
 -32  23  -1       2073.02       1990.70        81.39 o                         
 -29  23  -1       3009.01       3011.61        90.03 o                         
 -26  23  -1       2712.22       2727.04        81.37 o                         
 -23  23  -1       4873.54       4805.54        68.96 o                         
 -20  23  -1       5647.51       5547.66        67.83 o                         
 -17  23  -1       7345.69       7239.13        78.41 o                         
 -14  23  -1        732.61        870.23        31.36 o                         
 -11  23  -1       4042.33       4015.60        65.31 o                         
  -8  23  -1       3249.97       3223.38        58.21 o                         
  -5  23  -1       3200.41       3343.33        71.92 o                         
  -2  23  -1       3287.35       3374.46        77.89 o                         
   1  23  -1       3431.20       3456.29       130.94 o                         
   4  23  -1       1253.00       1299.60        88.48 o                         
   7  23  -1       1419.95       1363.61        72.05 o                         
  10  23  -1       2144.94       2135.02       104.21 o                         
  13  23  -1       1169.70       1183.59        72.25 o                         
 -37  24  -1        786.42        751.91        67.96 o                         
 -34  24  -1       1642.90       1727.57       105.59 o                         
 -31  24  -1       1102.97       1121.50        67.04 o                         
 -28  24  -1       1508.78       1478.26        70.27 o                         
 -25  24  -1       3255.51       3131.40       139.89 o                         
 -22  24  -1       7645.10       7866.38        82.34 o                         
 -19  24  -1       5167.46       5208.62        67.35 o                         
 -16  24  -1      13109.08      13112.65       111.37 o                         
 -13  24  -1       4816.10       4839.55        78.70 o                         
 -10  24  -1       4361.20       4328.71        69.18 o                         
  -7  24  -1       2096.22       2131.70        59.65 o                         
  -4  24  -1       1491.62       1488.71        66.72 o                         
  -1  24  -1       4704.78       4629.12       113.63 o                         
   2  24  -1       4828.55       4964.19       106.06 o                         
   5  24  -1        618.00        623.31        50.51 o                         
   8  24  -1       1282.90       1315.00        69.29 o                         
  11  24  -1       1661.75       1635.30        85.28 o                         
 -36  25  -1        797.65        723.89        64.36 o                         
 -33  25  -1        741.99        685.33        55.61 o                         
 -30  25  -1       3108.40       3205.91       106.88 o                         
 -27  25  -1       2989.07       3242.55        93.81 o                         
 -24  25  -1        621.76        646.65        36.30 o                         
 -21  25  -1       1650.11       1619.60        42.99 o                         
 -18  25  -1       6690.64       6670.25        81.14 o                         
 -15  25  -1      11464.37      11517.49       135.05 o                         
 -12  25  -1       5158.68       5364.05        85.69 o                         
  -9  25  -1       3960.32       3827.02        66.39 o                         
  -6  25  -1       4556.99       4304.98        89.13 o                         
  -3  25  -1       3056.80       3175.79        82.45 o                         
   0  25  -1       1669.34       1701.13        74.21 o                         
   3  25  -1       1082.14       1120.03        70.77 o                         
   6  25  -1       1469.29       1408.64        76.09 o                         
   9  25  -1       1740.33       1676.05        80.05 o                         
 -35  26  -1        598.24        503.66        61.58 o                         
 -32  26  -1       1463.70       1404.38        85.50 o                         
 -29  26  -1       1556.28       1423.12        72.30 o                         
 -26  26  -1       2539.33       2638.13        77.53 o                         
 -23  26  -1       3212.98       3149.20        57.52 o                         
 -20  26  -1       4840.30       4863.88        76.06 o                         
 -17  26  -1       3070.97       2918.77        56.19 o                         
 -14  26  -1       2731.69       2786.16        68.05 o                         
 -11  26  -1       3823.22       3898.50        77.56 o                         
  -8  26  -1       3013.06       3146.80       103.73 o                         
  -5  26  -1       7234.97       7775.28       157.86 o                         
  -2  26  -1       1989.08       2044.51        75.88 o                         
   1  26  -1       1465.96       1671.06        78.84 o                         
   4  26  -1       1723.55       1830.03       106.93 o                         
   7  26  -1       1648.36       1661.64        86.41 o                         
  10  26  -1        597.81        525.71        79.86 o                         
 -34  27  -1       1034.50        804.28        66.57 o                         
 -31  27  -1       1755.63       1808.68        84.39 o                         
 -28  27  -1       1593.71       1608.23        75.89 o                         
 -25  27  -1       1944.11       1956.45        57.62 o                         
 -22  27  -1       3739.19       3909.14        70.13 o                         
 -19  27  -1       5104.28       5032.23        81.17 o                         
 -16  27  -1       5203.17       5195.33        93.31 o                         
 -13  27  -1       3704.30       3611.57        77.06 o                         
 -10  27  -1       1086.99       1147.87        57.89 o                         
  -7  27  -1       1560.35       1500.37        68.28 o                         
  -4  27  -1       5049.23       5130.51       119.28 o                         
  -1  27  -1       2384.78       2455.48        97.17 o                         
   2  27  -1       1502.10       1706.82        85.39 o                         
   5  27  -1       1991.42       2071.20       132.68 o                         
   8  27  -1       1544.09       1585.90        98.66 o                         
 -33  28  -1        643.83        581.37        55.79 o                         
 -30  28  -1       1186.67       1220.27        69.76 o                         
 -27  28  -1       1828.12       1862.94        72.59 o                         
 -24  28  -1       2143.96       2200.23        51.61 o                         
 -21  28  -1       3008.62       3020.38        66.10 o                         
 -18  28  -1       3362.23       3600.11        86.75 o                         
 -15  28  -1       3657.85       3689.02        80.28 o                         
 -12  28  -1       1967.55       2049.21        74.43 o                         
  -9  28  -1       4622.56       4466.65       157.04 o                         
  -6  28  -1       2137.33       2071.93        85.98 o                         
  -3  28  -1       1212.37       1346.84        79.81 o                         
   0  28  -1        829.25        847.41        77.36 o                         
   3  28  -1       1968.32       1899.00       110.75 o                         
   6  28  -1       1158.84       1238.79       110.04 o                         
 -35  29  -1        921.46        922.96        84.82 o                         
 -32  29  -1        874.31        894.61        78.11 o                         
 -29  29  -1        830.41        856.77        60.89 o                         
 -26  29  -1       1738.34       1830.21        60.19 o                         
 -23  29  -1       1701.89       1797.90        50.75 o                         
 -20  29  -1       3132.38       3271.81       119.22 o                         
 -17  29  -1       3352.34       3524.06        84.24 o                         
 -14  29  -1       3871.26       3903.33       106.33 o                         
 -11  29  -1       3695.58       3718.39       111.40 o                         
  -8  29  -1       2175.64       2262.25        98.15 o                         
  -5  29  -1       3449.38       3305.30       116.87 o                         
  -2  29  -1       2103.26       1959.07        92.97 o                         
   1  29  -1       1066.78        948.44        75.69 o                         
   4  29  -1        616.15        480.57        59.35 o                         
 -34  30  -1       1253.29       1174.91        86.88 o                         
 -31  30  -1       1617.12       1568.83        83.18 o                         
 -28  30  -1       1308.75       1345.08        55.37 o                         
 -25  30  -1       1063.37       1080.44        53.48 o                         
 -22  30  -1        795.21        817.76        40.71 o                         
 -19  30  -1       2526.17       2587.71        85.14 o                         
 -16  30  -1       2382.74       2557.65        87.86 o                         
 -13  30  -1       2260.04       2498.58        91.23 o                         
 -10  30  -1       1469.89       1398.82        88.24 o                         
  -7  30  -1       2785.18       2865.69       110.17 o                         
  -4  30  -1       2471.13       2748.99       115.98 o                         
  -1  30  -1       1538.20       1520.79        91.10 o                         
   2  30  -1        401.70        424.37        62.99 o                         
 -33  31  -1        774.58        883.84        85.74 o                         
 -30  31  -1       1912.09       1950.11        84.78 o                         
 -27  31  -1       1196.70       1315.49        77.11 o                         
 -24  31  -1       1853.92       1823.74        56.61 o                         
 -21  31  -1       2075.33       1976.19        65.31 o                         
 -18  31  -1       2585.58       2691.58        94.78 o                         
 -15  31  -1       1234.06       1352.76        69.53 o                         
 -12  31  -1       1279.34       1212.92        76.07 o                         
  -9  31  -1       2566.97       2859.96       142.13 o                         
  -6  31  -1       2077.16       2091.64       107.79 o                         
  -3  31  -1       1414.06       1332.66        89.41 o                         
   0  31  -1        737.32        790.18        77.47 o                         
   3  31  -1        841.83        828.18       103.71 o                         
 -32  32  -1        865.63        822.15        70.16 o                         
 -29  32  -1        601.71        564.87        50.07 o                         
 -26  32  -1        955.02        893.55        54.70 o                         
 -23  32  -1       2130.65       2274.33        75.59 o                         
 -20  32  -1       1646.26       1796.59        78.10 o                         
 -17  32  -1       2048.90       2150.94        85.78 o                         
 -14  32  -1       1656.95       1709.49        90.30 o                         
 -11  32  -1       2062.03       2087.90       108.08 o                         
  -8  32  -1        673.90        716.62        67.32 o                         
  -5  32  -1        950.08        993.05        89.16 o                         
  -2  32  -1        836.17        805.53        79.40 o                         
   1  32  -1        770.97        629.23        75.50 o                         
 -31  33  -1        754.37        787.68       103.52 o                         
 -28  33  -1        827.38        797.75        57.77 o                         
 -25  33  -1        648.84        657.25        57.19 o                         
 -22  33  -1        406.45        401.21        43.81 o                         
 -19  33  -1        710.08        825.32        60.73 o                         
 -16  33  -1       2350.90       2359.32        94.75 o                         
 -13  33  -1       2195.13       2395.56       108.05 o                         
 -10  33  -1        989.79       1022.38        80.11 o                         
  -7  33  -1       1097.56       1050.39        82.34 o                         
  -4  33  -1        859.83        836.96        86.18 o                         
  -1  33  -1        544.81        506.08        81.95 o                         
 -30  34  -1        760.59        790.32        69.25 o                         
 -27  34  -1       1091.04       1091.41        68.45 o                         
 -24  34  -1        765.79        740.53        56.93 o                         
 -21  34  -1        635.26        633.46        61.02 o                         
 -18  34  -1        915.16        884.03        65.60 o                         
 -15  34  -1        471.74        526.81        57.57 o                         
 -12  34  -1       1014.33        975.95        75.80 o                         
  -9  34  -1       1001.85        998.62        96.41 o                         
  -6  34  -1       1630.45       1401.24       110.06 o                         
  -3  34  -1        972.23       1005.75       130.82 o                         
 -29  35  -1        663.69        603.19        72.62 o                         
 -26  35  -1        839.51        746.98        63.19 o                         
 -23  35  -1        679.86        652.37        63.06 o                         
 -20  35  -1        503.62        592.41        57.19 o                         
 -17  35  -1        961.38        863.74        74.74 o                         
 -14  35  -1        809.37        651.90        81.84 o                         
 -11  35  -1        474.65        573.88        67.44 o                         
  -8  35  -1        240.56        186.06        55.24 o                         
 -25  36  -1        770.40        836.07        68.40 o                         
 -22  36  -1        723.91        693.14        63.16 o                         
 -19  36  -1        513.24        569.34        63.25 o                         
 -16  36  -1       1615.69       1503.25       148.40 o                         
 -13  36  -1        546.77        532.77        76.73 o                         
 -10  36  -1        842.27        838.99        90.27 o                         
 -24  37  -1        664.91        714.87        64.07 o                         
 -21  37  -1        476.59        487.96        72.95 o                         
 -18  37  -1        743.86        663.65        73.83 o                         
 -15  37  -1       1081.23        996.64        95.58 o                         
   2   2   0      50664.58      49912.78       921.78 o                         
   0   3   0      30309.82      29641.91       613.23 o                         
   3   3   0      15789.23      16033.69        82.80 o                         
  -5   4   0      89613.20      88465.14      2084.58 o                         
  -2   4   0      51199.94      52395.16       524.29 o                         
   1   4   0      31159.57      30305.76       137.65 o                         
   4   4   0       6594.20       6398.86        46.87 o                         
  -7   5   0      68321.20      67846.69       453.46 o                         
  -4   5   0      31867.10      31331.10       194.25 o                         
  -1   5   0      97812.88      95485.77      1497.49 o                         
   2   5   0      40205.64      39500.14       210.04 o                         
   5   5   0       4333.00       4302.86        41.45 o                         
  -9   6   0      23079.01      23184.23       137.33 o                         
  -6   6   0      98677.24     100597.05       683.78 o                         
  -3   6   0      17862.42      18176.49       114.15 o                         
   0   6   0      86765.00      87063.36      1355.30 o                         
   3   6   0       2459.10       2466.63        30.27 o                         
   6   6   0      29037.29      29247.49       150.41 o                         
 -11   7   0       7481.03       6923.91        57.68 o                         
  -8   7   0      51243.93      51210.98       234.37 o                         
  -5   7   0      37849.03      36963.78       171.51 o                         
  -2   7   0      74066.50      74804.34       459.20 o                         
   1   7   0       6229.88       6156.36        62.13 o                         
   4   7   0      20369.62      20674.45       117.53 o                         
   7   7   0      22908.40      23418.75       151.25 o                         
 -13   8   0      29326.40      29031.93       151.93 o                         
 -10   8   0       6336.47       6057.84        51.86 o                         
  -7   8   0       6184.68       6387.37        48.13 o                         
  -4   8   0       3932.90       3551.87        34.34 o                         
  -1   8   0      44793.51      43964.71       252.08 o                         
   2   8   0      35111.84      33966.82       173.14 o                         
   5   8   0      26310.09      26435.58       147.07 o                         
   8   8   0       4826.08       4923.84        59.33 o                         
 -15   9   0      15378.83      15223.97       103.09 o                         
 -12   9   0       8331.32       8001.33        72.71 o                         
  -9   9   0      15280.96      15386.98        86.79 o                         
  -6   9   0       1635.43       1597.61        23.45 o                         
  -3   9   0      23480.37      23482.16       138.87 o                         
   0   9   0      13700.66      13860.35       109.94 o                         
   3   9   0      56962.07      56668.60       249.01 o                         
   6   9   0      26962.28      26630.35       163.69 o                         
   9   9   0      28484.43      28466.75       166.99 o                         
 -17  10   0       6091.51       6009.12        60.26 o                         
 -14  10   0      19887.14      19995.97       133.58 o                         
 -11  10   0      40382.29      39549.13       202.97 o                         
  -8  10   0      35789.04      34808.71       160.39 o                         
  -5  10   0       5310.02       5083.89        49.36 o                         
  -2  10   0       6654.76       6363.62        65.79 o                         
   1  10   0      23105.72      22960.13       161.85 o                         
   4  10   0      14511.55      14277.10        96.42 o                         
   7  10   0       9167.13       9381.38        85.17 o                         
  10  10   0      14724.43      14740.65       113.30 o                         
 -19  11   0      15990.79      15817.53       112.04 o                         
 -16  11   0      20988.79      20604.43       132.86 o                         
 -13  11   0      23485.37      24179.39       143.21 o                         
 -10  11   0      25045.89      24811.33       124.99 o                         
  -7  11   0      17524.87      17707.73        99.03 o                         
  -4  11   0       7815.48       7514.87        68.57 o                         
  -1  11   0      38520.94      37464.75       230.85 o                         
   2  11   0      13279.88      13395.94       125.95 o                         
   5  11   0       6208.38       6163.37        64.67 o                         
   8  11   0      10707.96      10676.86        91.20 o                         
  11  11   0       4595.45       4413.34        59.84 o                         
 -21  12   0       6851.23       7030.59        74.49 o                         
 -18  12   0       8921.76       8870.67        82.69 o                         
 -15  12   0      20371.60      20274.09       156.05 o                         
 -12  12   0      32397.36      32885.29       158.26 o                         
  -9  12   0      60160.30      60879.75       261.35 o                         
  -6  12   0      24947.56      24342.95       154.81 o                         
  -3  12   0       6070.31       5730.95        66.73 o                         
   0  12   0      32103.08      32404.18       217.65 o                         
   3  12   0      30387.10      30673.25       387.83 o                         
   6  12   0      17631.31      17226.10       111.30 o                         
   9  12   0       2474.84       2427.76        40.84 o                         
  12  12   0       3918.41       3929.10        59.03 o                         
 -23  13   0      12730.53      12529.15       108.02 o                         
 -20  13   0      14106.84      13290.83       110.03 o                         
 -17  13   0      13739.59      13602.31       123.01 o                         
 -14  13   0       4033.75       3727.06        46.36 o                         
 -11  13   0      13782.92      14287.14        88.12 o                         
  -8  13   0      24929.76      25377.28       126.81 o                         
  -5  13   0      25257.02      24693.44       153.99 o                         
  -2  13   0      21067.65      21291.96       164.26 o                         
   1  13   0      21942.17      21155.62       170.24 o                         
   4  13   0       6424.19       6547.66        90.10 o                         
   7  13   0      13692.69      13859.98       100.35 o                         
  10  13   0       6818.27       6799.34        76.01 o                         
  13  13   0       3313.01       3373.71        60.86 o                         
 -25  14   0       2355.20       2328.86        43.23 o                         
 -22  14   0      10304.31      10061.20       115.67 o                         
 -19  14   0       6915.32       6708.10        72.67 o                         
 -16  14   0      21584.72      21170.93       133.95 o                         
 -13  14   0      20910.53      20553.43       118.75 o                         
 -10  14   0      14213.68      13677.12        88.01 o                         
  -7  14   0      22944.91      23462.42       160.27 o                         
  -4  14   0      18666.28      18595.80       182.46 o                         
  -1  14   0       3998.81       3700.77        71.12 o                         
   2  14   0      10617.65      10815.08       123.66 o                         
   5  14   0      17493.76      17602.22       130.04 o                         
   8  14   0       7887.64       7859.54        83.60 o                         
  11  14   0       1759.59       1795.71        39.36 o                         
  14  14   0       1173.87       1211.69        40.03 o                         
 -27  15   0       3535.98       3471.03        69.65 o                         
 -24  15   0       4025.40       4114.79        74.63 o                         
 -21  15   0      13734.19      13479.14       113.88 o                         
 -18  15   0       8048.62       7827.87        78.09 o                         
 -15  15   0       5791.64       5737.87        56.82 o                         
 -12  15   0      28081.62      28430.60       148.27 o                         
  -9  15   0      26768.09      26312.28       181.30 o                         
  -6  15   0      14840.43      14644.57       121.81 o                         
  -3  15   0      22130.46      22376.97       185.84 o                         
   0  15   0       5681.63       5508.63        80.68 o                         
   3  15   0       4347.65       4276.90        71.33 o                         
   6  15   0       5791.25       5675.40        67.33 o                         
   9  15   0       1726.38       1768.13        44.58 o                         
  12  15   0       6171.46       6209.09        80.98 o                         
  15  15   0       4604.06       4518.53        69.34 o                         
 -29  16   0       2898.53       2873.25        78.71 o                         
 -26  16   0       3528.17       3569.34        65.89 o                         
 -23  16   0       5816.00       5622.80        72.38 o                         
 -20  16   0      10785.72      10693.78        99.78 o                         
 -17  16   0       4638.29       4840.76        58.38 o                         
 -14  16   0      10065.56      10225.72        80.66 o                         
 -11  16   0       6210.19       6229.92        57.09 o                         
  -8  16   0       4153.95       4155.79        68.36 o                         
  -5  16   0      20419.71      19933.55       156.61 o                         
  -2  16   0      21223.86      20907.02       168.40 o                         
   1  16   0      21677.43      21670.13       178.72 o                         
   4  16   0       5645.29       5600.21        86.36 o                         
   7  16   0       4138.24       4316.22        68.22 o                         
  10  16   0       2539.19       2520.32        71.16 o                         
  13  16   0       1933.12       1766.63        54.85 o                         
  16  16   0       1755.96       1781.45        66.57 o                         
 -31  17   0       4489.45       4453.90        89.39 o                         
 -28  17   0       4343.99       4261.29        82.14 o                         
 -25  17   0       1814.07       1811.64        46.10 o                         
 -22  17   0       2881.88       2902.16        55.97 o                         
 -19  17   0      13604.05      13406.98       113.55 o                         
 -16  17   0      20379.49      20555.44       123.40 o                         
 -13  17   0       7801.06       7832.65        69.60 o                         
 -10  17   0      11430.63      11723.44        92.66 o                         
  -7  17   0       6132.26       6074.12        82.66 o                         
  -4  17   0      12691.35      12584.11       124.27 o                         
  -1  17   0       5632.71       5686.80        83.56 o                         
   2  17   0       7090.79       6967.70        97.95 o                         
   5  17   0       9025.40       9238.04       118.79 o                         
   8  17   0       6244.38       6284.47       114.90 o                         
  11  17   0       2377.07       2564.39        58.14 o                         
  14  17   0       1972.50       2049.03        78.94 o                         
  17  17   0       2075.50       2045.81       124.10 o                         
 -33  18   0       3703.72       3848.06        84.90 o                         
 -30  18   0       2878.35       3093.45        70.73 o                         
 -27  18   0       2318.18       2282.50        60.26 o                         
 -24  18   0       3895.36       3808.93        61.11 o                         
 -21  18   0      14310.50      13908.37       115.30 o                         
 -18  18   0       6675.54       6546.96        70.37 o                         
 -15  18   0       3870.81       3656.71        46.72 o                         
 -12  18   0      18210.88      18184.54       124.47 o                         
  -9  18   0      28590.37      28847.59       193.64 o                         
  -6  18   0      11094.92      11261.31       124.30 o                         
  -3  18   0      10332.04      10259.90       115.43 o                         
   0  18   0       6481.31       6409.70        92.95 o                         
   3  18   0       7410.38       7418.98       114.21 o                         
   6  18   0       2800.25       2723.84        75.19 o                         
   9  18   0       2442.98       2509.38        72.41 o                         
  12  18   0       2700.85       2736.86        99.76 o                         
  15  18   0       2021.31       2049.69        60.36 o                         
  18  18   0        875.62        881.70        62.37 o                         
 -35  19   0       1913.50       1789.23        68.44 o                         
 -32  19   0       2553.95       2658.27        71.81 o                         
 -29  19   0       3508.01       3569.88        77.43 o                         
 -26  19   0       3051.73       3206.73        65.89 o                         
 -23  19   0       1640.04       1757.09        42.03 o                         
 -20  19   0       6404.75       6352.97        73.46 o                         
 -17  19   0       6706.26       6521.47        65.16 o                         
 -14  19   0      17031.36      17091.78       110.60 o                         
 -11  19   0      11561.29      11392.26       106.78 o                         
  -8  19   0      17022.06      16660.74       152.00 o                         
  -5  19   0       8588.25       8499.07       111.04 o                         
  -2  19   0      14107.13      13805.66       142.30 o                         
   1  19   0       3523.86       3590.77        73.29 o                         
   4  19   0       6244.33       6324.38       100.67 o                         
   7  19   0       2148.01       2269.08        70.38 o                         
  10  19   0       1290.76       1224.96        64.40 o                         
  13  19   0       2144.87       2032.24        78.22 o                         
  16  19   0       1073.51       1054.69        63.51 o                         
 -37  20   0        741.74        579.34        50.41 o                         
 -34  20   0       1882.07       1841.48        74.44 o                         
 -31  20   0       4515.16       4803.34        96.61 o                         
 -28  20   0       3218.33       3397.01        77.16 o                         
 -25  20   0       4069.36       4100.07        75.41 o                         
 -22  20   0       5388.76       5542.80        73.47 o                         
 -19  20   0       3493.94       3634.11        47.36 o                         
 -16  20   0       4425.84       4516.21        54.18 o                         
 -13  20   0      13909.53      14213.30       110.31 o                         
 -10  20   0      15166.24      15144.09       145.93 o                         
  -7  20   0      14541.74      13963.92       141.04 o                         
  -4  20   0      10576.72      10343.64       128.99 o                         
  -1  20   0       7278.56       7293.84       104.68 o                         
   2  20   0       6322.21       6130.01       100.02 o                         
   5  20   0       4854.41       4778.02       100.69 o                         
   8  20   0       1656.08       1565.13        99.88 o                         
  11  20   0        968.18       1238.48        73.97 o                         
  14  20   0       1339.63       1371.94        65.90 o                         
  17  20   0       1039.88        920.77        79.83 o                         
 -36  21   0        539.71        517.53        48.15 o                         
 -33  21   0        863.54        813.68        59.35 o                         
 -30  21   0       1855.37       1825.92        61.87 o                         
 -27  21   0       3150.07       3063.40        66.83 o                         
 -24  21   0       6648.49       6907.24        93.45 o                         
 -21  21   0       4886.44       4742.38        64.41 o                         
 -18  21   0       8041.06       8152.51        77.02 o                         
 -15  21   0       6334.28       6222.84        65.30 o                         
 -12  21   0       3234.94       3258.71        59.68 o                         
  -9  21   0       5380.49       5491.25        85.48 o                         
  -6  21   0      13473.01      13360.54       149.46 o                         
  -3  21   0      13882.35      13817.51       157.97 o                         
   0  21   0       5474.80       5355.81        92.31 o                         
   3  21   0       2910.14       2953.37        78.00 o                         
   6  21   0       1955.81       2042.15        78.61 o                         
   9  21   0       3473.24       3529.02       107.68 o                         
  12  21   0       1402.82       1363.22        78.11 o                         
  15  21   0        321.93        363.36        54.82 o                         
 -35  22   0       1955.51       1982.19        88.68 o                         
 -32  22   0       1194.08       1297.65        62.72 o                         
 -29  22   0        761.79        898.01        49.58 o                         
 -26  22   0        723.59        666.13        38.35 o                         
 -23  22   0       5592.17       5613.98        89.96 o                         
 -20  22   0       6148.34       6121.46        66.32 o                         
 -17  22   0       9227.24       9458.39        85.78 o                         
 -14  22   0       7509.57       7556.13        79.77 o                         
 -11  22   0       5880.50       5661.58        88.25 o                         
  -8  22   0      10910.25      10798.71       127.59 o                         
  -5  22   0       2152.07       2303.86        82.85 o                         
  -2  22   0       4271.23       4280.65        87.37 o                         
   1  22   0       3309.91       3357.61        91.96 o                         
   4  22   0       7075.10       7026.23       132.08 o                         
   7  22   0       2591.71       2557.12        90.11 o                         
  10  22   0       1517.26       1378.78        81.07 o                         
  13  22   0        673.23        610.82        63.09 o                         
 -37  23   0        199.65        162.92        31.39 o                         
 -34  23   0       1498.40       1521.56        64.55 o                         
 -31  23   0       1479.21       1614.04        65.38 o                         
 -28  23   0       2697.65       2814.31        68.68 o                         
 -25  23   0       3179.32       3326.07        73.86 o                         
 -22  23   0       3801.50       3779.26        63.08 o                         
 -19  23   0       5041.78       4997.01        75.26 o                         
 -16  23   0       3371.97       3464.00        59.49 o                         
 -13  23   0       6890.51       6918.60        99.48 o                         
 -10  23   0      13687.86      13438.37       146.17 o                         
  -7  23   0       5174.11       5004.10        94.09 o                         
  -4  23   0       1014.36       1052.93        63.18 o                         
  -1  23   0       5505.07       5521.00       143.21 o                         
   2  23   0       3399.67       3576.36        95.13 o                         
   5  23   0       2052.83       1877.78        81.50 o                         
   8  23   0       1136.08       1052.58        80.71 o                         
  11  23   0       1179.28       1193.03        80.16 o                         
  14  23   0        527.89        536.20        57.10 o                         
 -36  24   0        938.02        757.79        78.40 o                         
 -33  24   0        849.88        852.47        57.81 o                         
 -30  24   0       1117.21       1109.90        52.91 o                         
 -27  24   0       1705.09       1733.04        57.25 o                         
 -24  24   0       4099.71       4137.96        79.20 o                         
 -21  24   0       2806.99       2768.92        69.85 o                         
 -18  24   0       2932.02       2974.99        51.72 o                         
 -15  24   0       1891.21       1858.17        55.01 o                         
 -12  24   0       3552.28       3688.86        76.45 o                         
  -9  24   0       2750.96       2656.16        68.49 o                         
  -6  24   0       4029.04       3979.19        85.51 o                         
  -3  24   0       6134.13       6348.78       117.43 o                         
   0  24   0       3417.54       3476.22        93.60 o                         
   3  24   0       2025.02       1940.33        81.65 o                         
   6  24   0       2601.05       2729.67       142.77 o                         
   9  24   0       1095.60       1111.75        77.94 o                         
  12  24   0        417.59        358.20        50.16 o                         
 -35  25   0        752.04        669.68        71.40 o                         
 -32  25   0       1933.74       2045.89       111.06 o                         
 -29  25   0       3063.64       3032.50       102.41 o                         
 -26  25   0       2161.86       2300.04        62.10 o                         
 -23  25   0       3542.11       3570.69        68.74 o                         
 -20  25   0       4587.67       4543.60        67.41 o                         
 -17  25   0       6247.14       6373.86        80.70 o                         
 -14  25   0       2281.43       2270.48        62.17 o                         
 -11  25   0       2405.07       2359.95        61.87 o                         
  -8  25   0       1581.15       1577.10        60.18 o                         
  -5  25   0       3900.45       3802.33        93.40 o                         
  -2  25   0       2881.51       3118.53        89.50 o                         
   1  25   0        983.64        948.48        65.00 o                         
   4  25   0       2577.15       2736.58       101.21 o                         
   7  25   0       2831.61       2940.21       114.06 o                         
  10  25   0        800.30        749.34        82.23 o                         
 -34  26   0        731.71        596.36        66.62 o                         
 -31  26   0       1154.54       1166.72        55.69 o                         
 -28  26   0       2508.53       2568.35        73.17 o                         
 -25  26   0       1245.76       1360.51        75.86 o                         
 -22  26   0       6868.94       6929.74        90.35 o                         
 -19  26   0       2027.13       2068.73        51.78 o                         
 -16  26   0       2878.89       2818.91        70.55 o                         
 -13  26   0       2802.23       2960.78        74.30 o                         
 -10  26   0       3772.90       3772.51        99.79 o                         
  -7  26   0       2722.90       2699.43        83.81 o                         
  -4  26   0       1067.70        950.32        62.02 o                         
  -1  26   0       2049.79       2265.92       119.55 o                         
   2  26   0       1815.56       2008.46       125.52 o                         
   5  26   0       1202.45       1178.18        82.08 o                         
   8  26   0       1061.19        936.03        82.67 o                         
 -36  27   0        673.42        611.47        79.75 o                         
 -33  27   0        708.24        695.22        65.69 o                         
 -30  27   0       1571.48       1622.05        67.13 o                         
 -27  27   0       3136.94       3053.77        78.93 o                         
 -24  27   0       1854.88       1928.88        61.29 o                         
 -21  27   0       2002.33       2019.80        55.30 o                         
 -18  27   0       2337.37       2360.97        69.79 o                         
 -15  27   0       6207.91       6121.96       108.89 o                         
 -12  27   0       3572.90       3672.63        89.31 o                         
  -9  27   0       2656.88       2628.80        83.39 o                         
  -6  27   0       3111.18       3094.75       117.53 o                         
  -3  27   0       1539.35       1537.56        90.25 o                         
   0  27   0       3393.11       3379.78       118.21 o                         
   3  27   0       1906.65       1985.27       103.52 o                         
   6  27   0        689.35        603.92        73.03 o                         
   9  27   0        432.97        342.20        66.23 o                         
 -35  28   0        743.85        597.13        77.89 o                         
 -32  28   0       1567.99       1591.78        96.67 o                         
 -29  28   0       3449.57       3435.80        84.17 o                         
 -26  28   0       1885.14       1966.77        74.62 o                         
 -23  28   0       1933.20       1796.94        54.37 o                         
 -20  28   0       1851.12       1912.73        56.24 o                         
 -17  28   0       2191.12       2387.65        78.11 o                         
 -14  28   0       1090.39       1141.82        74.20 o                         
 -11  28   0       4023.34       3962.91       144.46 o                         
  -8  28   0       3173.11       3401.59       112.93 o                         
  -5  28   0       2497.15       2458.95       104.93 o                         
  -2  28   0       2626.14       2631.52       108.93 o                         
   1  28   0       3110.50       3198.29       121.26 o                         
   4  28   0       1401.48       1481.13       100.01 o                         
   7  28   0        492.89        463.28        68.64 o                         
 -34  29   0        513.16        448.83        61.81 o                         
 -31  29   0        877.98        870.77        52.75 o                         
 -28  29   0       2919.20       2978.01        81.13 o                         
 -25  29   0       2485.63       2484.71        98.25 o                         
 -22  29   0       2566.78       2495.70        67.41 o                         
 -19  29   0       1548.99       1458.47        77.11 o                         
 -16  29   0       2447.69       2252.61        77.76 o                         
 -13  29   0       3113.78       3143.16       114.62 o                         
 -10  29   0       3051.94       3101.57       113.05 o                         
  -7  29   0        521.77        604.67        61.92 o                         
  -4  29   0       3203.86       3243.22       117.15 o                         
  -1  29   0       3235.30       3339.97       128.76 o                         
   2  29   0       1156.45       1133.16        88.29 o                         
   5  29   0       1282.50       1331.11       104.10 o                         
 -33  30   0       1163.49       1041.93        93.66 o                         
 -30  30   0       1115.64       1177.01        58.72 o                         
 -27  30   0       1743.99       1674.96        73.51 o                         
 -24  30   0       2294.52       2261.22        67.05 o                         
 -21  30   0       3372.92       3440.27        94.80 o                         
 -18  30   0       2814.96       2864.69        89.08 o                         
 -15  30   0       4918.26       4945.99       116.60 o                         
 -12  30   0       2904.90       3150.59       111.67 o                         
  -9  30   0       2231.83       2370.54       106.52 o                         
  -6  30   0       1198.60       1220.21        97.75 o                         
  -3  30   0       1627.84       1567.44        91.86 o                         
   0  30   0        917.72        854.95        76.45 o                         
   3  30   0       1180.00       1093.02        92.42 o                         
 -32  31   0        928.55       1003.69        60.44 o                         
 -29  31   0       1110.96       1022.21        60.36 o                         
 -26  31   0       1296.77       1245.76        69.32 o                         
 -23  31   0       1208.92       1177.23        90.59 o                         
 -20  31   0        850.47       1011.55        66.95 o                         
 -17  31   0       1906.90       1999.58        81.84 o                         
 -14  31   0       4234.09       4292.68       127.96 o                         
 -11  31   0       4606.28       4926.00       141.97 o                         
  -8  31   0       1660.61       1639.79        94.15 o                         
  -5  31   0       1266.26       1264.25        90.57 o                         
  -2  31   0        818.78        715.26        71.71 o                         
   1  31   0        815.84        840.40        82.62 o                         
 -31  32   0        817.88        872.73        60.34 o                         
 -28  32   0       1413.09       1453.09        75.36 o                         
 -25  32   0       2830.84       2870.18        70.43 o                         
 -22  32   0       1417.43       1444.26        83.34 o                         
 -19  32   0       2416.72       2288.73        85.97 o                         
 -16  32   0       1735.41       1762.00        91.75 o                         
 -13  32   0       2703.73       2723.66       111.13 o                         
 -10  32   0       1135.19       1097.49        82.50 o                         
  -7  32   0       1933.04       1831.10       104.54 o                         
  -4  32   0       1706.50       1530.27        99.69 o                         
  -1  32   0        944.62        887.90        87.27 o                         
 -30  33   0       1225.01       1138.12        68.53 o                         
 -27  33   0        674.32        674.16        51.60 o                         
 -24  33   0       1135.73       1129.19        67.34 o                         
 -21  33   0       1362.76       1452.53        79.62 o                         
 -18  33   0       1951.63       2209.28        98.96 o                         
 -15  33   0       3740.09       3830.70       129.85 o                         
 -12  33   0        929.10        780.43        81.28 o                         
  -9  33   0        763.62        656.30        68.53 o                         
  -6  33   0        606.00        469.55        61.20 o                         
  -3  33   0       1200.93       1154.89       104.93 o                         
 -29  34   0       1214.46       1274.38        84.72 o                         
 -26  34   0        989.44        967.71        84.58 o                         
 -23  34   0       1191.90       1065.66        68.60 o                         
 -20  34   0       1238.10       1351.95        80.59 o                         
 -17  34   0       2029.32       2057.77       102.52 o                         
 -14  34   0       1920.09       1886.37       115.88 o                         
 -11  34   0       1554.94       1460.09        92.96 o                         
  -8  34   0        795.51        612.28        70.31 o                         
  -5  34   0        724.35        859.90       101.56 o                         
 -28  35   0        452.82        562.98        63.28 o                         
 -25  35   0        749.87        756.35        65.89 o                         
 -22  35   0        713.27        740.96        62.43 o                         
 -19  35   0        945.88        930.54        80.49 o                         
 -16  35   0       1804.90       1692.86       114.06 o                         
 -13  35   0       1750.42       1808.20       106.56 o                         
 -10  35   0        786.42        701.33        80.58 o                         
  -7  35   0        934.28       1138.91       133.80 o                         
 -27  36   0        445.21        466.06        64.82 o                         
 -24  36   0        460.77        375.62        55.16 o                         
 -21  36   0        277.39        257.77        44.79 o                         
 -18  36   0        856.04        750.09        73.17 o                         
 -15  36   0        513.12        445.43        94.30 o                         
 -12  36   0        820.52        845.69        90.23 o                         
  -9  36   0        639.16        743.17        89.58 o                         
 -23  37   0        553.10        546.62        67.62 o                         
 -20  37   0       1074.91       1084.45        95.67 o                         
 -17  37   0        904.45        765.70        82.23 o                         
 -14  37   0        225.65        210.77        58.01 o                         
  -1   1   1      20390.31      20381.91       197.85 o                         
  -3   2   1      24733.96      25250.18       146.95 o                         
   0   2   1      68595.61      66283.61       777.79 o                         
  -5   3   1      57760.31      59198.16       262.56 o                         
  -2   3   1      42755.68      43654.79       204.38 o                         
  -7   4   1      44953.42      44628.77       190.91 o                         
  -4   4   1       6775.23       6912.06        46.41 o                         
  -1   4   1       3408.81       3810.63        33.03 o                         
   2   4   1     124336.12     124550.92       871.08 o                         
  -9   5   1      55630.99      55100.55       277.87 o                         
  -6   5   1      76375.88      74394.52       365.82 o                         
  -3   5   1      30818.86      30382.70       130.44 o                         
   0   5   1      26585.22      26699.34       128.59 o                         
   3   5   1      15912.73      15563.08        90.69 o                         
 -11   6   1      70184.44      72285.63       305.35 o                         
  -8   6   1      13379.98      13060.68        80.58 o                         
  -5   6   1      17350.37      16480.01        87.46 o                         
  -2   6   1      15477.82      14548.49        92.43 o                         
   1   6   1      86163.05      85330.71       403.81 o                         
   4   6   1      97548.02      98113.91       501.60 o                         
 -13   7   1      31987.39      32067.78       167.86 o                         
 -10   7   1      33359.89      32218.47       160.50 o                         
  -7   7   1       2552.37       2500.13        32.34 o                         
  -4   7   1       2956.70       3034.37        30.39 o                         
  -1   7   1       5336.16       5883.56        52.46 o                         
   2   7   1      47746.16      47877.36       246.16 o                         
   5   7   1      33462.76      33440.47       164.28 o                         
 -15   8   1      12253.72      12318.02        92.48 o                         
 -12   8   1      16851.65      17452.69       107.19 o                         
  -9   8   1      32776.38      32862.65       167.62 o                         
  -6   8   1      20281.35      20039.17       109.26 o                         
  -3   8   1      24754.08      24401.74       144.28 o                         
   0   8   1      39974.85      40447.09       222.09 o                         
   3   8   1      29092.15      30023.23       176.05 o                         
   6   8   1      14859.94      15215.63       124.22 o                         
 -17   9   1      12465.69      12149.90        99.34 o                         
 -14   9   1       2515.80       2644.80        37.87 o                         
 -11   9   1      19264.68      18803.67       118.04 o                         
  -8   9   1      42007.16      41342.57       188.24 o                         
  -5   9   1      11610.42      11404.90        83.96 o                         
  -2   9   1      15865.75      16500.45       106.40 o                         
   1   9   1      71089.95      73527.37       355.11 o                         
   4   9   1      18067.34      17863.79       153.95 o                         
   7   9   1      10050.84       9873.47        84.66 o                         
 -19  10   1       5050.26       5190.18        64.31 o                         
 -16  10   1        239.20        245.53        15.90 o                         
 -13  10   1      32211.16      32937.93       182.71 o                         
 -10  10   1      27162.44      25923.61       144.04 o                         
  -7  10   1       9620.55       9781.66        74.10 o                         
  -4  10   1      21492.92      20769.93       182.45 o                         
  -1  10   1      76686.69      77993.84       372.93 o                         
   2  10   1      29474.29      28842.81       175.92 o                         
   5  10   1      22982.28      23579.76       182.11 o                         
   8  10   1      10387.43      10102.21        93.29 o                         
 -21  11   1       2683.08       2691.61        47.87 o                         
 -18  11   1      20843.76      20294.65       136.60 o                         
 -15  11   1      19997.74      20329.69       122.53 o                         
 -12  11   1       8968.08       8759.45        74.14 o                         
  -9  11   1       4925.88       5168.49        50.44 o                         
  -6  11   1       8230.61       7963.57        92.62 o                         
  -3  11   1      48180.75      47785.87       278.11 o                         
   0  11   1      21187.76      21912.84       148.70 o                         
   3  11   1      20021.14      21021.29       164.19 o                         
   6  11   1       7525.43       7456.70        91.77 o                         
   9  11   1       8530.83       8628.67        87.57 o                         
 -23  12   1       4168.62       4160.94        69.45 o                         
 -20  12   1      10922.13      10699.21        98.75 o                         
 -17  12   1      15464.70      15543.33       113.65 o                         
 -14  12   1       8262.54       7828.90        69.69 o                         
 -11  12   1      22938.96      21998.52       133.49 o                         
  -8  12   1      30346.68      30590.57       165.90 o                         
  -5  12   1       4990.79       5219.63        61.79 o                         
  -2  12   1       5204.34       5326.58        69.44 o                         
   1  12   1      14604.59      15116.76       157.17 o                         
   4  12   1      20859.55      20993.39       166.07 o                         
   7  12   1       7666.94       7643.25        98.34 o                         
  10  12   1      11510.20      11806.40       111.56 o                         
 -25  13   1       5459.67       5587.52        78.02 o                         
 -22  13   1       3644.24       3774.13        62.13 o                         
 -19  13   1       8151.00       8230.92        81.13 o                         
 -16  13   1       6503.68       6524.97        70.78 o                         
 -13  13   1      20832.66      20503.22       131.23 o                         
 -10  13   1      16077.80      15788.65       115.38 o                         
  -7  13   1      34459.50      35568.46       225.36 o                         
  -4  13   1      18514.15      18513.76       154.64 o                         
  -1  13   1      31600.93      31558.01       217.11 o                         
   2  13   1       4417.49       4554.16        84.61 o                         
   5  13   1       2077.00       2130.21        48.53 o                         
   8  13   1       8709.13       8648.80       106.67 o                         
  11  13   1       5182.38       4995.63        71.72 o                         
 -27  14   1       3311.02       3181.08        74.87 o                         
 -24  14   1       3507.88       3387.80        56.04 o                         
 -21  14   1       6429.63       6312.38        72.83 o                         
 -18  14   1      16560.89      16547.91       124.02 o                         
 -15  14   1       5762.97       5662.67        62.02 o                         
 -12  14   1       9571.85       9527.26        85.45 o                         
  -9  14   1      24143.84      24037.57       154.93 o                         
  -6  14   1       8995.37       8674.17        87.69 o                         
  -3  14   1       4864.69       4660.49        67.93 o                         
   0  14   1      17557.39      17659.03       166.95 o                         
   3  14   1      21688.53      21615.50       194.95 o                         
   6  14   1       6283.60       6124.25        85.68 o                         
   9  14   1        959.58       1101.59        61.28 o                         
  12  14   1       2486.37       2454.44        78.98 o                         
 -29  15   1       3662.52       3649.29        78.41 o                         
 -26  15   1       4323.19       4296.01        76.35 o                         
 -23  15   1       3764.65       3760.46        57.50 o                         
 -20  15   1       2684.61       2665.27        46.05 o                         
 -17  15   1      20174.49      20014.51       130.72 o                         
 -14  15   1      17941.58      18178.14       128.33 o                         
 -11  15   1      17769.20      17409.35       129.69 o                         
  -8  15   1       5006.42       4724.09        62.32 o                         
  -5  15   1       4904.47       4976.24        76.16 o                         
  -2  15   1       9495.45       9527.31       116.56 o                         
   1  15   1       9620.06       9072.82       117.17 o                         
   4  15   1       3175.33       3140.88        72.51 o                         
   7  15   1       6875.81       7021.00        99.51 o                         
  10  15   1      11880.11      11766.41       142.41 o                         
  13  15   1       3818.18       3823.84       100.03 o                         
 -31  16   1       1278.44       1353.79        57.20 o                         
 -28  16   1       1668.87       1546.18        51.02 o                         
 -25  16   1       3241.47       3155.26        58.74 o                         
 -22  16   1       9465.17       9265.79       107.89 o                         
 -19  16   1       7028.37       6827.05        84.01 o                         
 -16  16   1       9365.33       9119.38        88.02 o                         
 -13  16   1      20479.21      20741.63       139.33 o                         
 -10  16   1      12201.86      12174.46       109.57 o                         
  -7  16   1      27168.47      27261.54       181.22 o                         
  -4  16   1      12207.96      11820.51       133.08 o                         
  -1  16   1       1970.56       2096.11        63.70 o                         
   2  16   1        876.19        898.26        43.94 o                         
   5  16   1       9650.01       9325.46       128.92 o                         
   8  16   1      12633.71      12347.13       136.73 o                         
  11  16   1       4825.87       4772.53        94.11 o                         
  14  16   1       2538.96       2626.65        77.40 o                         
 -33  17   1       2450.74       2578.41        79.01 o                         
 -30  17   1       2297.71       2396.05        69.98 o                         
 -27  17   1       1004.81       1152.39        53.96 o                         
 -24  17   1       2496.24       2571.82        57.51 o                         
 -21  17   1       8534.40       8490.67       107.27 o                         
 -18  17   1      11476.67      11161.90       101.35 o                         
 -15  17   1       6414.50       6174.45        71.93 o                         
 -12  17   1      10347.59      10339.72       100.30 o                         
  -9  17   1      11280.84      11371.55       106.72 o                         
  -6  17   1      18043.35      18165.77       173.05 o                         
  -3  17   1       3170.77       3145.95        68.47 o                         
   0  17   1       3134.49       3171.43        73.53 o                         
   3  17   1       7295.82       7193.99       112.53 o                         
   6  17   1       7057.33       6923.06       114.70 o                         
   9  17   1       3056.65       3013.73        70.22 o                         
  12  17   1       3283.06       3214.22        76.26 o                         
  15  17   1       1961.41       1846.22        77.39 o                         
 -35  18   1        977.18        931.20        65.84 o                         
 -32  18   1       1753.77       1498.96        68.65 o                         
 -29  18   1       3420.90       3498.28        81.95 o                         
 -26  18   1       2912.12       2975.90       107.55 o                         
 -23  18   1       3704.27       3614.79        65.39 o                         
 -20  18   1      11878.15      11946.82       114.34 o                         
 -17  18   1       2199.84       2142.50        43.07 o                         
 -14  18   1       3356.89       3341.08        51.73 o                         
 -11  18   1      23146.45      23190.21       170.42 o                         
  -8  18   1       8436.70       8335.12       104.20 o                         
  -5  18   1      12314.54      12341.51       142.96 o                         
  -2  18   1      10126.74       9919.45       130.03 o                         
   1  18   1      11115.96      11244.06       143.75 o                         
   4  18   1       5200.92       5270.68       105.23 o                         
   7  18   1       7211.47       7315.70       130.77 o                         
  10  18   1       3250.23       3334.24        99.91 o                         
  13  18   1       2383.57       2374.73        66.33 o                         
  16  18   1        987.63       1011.34        54.40 o                         
 -37  19   1        829.78        924.17        62.50 o                         
 -34  19   1        462.15        424.86        38.96 o                         
 -31  19   1       1312.94       1263.00        60.28 o                         
 -28  19   1       3958.87       3831.56        87.14 o                         
 -25  19   1       4008.03       3874.71        82.17 o                         
 -22  19   1      10314.74      10352.41       112.26 o                         
 -19  19   1      13826.53      13294.49       123.94 o                         
 -16  19   1      15725.95      15641.28       121.24 o                         
 -13  19   1       3660.95       3533.58        58.61 o                         
 -10  19   1       7505.30       7637.54        88.80 o                         
  -7  19   1       6310.52       6613.26       106.49 o                         
  -4  19   1      11937.95      11578.99       142.89 o                         
  -1  19   1       5782.41       5823.99       101.36 o                         
   2  19   1       4819.13       4846.20        96.47 o                         
   5  19   1       4901.59       4804.46       104.41 o                         
   8  19   1       5246.41       5351.04       128.45 o                         
  11  19   1       2365.96       2430.29        91.97 o                         
  14  19   1        763.13        785.46        63.58 o                         
  17  19   1        406.26        416.06        43.49 o                         
 -36  20   1       1682.81       1614.13        76.31 o                         
 -33  20   1       2404.86       2291.73        82.04 o                         
 -30  20   1       1568.56       1708.68        76.51 o                         
 -27  20   1       1519.84       1524.17        59.61 o                         
 -24  20   1       1377.52       1303.00        50.21 o                         
 -21  20   1       3608.16       3464.60        61.25 o                         
 -18  20   1      16428.41      16661.65       129.90 o                         
 -15  20   1      13050.47      12922.06       120.99 o                         
 -12  20   1      11504.56      11524.32       115.49 o                         
  -9  20   1      11266.48      11329.29       130.79 o                         
  -6  20   1       8827.24       9087.02       126.03 o                         
  -3  20   1       3947.00       4006.96        84.31 o                         
   0  20   1       2382.95       2411.27        68.42 o                         
   3  20   1       4836.24       4576.58        96.90 o                         
   6  20   1       4760.49       4752.24       115.68 o                         
   9  20   1       3329.58       3457.53       102.34 o                         
  12  20   1       1622.39       1720.41        88.26 o                         
  15  20   1        393.33        312.36        42.88 o                         
 -35  21   1        885.96        755.42        56.93 o                         
 -32  21   1       1981.23       2062.35        99.06 o                         
 -29  21   1       2088.90       2098.39        67.49 o                         
 -26  21   1       6928.98       7156.83       148.42 o                         
 -23  21   1       3338.56       3359.67        72.91 o                         
 -20  21   1       5449.24       5526.70        70.53 o                         
 -17  21   1       7541.39       7645.76        92.62 o                         
 -14  21   1      12161.63      12307.73       119.20 o                         
 -11  21   1       8079.91       8376.29       110.51 o                         
  -8  21   1      20037.04      20320.77       201.96 o                         
  -5  21   1       8372.94       8531.30       126.50 o                         
  -2  21   1       7676.02       7881.14       128.87 o                         
   1  21   1       1994.90       1971.37        82.91 o                         
   4  21   1       1963.94       2000.23        77.80 o                         
   7  21   1       2973.89       3119.63        99.66 o                         
  10  21   1       1850.18       1713.13        99.47 o                         
  13  21   1        613.16        565.66        65.18 o                         
  16  21   1        572.00        403.74        70.28 o                         
 -37  22   1       1024.73       1050.45        75.67 o                         
 -34  22   1       1141.08       1104.01        68.06 o                         
 -31  22   1       2578.04       2680.81        78.26 o                         
 -28  22   1       1822.88       1891.03        62.15 o                         
 -25  22   1       3281.45       3291.82        82.67 o                         
 -22  22   1       3839.40       3949.17        72.94 o                         
 -19  22   1      11772.09      11775.97       101.23 o                         
 -16  22   1       2911.83       2942.52        60.81 o                         
 -13  22   1       3470.41       3543.51        56.84 o                         
 -10  22   1      13196.95      13347.21       163.46 o                         
  -7  22   1       9917.10       9792.02       138.11 o                         
  -4  22   1       4899.46       4769.71       120.88 o                         
  -1  22   1       2727.11       2785.65        78.02 o                         
   2  22   1       7946.59       8140.84       169.28 o                         
   5  22   1       4197.86       4634.02       129.91 o                         
   8  22   1        832.01        844.56        71.64 o                         
  11  22   1        462.32        545.21        55.76 o                         
  14  22   1        802.29        732.57        77.82 o                         
 -36  23   1        511.67        525.50        58.05 o                         
 -33  23   1       1020.63       1075.30        67.54 o                         
 -30  23   1       2620.37       2548.74        85.22 o                         
 -27  23   1       5093.28       5079.43        97.93 o                         
 -24  23   1       4972.23       5107.19        92.08 o                         
 -21  23   1       1969.42       2041.34        46.04 o                         
 -18  23   1       3816.97       3846.88        62.05 o                         
 -15  23   1       5273.31       5276.47        72.85 o                         
 -12  23   1      12488.92      12535.23       148.49 o                         
  -9  23   1       8409.16       8589.94       132.06 o                         
  -6  23   1       5015.87       4965.56       101.53 o                         
  -3  23   1       4061.00       3944.18        91.43 o                         
   0  23   1       4856.23       4961.31       120.32 o                         
   3  23   1       3208.35       3145.14        98.69 o                         
   6  23   1       1861.97       1939.03        97.32 o                         
   9  23   1       2200.45       2172.43        99.12 o                         
  12  23   1        758.19        672.96        80.48 o                         
 -35  24   1        487.29        422.23        50.69 o                         
 -32  24   1        678.34        729.29        56.36 o                         
 -29  24   1       3273.14       3312.73        89.13 o                         
 -26  24   1       2011.00       1979.08        69.37 o                         
 -23  24   1       3369.35       3551.04        76.73 o                         
 -20  24   1       7546.05       7386.32        87.43 o                         
 -17  24   1       6403.94       6469.85        81.47 o                         
 -14  24   1       5130.61       5215.53        87.82 o                         
 -11  24   1       2064.87       2082.19        68.40 o                         
  -8  24   1       9205.59       9004.74       137.40 o                         
  -5  24   1       8412.65       8240.50       134.37 o                         
  -2  24   1       2423.40       2284.52        91.30 o                         
   1  24   1        910.94        923.89        63.71 o                         
   4  24   1       2100.88       2205.74        88.40 o                         
   7  24   1       1661.01       1599.48        91.34 o                         
  10  24   1        766.87        690.43        70.45 o                         
  13  24   1        648.67        768.86        83.71 o                         
 -34  25   1       1285.09       1287.83        72.80 o                         
 -31  25   1       1987.92       2058.11        81.75 o                         
 -28  25   1       1636.93       1623.02        74.85 o                         
 -25  25   1       1578.24       1613.52        62.93 o                         
 -22  25   1        978.53        985.36        38.76 o                         
 -19  25   1       3750.29       3812.33        76.15 o                         
 -16  25   1       1779.49       1836.19        45.41 o                         
 -13  25   1       5192.88       5079.07       100.04 o                         
 -10  25   1       4726.66       4657.81       118.54 o                         
  -7  25   1       9144.28       9210.17       156.94 o                         
  -4  25   1       1583.08       1711.59        86.35 o                         
  -1  25   1       3628.19       3577.84       119.65 o                         
   2  25   1       2130.98       2261.29       110.57 o                         
   5  25   1       1180.30       1249.71        87.90 o                         
   8  25   1        607.54        497.47        64.77 o                         
  11  25   1        784.83        751.08        84.08 o                         
 -36  26   1        731.96        670.21        69.98 o                         
 -33  26   1       1063.38       1060.67        71.01 o                         
 -30  26   1       2482.79       2571.07        90.03 o                         
 -27  26   1       2553.66       2486.73        73.83 o                         
 -24  26   1       5081.71       5213.27        94.80 o                         
 -21  26   1       2985.56       2980.77        65.33 o                         
 -18  26   1       1185.89       1257.28        44.11 o                         
 -15  26   1       1728.13       1717.27        60.27 o                         
 -12  26   1       3364.81       3478.00        99.12 o                         
  -9  26   1       4765.52       4774.95       118.55 o                         
  -6  26   1       1677.22       1655.89        86.69 o                         
  -3  26   1       2447.71       2461.98       115.78 o                         
   0  26   1       2711.46       2868.34       123.50 o                         
   3  26   1       1746.93       1773.42       101.46 o                         
   6  26   1       1053.65       1078.69        88.72 o                         
   9  26   1        812.23        817.52        86.53 o                         
 -35  27   1        306.72        312.91        45.53 o                         
 -32  27   1        996.58        931.15        61.02 o                         
 -29  27   1       2034.70       2189.85        75.66 o                         
 -26  27   1       1284.94       1339.41        56.95 o                         
 -23  27   1       1520.08       1638.14        51.01 o                         
 -20  27   1       2845.81       2874.15        67.74 o                         
 -17  27   1       2834.81       2852.35        73.70 o                         
 -14  27   1        720.27        617.39        42.83 o                         
 -11  27   1       2950.17       2987.78        90.90 o                         
  -8  27   1       1218.00       1205.57        95.80 o                         
  -5  27   1       1079.77       1095.87        87.29 o                         
  -2  27   1       2870.60       2878.54       117.16 o                         
   1  27   1       1842.76       1704.45        99.67 o                         
   4  27   1       1283.90       1153.33        86.58 o                         
   7  27   1       1048.78       1016.85       101.76 o                         
 -34  28   1       1695.96       1585.39        82.43 o                         
 -31  28   1       1504.60       1502.24        72.20 o                         
 -28  28   1        945.27        953.42        54.91 o                         
 -25  28   1       1005.45       1030.54        56.58 o                         
 -22  28   1       3197.15       3134.83        80.15 o                         
 -19  28   1       4186.89       4172.13        96.21 o                         
 -16  28   1       2123.56       2132.63        83.68 o                         
 -13  28   1       3827.56       4172.42       123.98 o                         
 -10  28   1       3258.98       3310.10       109.88 o                         
  -7  28   1       1676.44       1681.37        92.69 o                         
  -4  28   1       2011.83       2059.14       137.28 o                         
  -1  28   1       1694.06       1633.81        98.78 o                         
   2  28   1        938.01        883.14        76.41 o                         
   5  28   1        761.68        719.57        80.03 o                         
 -33  29   1        920.29        931.89        71.37 o                         
 -30  29   1       1521.74       1501.86        76.23 o                         
 -27  29   1       1426.48       1681.34        80.67 o                         
 -24  29   1        669.34        665.71        41.29 o                         
 -21  29   1       1942.33       1924.26        60.37 o                         
 -18  29   1        528.58        520.35        43.56 o                         
 -15  29   1       2433.06       2533.22       102.20 o                         
 -12  29   1       4998.14       5439.77       155.68 o                         
  -9  29   1       2530.10       2510.58       103.43 o                         
  -6  29   1       3347.54       3346.31       134.88 o                         
  -3  29   1       1720.36       1851.81       111.77 o                         
   0  29   1        901.10        887.57        99.76 o                         
   3  29   1        590.56        564.90        86.52 o                         
   6  29   1        594.25        612.36        93.63 o                         
 -32  30   1        955.68        938.00        69.20 o                         
 -29  30   1        955.73       1004.72        62.28 o                         
 -26  30   1       1631.30       1651.82        72.14 o                         
 -23  30   1       1514.59       1662.50        58.72 o                         
 -20  30   1       1648.93       1865.87        79.33 o                         
 -17  30   1       1524.92       1579.94        74.64 o                         
 -14  30   1       1739.10       1706.99        86.21 o                         
 -11  30   1       1399.16       1358.87        88.62 o                         
  -8  30   1       2486.19       2625.80       118.18 o                         
  -5  30   1       3009.57       3167.08       124.01 o                         
  -2  30   1       1261.74       1314.01        93.86 o                         
   1  30   1       1977.81       2095.69       144.57 o                         
   4  30   1        687.02        718.34       133.34 o                         
 -34  31   1        847.21        749.08       116.52 o                         
 -31  31   1        700.12        547.89        52.14 o                         
 -28  31   1       1969.51       2016.32        81.32 o                         
 -25  31   1       1410.99       1395.13        58.94 o                         
 -22  31   1       2055.87       1927.02        76.22 o                         
 -19  31   1       1584.47       1772.99        83.21 o                         
 -16  31   1       3190.87       3206.86       125.66 o                         
 -13  31   1       1473.12       1599.48        96.91 o                         
 -10  31   1        936.18        846.64        75.16 o                         
  -7  31   1        918.05       1028.35        80.53 o                         
  -4  31   1       1685.49       1518.27       102.34 o                         
  -1  31   1       1533.51       1523.87       108.27 o                         
   2  31   1        745.01        689.55        89.20 o                         
 -33  32   1        475.25        520.59        58.90 o                         
 -30  32   1        401.53        455.85        47.52 o                         
 -27  32   1       1965.71       2055.79        80.28 o                         
 -24  32   1       1016.90       1070.66        54.71 o                         
 -21  32   1       1969.99       2015.37        85.54 o                         
 -18  32   1       2244.02       2263.52        97.25 o                         
 -15  32   1       2116.73       2156.29       105.13 o                         
 -12  32   1       1007.59        870.13        68.14 o                         
  -9  32   1       1992.58       1793.45       100.96 o                         
  -6  32   1       1286.26       1295.76        96.49 o                         
  -3  32   1        891.80        889.86        86.91 o                         
   0  32   1        799.75        803.68        92.62 o                         
 -32  33   1        766.36        721.87        66.96 o                         
 -29  33   1        560.73        499.91        52.92 o                         
 -26  33   1       1622.32       1570.57        61.78 o                         
 -23  33   1       2421.57       2547.30        92.60 o                         
 -20  33   1       1328.05       1370.52        87.37 o                         
 -17  33   1       1390.80       1296.86        86.64 o                         
 -14  33   1       2013.15       1792.43       104.65 o                         
 -11  33   1       2217.20       2176.96       113.55 o                         
  -8  33   1        714.83        793.34        77.75 o                         
  -5  33   1        723.45        591.60        76.67 o                         
  -2  33   1        805.67        686.00        83.54 o                         
 -31  34   1        781.76        775.59        89.60 o                         
 -28  34   1       1109.95       1285.25        80.73 o                         
 -25  34   1       1820.69       1941.28        88.15 o                         
 -22  34   1       1075.22       1066.16        79.00 o                         
 -19  34   1       1170.20       1068.61        88.97 o                         
 -16  34   1        741.81        842.07        77.56 o                         
 -13  34   1       1101.22        993.13        81.23 o                         
 -10  34   1       1486.08       1350.25        97.91 o                         
  -7  34   1       1049.02        935.55        96.81 o                         
  -4  34   1       1211.89       1192.47       114.34 o                         
 -27  35   1       1491.62       1441.60       153.90 o                         
 -24  35   1       1652.31       1544.68        93.83 o                         
 -21  35   1       2674.85       2708.69       113.80 o                         
 -18  35   1       1411.73       1355.45       104.42 o                         
 -15  35   1       1017.55        899.10        78.35 o                         
 -12  35   1        315.79        234.72        54.07 o                         
  -9  35   1        625.51        584.38        80.73 o                         
  -6  35   1        826.45        807.00        92.33 o                         
 -26  36   1        515.15        374.91        58.26 o                         
 -23  36   1       1027.40       1117.96       148.39 o                         
 -20  36   1       1705.77       1691.71       112.79 o                         
 -17  36   1       1382.82       1316.54        99.16 o                         
 -14  36   1       1047.67       1096.97       101.93 o                         
 -11  36   1        849.87        861.18       106.72 o                         
 -22  37   1        644.81        567.40        86.70 o                         
 -19  37   1        604.50        541.89        74.42 o                         
 -16  37   1        566.00        538.74        76.19 o                         
 -13  37   1        769.15        737.26        87.87 o                         
   0   1   2       6262.30       6256.98        48.69 o                         
  -2   2   2      19350.16      18962.63       102.44 o                         
   1   2   2        923.52        926.10        21.31 o                         
  -4   3   2      27852.29      27103.73       158.42 o                         
  -1   3   2      27532.28      27730.93       136.79 o                         
   2   3   2       3216.33       2960.41        34.74 o                         
  -6   4   2      18509.22      18776.98       114.03 o                         
  -3   4   2      12286.23      12713.17        95.30 o                         
   0   4   2      33352.79      32005.16       154.52 o                         
   3   4   2      54086.85      52959.05       237.77 o                         
  -8   5   2      44162.66      45952.98       246.41 o                         
  -5   5   2      44741.62      44742.55       304.71 o                         
  -2   5   2      18625.97      17750.88        94.05 o                         
   1   5   2       9543.94       9535.55        71.90 o                         
   4   5   2      22852.29      23518.36       137.13 o                         
 -10   6   2      23447.34      23394.34       143.60 o                         
  -7   6   2      40101.77      40609.09       219.10 o                         
  -4   6   2      10348.94      10575.88        74.94 o                         
  -1   6   2      26160.96      27059.14       136.41 o                         
   2   6   2      51996.44      50994.19       232.43 o                         
   5   6   2      15275.85      15399.03       106.88 o                         
 -12   7   2      12803.42      12392.58        98.34 o                         
  -9   7   2      18960.34      18897.35       126.04 o                         
  -6   7   2      41733.56      41979.56       199.22 o                         
  -3   7   2      43243.39      42522.77       199.24 o                         
   0   7   2      30554.91      29718.66       146.62 o                         
   3   7   2      13973.07      14270.51       106.66 o                         
   6   7   2      10814.07      11042.51        89.01 o                         
 -14   8   2       1874.03       2059.31        37.81 o                         
 -11   8   2      19137.16      19478.21       133.48 o                         
  -8   8   2      12855.83      12706.73        84.86 o                         
  -5   8   2      52886.84      52674.60       244.94 o                         
  -2   8   2       4331.19       4121.30        42.48 o                         
   1   8   2      16547.78      16809.12       107.47 o                         
   4   8   2      34108.29      33735.36       193.48 o                         
   7   8   2      16409.29      16015.33       113.65 o                         
 -16   9   2       9501.82       9280.10        84.57 o                         
 -13   9   2      16851.27      17080.93       118.32 o                         
 -10   9   2      29842.47      30338.18       164.48 o                         
  -7   9   2       8294.61       8185.07        70.77 o                         
  -4   9   2      22771.11      23635.61       131.05 o                         
  -1   9   2      32319.66      32639.45       188.22 o                         
   2   9   2      43056.08      43540.41       226.45 o                         
   5   9   2      13799.86      13149.94       105.93 o                         
   8   9   2       6401.19       6285.28        68.35 o                         
 -18  10   2       1170.75       1137.09        32.73 o                         
 -15  10   2      17076.00      16295.74       113.16 o                         
 -12  10   2      19310.41      19171.45       152.10 o                         
  -9  10   2      58364.38      59437.85       267.87 o                         
  -6  10   2      51633.57      52850.03       251.25 o                         
  -3  10   2      24412.25      24104.55       153.86 o                         
   0  10   2       3376.60       3221.51        51.26 o                         
   3  10   2       7102.48       7119.61        82.33 o                         
   6  10   2      11225.72      11508.73        97.81 o                         
   9  10   2       7845.99       7812.61        84.52 o                         
 -20  11   2      12102.39      12013.01       107.67 o                         
 -17  11   2      16431.68      16439.38       114.88 o                         
 -14  11   2       6007.61       6150.02        69.79 o                         
 -11  11   2       6153.40       6184.09        62.20 o                         
  -8  11   2      44934.66      45697.19       225.09 o                         
  -5  11   2      59778.77      58923.19       288.42 o                         
  -2  11   2      24080.65      24355.37       158.31 o                         
   1  11   2      35657.90      35659.17       221.30 o                         
   4  11   2       3790.57       3777.80        61.78 o                         
   7  11   2       6365.41       6308.79        68.36 o                         
  10  11   2       2943.49       3024.51        53.82 o                         
 -22  12   2       6802.32       6896.94        82.97 o                         
 -19  12   2      10357.20      10321.26        91.67 o                         
 -16  12   2       6267.07       6111.85        69.24 o                         
 -13  12   2       1222.34       1141.95        28.35 o                         
 -10  12   2      38424.78      38929.35       199.56 o                         
  -7  12   2      30186.68      31139.32       175.87 o                         
  -4  12   2      11406.74      11491.37       100.73 o                         
  -1  12   2      16337.66      16376.82       136.07 o                         
   2  12   2      28406.00      27873.13       191.30 o                         
   5  12   2       6318.09       6482.94        85.35 o                         
   8  12   2      11525.95      11542.00       123.85 o                         
  11  12   2       4696.20       4837.45        74.80 o                         
 -24  13   2       6815.97       6679.12        97.56 o                         
 -21  13   2      11360.49      11441.95       100.63 o                         
 -18  13   2       9839.63       9816.26        90.42 o                         
 -15  13   2       6314.06       6379.94        66.97 o                         
 -12  13   2      10146.12      10663.91        89.31 o                         
  -9  13   2      15689.37      15793.11       108.42 o                         
  -6  13   2       6737.26       6643.85        85.48 o                         
  -3  13   2      15117.88      15641.98       130.21 o                         
   0  13   2       4127.43       4228.97        63.39 o                         
   3  13   2       7702.58       7908.74        94.20 o                         
   6  13   2      10779.49      10752.35       118.14 o                         
   9  13   2       7554.11       7371.96       106.25 o                         
  12  13   2       3431.75       3310.53        69.28 o                         
 -26  14   2       2092.32       2204.59        62.05 o                         
 -23  14   2       5889.74       5624.13        74.52 o                         
 -20  14   2       9443.99       9148.73        89.87 o                         
 -17  14   2       7816.53       7814.92        81.19 o                         
 -14  14   2       6910.05       6980.53        70.38 o                         
 -11  14   2      20490.76      20207.56       128.33 o                         
  -8  14   2      24286.72      24543.34       170.12 o                         
  -5  14   2       9126.17       9317.82       102.09 o                         
  -2  14   2      14474.12      14595.77       126.98 o                         
   1  14   2      11025.04      11347.31       112.45 o                         
   4  14   2       8417.36       8387.38        99.55 o                         
   7  14   2       1587.16       1599.44        60.42 o                         
  10  14   2       5455.27       5075.06       100.41 o                         
  13  14   2       3467.91       3495.02       140.68 o                         
 -28  15   2       2400.69       2441.27        70.94 o                         
 -25  15   2       3559.37       3678.33        83.62 o                         
 -22  15   2       4493.13       4405.60        59.87 o                         
 -19  15   2       9905.60       9904.57        93.39 o                         
 -16  15   2       7667.80       7478.76        77.05 o                         
 -13  15   2      18388.27      18406.75       124.79 o                         
 -10  15   2       2442.82       2386.69        45.01 o                         
  -7  15   2      11969.58      12259.72       112.60 o                         
  -4  15   2      15095.59      14778.33       139.28 o                         
  -1  15   2       6626.74       6407.04       102.58 o                         
   2  15   2       3490.48       3605.34        62.29 o                         
   5  15   2        696.42        852.38        39.27 o                         
   8  15   2       7580.66       7602.49       109.85 o                         
  11  15   2       3514.61       3644.97        83.00 o                         
  14  15   2       1351.97       1305.43        62.06 o                         
 -30  16   2       1773.70       1692.69        66.76 o                         
 -27  16   2       2800.46       2795.83        76.75 o                         
 -24  16   2       8108.19       7842.74       104.05 o                         
 -21  16   2      12466.62      12692.39       111.64 o                         
 -18  16   2      11079.28      11083.32        99.20 o                         
 -15  16   2       2190.63       2241.37        42.68 o                         
 -12  16   2       1104.10       1065.02        33.69 o                         
  -9  16   2      10687.32      10676.53       105.81 o                         
  -6  16   2      14803.25      14719.50       133.26 o                         
  -3  16   2       7539.60       7317.74        99.44 o                         
   0  16   2       4203.71       4145.73        90.81 o                         
   3  16   2       7586.62       7845.29       103.20 o                         
   6  16   2      12322.45      12102.54       138.90 o                         
   9  16   2       2977.83       2926.33        76.22 o                         
  12  16   2       1374.74       1406.50        60.53 o                         
  15  16   2       2028.04       1992.72        74.40 o                         
 -32  17   2        341.83        358.01        38.37 o                         
 -29  17   2       1416.26       1267.97        57.04 o                         
 -26  17   2       2258.41       2090.85        76.21 o                         
 -23  17   2      10893.51      11103.23       120.68 o                         
 -20  17   2       7186.80       6975.32        80.47 o                         
 -17  17   2       7848.98       7690.03        80.91 o                         
 -14  17   2       7959.75       7918.19        89.18 o                         
 -11  17   2      10049.01      10168.10       101.69 o                         
  -8  17   2       3475.63       3555.22        61.48 o                         
  -5  17   2       1063.18       1071.01        47.15 o                         
  -2  17   2       7260.18       7320.51       103.36 o                         
   1  17   2      16846.37      16346.18       172.20 o                         
   4  17   2      14220.63      13840.38       169.84 o                         
   7  17   2       2314.81       2386.51        65.90 o                         
  10  17   2       3888.50       4045.38        95.83 o                         
  13  17   2       3025.96       2838.08       106.29 o                         
  16  17   2       1254.10       1340.76        69.46 o                         
 -34  18   2       1090.79       1199.70        82.58 o                         
 -31  18   2       1300.28       1313.01        71.77 o                         
 -28  18   2       2664.94       2631.02        64.46 o                         
 -25  18   2       4450.51       4337.75        82.99 o                         
 -22  18   2        934.18        961.73        36.55 o                         
 -19  18   2       3975.20       3937.30        59.60 o                         
 -16  18   2      12098.95      12201.20       113.87 o                         
 -13  18   2       5864.66       5841.54        76.92 o                         
 -10  18   2       3624.67       3411.16        61.73 o                         
  -7  18   2       6163.62       6211.05        87.81 o                         
  -4  18   2       4192.33       4306.84        78.28 o                         
  -1  18   2       5620.43       5737.99        93.67 o                         
   2  18   2       3132.00       3055.25        82.42 o                         
   5  18   2       5523.93       5600.21       121.10 o                         
   8  18   2       5602.99       5505.73       134.06 o                         
  11  18   2       2290.93       2463.51        76.54 o                         
  14  18   2       1615.42       1564.33        68.22 o                         
  17  18   2        683.93        700.61        87.42 o                         
 -36  19   2        350.43        268.77        55.79 o                         
 -33  19   2        703.40        645.70        56.34 o                         
 -30  19   2       1726.47       1655.35        60.80 o                         
 -27  19   2       1932.27       1982.86        55.33 o                         
 -24  19   2       4664.19       4795.39        81.36 o                         
 -21  19   2       2864.71       2867.12        51.28 o                         
 -18  19   2       1899.26       1790.18        44.90 o                         
 -15  19   2       4715.84       4611.72        63.94 o                         
 -12  19   2       4466.89       4538.10        69.00 o                         
  -9  19   2       5520.25       5457.57        82.21 o                         
  -6  19   2      20545.35      20530.12       201.89 o                         
  -3  19   2      16737.71      17085.40       171.68 o                         
   0  19   2       6957.70       7122.47       119.36 o                         
   3  19   2       4415.84       4303.56        95.02 o                         
   6  19   2       2532.23       2406.34        85.58 o                         
   9  19   2       2582.22       2692.15       109.40 o                         
  12  19   2       2121.09       2081.23       110.37 o                         
  15  19   2        690.14        581.12        47.69 o                         
 -35  20   2       1519.88       1558.06       105.44 o                         
 -32  20   2       1392.74       1325.45       100.55 o                         
 -29  20   2        809.95        835.35        50.79 o                         
 -26  20   2       4467.81       4407.52        93.71 o                         
 -23  20   2       2996.54       2951.80        72.84 o                         
 -20  20   2       5178.61       5276.12        77.47 o                         
 -17  20   2       3969.13       4163.53        65.41 o                         
 -14  20   2       4024.31       4030.43        68.83 o                         
 -11  20   2       7719.91       7752.09        98.74 o                         
  -8  20   2       1871.73       1839.93        52.86 o                         
  -5  20   2       8960.84       8831.87       118.93 o                         
  -2  20   2       3012.77       3136.06        79.61 o                         
   1  20   2       6077.67       5790.15       111.00 o                         
   4  20   2       4879.85       5160.05       126.25 o                         
   7  20   2       3879.86       3988.30       169.50 o                         
  10  20   2       1016.89       1059.77        89.35 o                         
  13  20   2        697.37        537.64        54.67 o                         
  16  20   2        840.62        756.09        79.99 o                         
 -34  21   2        347.24        281.76        53.52 o                         
 -31  21   2        911.47        940.74        54.51 o                         
 -28  21   2       6964.64       6744.95       158.46 o                         
 -25  21   2       2594.71       2507.18        84.23 o                         
 -22  21   2       3171.56       3289.73        68.81 o                         
 -19  21   2       3406.06       3343.50        59.09 o                         
 -16  21   2       6164.22       6389.84        86.66 o                         
 -13  21   2       2178.64       2281.10        52.28 o                         
 -10  21   2       7477.11       7652.34       102.79 o                         
  -7  21   2       5658.71       5733.40        94.04 o                         
  -4  21   2       4485.36       4456.28        95.02 o                         
  -1  21   2       5320.28       5219.15       105.31 o                         
   2  21   2       5325.30       5332.20       125.57 o                         
   5  21   2       2672.12       2645.69        96.58 o                         
   8  21   2       1626.57       1675.58        88.97 o                         
  11  21   2       1669.69       1705.58        97.21 o                         
  14  21   2       1701.25       1691.42       104.89 o                         
 -36  22   2        972.05       1019.45        94.79 o                         
 -33  22   2        846.81        876.56        69.15 o                         
 -30  22   2       1288.84       1392.25        69.74 o                         
 -27  22   2       2023.09       1950.87        70.02 o                         
 -24  22   2       2559.91       2404.55        70.01 o                         
 -21  22   2       9887.43       9880.35       154.51 o                         
 -18  22   2      13042.66      13049.04       140.18 o                         
 -15  22   2       3568.23       3563.22        69.66 o                         
 -12  22   2       3566.13       3610.23        81.01 o                         
  -9  22   2       7146.30       7306.74       106.89 o                         
  -6  22   2       5020.09       4868.80       100.11 o                         
  -3  22   2       2727.16       2720.39        77.21 o                         
   0  22   2       3852.09       4018.41       109.50 o                         
   3  22   2       2198.24       2019.56        94.50 o                         
   6  22   2       1136.35       1003.79        67.98 o                         
   9  22   2       1350.03       1489.06        91.44 o                         
  12  22   2       1770.34       1714.43        93.34 o                         
 -35  23   2        987.07        894.69        74.25 o                         
 -32  23   2       1699.24       1670.59        77.06 o                         
 -29  23   2       2291.47       2564.73        86.53 o                         
 -26  23   2       3886.18       4042.41        94.90 o                         
 -23  23   2        970.50        962.74        46.14 o                         
 -20  23   2       1737.70       1682.65        49.90 o                         
 -17  23   2      10308.68      10424.19       122.98 o                         
 -14  23   2       9984.17       9610.37       118.14 o                         
 -11  23   2       1954.40       2104.05        53.80 o                         
  -8  23   2       9326.63       9450.04       145.24 o                         
  -5  23   2       8099.06       8173.78       143.05 o                         
  -2  23   2       3493.73       3539.02        99.16 o                         
   1  23   2       2554.39       2564.48        97.55 o                         
   4  23   2        613.47        688.45        66.83 o                         
   7  23   2       1482.16       1544.23       103.43 o                         
  10  23   2        961.29        907.93        82.67 o                         
  13  23   2        852.91        835.97        83.13 o                         
 -34  24   2        564.08        558.21        60.63 o                         
 -31  24   2       2931.76       2923.44        90.07 o                         
 -28  24   2       2410.65       2337.71       113.91 o                         
 -25  24   2       1883.12       1910.11        68.02 o                         
 -22  24   2       4354.35       4333.21        85.95 o                         
 -19  24   2       6792.71       7111.03       122.73 o                         
 -16  24   2       8783.74       8925.53       123.38 o                         
 -13  24   2       2282.77       2446.21        63.03 o                         
 -10  24   2       8527.81       8664.75       155.94 o                         
  -7  24   2       4935.36       5035.65       121.31 o                         
  -4  24   2       5332.88       5689.39       133.06 o                         
  -1  24   2       3104.79       3246.17       114.26 o                         
   2  24   2       2860.02       3082.11       111.62 o                         
   5  24   2       1590.43       1648.28        96.01 o                         
   8  24   2        706.81        691.01        72.39 o                         
  11  24   2        961.80        971.95       109.64 o                         
 -33  25   2       1215.94       1191.74        74.02 o                         
 -30  25   2       1262.99       1260.46        68.00 o                         
 -27  25   2       1744.76       1672.79        86.57 o                         
 -24  25   2       3114.97       3156.76        64.75 o                         
 -21  25   2       3027.44       3163.53        81.19 o                         
 -18  25   2       7778.77       7783.68       117.31 o                         
 -15  25   2       4643.75       4775.99        99.91 o                         
 -12  25   2       7070.85       7343.12       144.98 o                         
  -9  25   2       3755.46       3918.46       108.05 o                         
  -6  25   2        689.85        668.01        54.16 o                         
  -3  25   2       2203.82       2199.48       101.01 o                         
   0  25   2       3342.50       3734.20       152.43 o                         
   3  25   2       1092.13       1153.55        84.87 o                         
   6  25   2        950.41       1056.91        89.17 o                         
   9  25   2       2256.25       2253.82       124.76 o                         
 -35  26   2        729.74        655.34        67.25 o                         
 -32  26   2       1332.18       1362.25        81.37 o                         
 -29  26   2       2342.15       2342.76        80.84 o                         
 -26  26   2       1238.81       1281.07        61.26 o                         
 -23  26   2       1110.30       1063.62        49.06 o                         
 -20  26   2       3333.67       3398.20        82.50 o                         
 -17  26   2       5582.78       5708.25       100.26 o                         
 -14  26   2       7459.35       7307.30       137.25 o                         
 -11  26   2       4041.68       4055.41       111.22 o                         
  -8  26   2       4503.34       4508.55       120.15 o                         
  -5  26   2       4163.87       4134.33       130.44 o                         
  -2  26   2       1711.98       1536.59       104.81 o                         
   1  26   2        603.45        508.30        60.09 o                         
   4  26   2       1215.64       1232.76       103.05 o                         
   7  26   2       1673.98       1896.72       185.29 o                         
 -34  27   2        789.82        775.06       101.38 o                         
 -31  27   2       1462.23       1481.91        76.57 o                         
 -28  27   2       1503.05       1589.19        70.45 o                         
 -25  27   2       1668.07       1698.28        51.97 o                         
 -22  27   2       1816.39       1776.49        65.96 o                         
 -19  27   2       4019.00       3996.08        91.16 o                         
 -16  27   2       1145.13       1306.02        88.52 o                         
 -13  27   2       3683.34       3688.88       107.57 o                         
 -10  27   2       2902.36       2907.27        98.64 o                         
  -7  27   2       3396.92       3607.48       142.30 o                         
  -4  27   2       2263.51       2256.77       108.53 o                         
  -1  27   2       2140.70       1963.28       121.50 o                         
   2  27   2       1123.64       1127.38        86.37 o                         
   5  27   2        511.10        476.00        66.88 o                         
   8  27   2        806.42        816.35       105.26 o                         
 -33  28   2        996.00        877.30        80.95 o                         
 -30  28   2       1251.58       1221.53        65.31 o                         
 -27  28   2        571.53        649.86        54.20 o                         
 -24  28   2       1936.84       2084.52        71.73 o                         
 -21  28   2       2055.86       2166.72        73.46 o                         
 -18  28   2       1797.54       1914.09        61.02 o                         
 -15  28   2       1969.33       1814.72       138.01 o                         
 -12  28   2       1146.80       1304.62        96.68 o                         
  -9  28   2        813.12        807.11        68.89 o                         
  -6  28   2       4294.61       4257.87       137.01 o                         
  -3  28   2       3120.03       3240.18       144.07 o                         
   0  28   2       1487.17       1597.25       106.15 o                         
   3  28   2        861.15        812.44        81.16 o                         
   6  28   2        741.46        792.83        92.68 o                         
 -32  29   2        448.10        364.61        48.50 o                         
 -29  29   2       1576.70       1515.87        76.07 o                         
 -26  29   2       1473.24       1392.77        67.66 o                         
 -23  29   2       3294.28       3442.41        77.31 o                         
 -20  29   2       2112.61       1996.68        60.40 o                         
 -17  29   2       3232.74       3399.24       127.79 o                         
 -14  29   2       1397.97       1333.49        85.75 o                         
 -11  29   2       2198.27       2271.94       112.65 o                         
  -8  29   2       1247.58       1451.05       127.07 o                         
  -5  29   2        897.43        908.80        77.33 o                         
  -2  29   2       1263.62       1187.14        88.60 o                         
   1  29   2        931.25        876.88        84.83 o                         
   4  29   2       1091.42       1061.47       152.33 o                         
 -31  30   2        627.67        565.27        57.51 o                         
 -28  30   2        559.19        571.55        62.38 o                         
 -25  30   2       1149.83       1051.42        52.61 o                         
 -22  30   2        951.80       1091.18        56.68 o                         
 -19  30   2       3791.85       4048.87       138.94 o                         
 -16  30   2       2115.47       2139.72        99.25 o                         
 -13  30   2       1854.84       1725.60       101.34 o                         
 -10  30   2       1177.66       1270.41        89.00 o                         
  -7  30   2       2065.32       1913.20       120.73 o                         
  -4  30   2        966.00        796.45        75.09 o                         
  -1  30   2       1568.02       1604.55       107.09 o                         
   2  30   2        428.67        440.80        76.31 o                         
 -30  31   2        929.02        854.21        64.24 o                         
 -27  31   2        812.52        762.96        56.83 o                         
 -24  31   2        827.70        811.77        49.46 o                         
 -21  31   2        881.30        787.84        61.09 o                         
 -18  31   2       2558.74       2516.39       113.54 o                         
 -15  31   2       1567.66       1436.21        98.19 o                         
 -12  31   2       1818.53       1874.83       110.08 o                         
  -9  31   2       1341.23       1142.58        93.77 o                         
  -6  31   2       1979.37       1914.53       114.82 o                         
  -3  31   2       1621.19       1760.70       109.90 o                         
   0  31   2        298.03        206.93        62.09 o                         
 -29  32   2       1183.70       1123.09        74.37 o                         
 -26  32   2        969.27       1082.69        59.14 o                         
 -23  32   2       1543.76       1557.00        61.99 o                         
 -20  32   2       1329.13       1165.05        80.47 o                         
 -17  32   2        741.61        758.32        72.52 o                         
 -14  32   2        269.48        248.16        63.88 o                         
 -11  32   2       1780.02       1700.54       120.08 o                         
  -8  32   2       2451.91       2349.37       126.74 o                         
  -5  32   2       1724.70       1837.91       185.35 o                         
  -2  32   2        438.42        266.11        68.28 o                         
 -28  33   2        824.42        764.90        62.81 o                         
 -25  33   2       1119.38       1134.43        64.59 o                         
 -22  33   2       1313.54       1491.18        94.56 o                         
 -19  33   2       1342.19       1361.74        97.07 o                         
 -16  33   2       1067.22        963.34        93.65 o                         
 -13  33   2       1284.35       1301.09        93.70 o                         
 -10  33   2        651.06        682.46        71.90 o                         
  -7  33   2        945.55       1009.44        99.99 o                         
  -4  33   2        931.09        809.40        89.48 o                         
 -27  34   2       1280.19       1137.04        72.48 o                         
 -24  34   2        607.82        544.66        67.69 o                         
 -21  34   2        716.35        590.04        70.06 o                         
 -18  34   2       1781.38       1811.45       120.37 o                         
 -15  34   2       1403.20       1532.29       112.97 o                         
 -12  34   2        547.57        408.44        64.69 o                         
  -9  34   2       1063.58        930.92        95.35 o                         
  -6  34   2       1277.11       1051.42       104.59 o                         
 -26  35   2        810.27        957.64        81.06 o                         
 -23  35   2        696.67        637.18        75.77 o                         
 -20  35   2        882.58        672.60        77.13 o                         
 -17  35   2        728.77        753.75        79.75 o                         
 -14  35   2        515.78        362.73        64.96 o                         
 -11  35   2       1119.90       1323.89       115.05 o                         
  -8  35   2       1477.89       1604.18       180.47 o                         
 -25  36   2       1166.19        773.20       217.35 o                         
 -22  36   2        680.68        594.09        90.55 o                         
 -19  36   2        550.66        528.72       127.87 o                         
 -16  36   2        498.62        374.87        76.94 o                         
 -13  36   2        552.20        513.38        78.80 o                         
   0   0   3      18756.50      17981.14       189.79 o                         
   1   1   3      64415.87      64154.61       286.56 o                         
  -1   2   3      28435.69      29146.05       157.28 o                         
   2   2   3      13676.87      13828.27        97.31 o                         
  -3   3   3      20558.35      20302.48       118.72 o                         
   0   3   3      23871.49      24684.65       138.33 o                         
   3   3   3      19798.02      20520.82       123.85 o                         
  -5   4   3       7436.34       7408.00        81.80 o                         
  -2   4   3      25826.45      25640.60       148.30 o                         
   1   4   3      16241.62      15989.34       104.82 o                         
   4   4   3      13594.34      13643.80        95.43 o                         
  -7   5   3      23279.62      22751.83       156.79 o                         
  -4   5   3      22582.43      22735.97       150.29 o                         
  -1   5   3      17673.59      17445.73       109.65 o                         
   2   5   3       5687.54       5623.07        57.71 o                         
   5   5   3      10203.44      10169.73        87.03 o                         
  -9   6   3       6261.67       6165.86        73.02 o                         
  -6   6   3      26388.01      26307.42       180.59 o                         
  -3   6   3      30353.68      30447.77       162.10 o                         
   0   6   3      13218.91      12779.22        89.23 o                         
   3   6   3       5786.79       5420.16        60.14 o                         
   6   6   3      11735.76      11470.58        98.95 o                         
 -11   7   3      11024.22      10996.47        94.06 o                         
  -8   7   3      11227.97      11239.86       104.47 o                         
  -5   7   3      11943.85      11981.02        88.63 o                         
  -2   7   3       8136.56       8266.82        72.95 o                         
   1   7   3       2032.19       2006.14        30.35 o                         
   4   7   3       8615.33       8570.16        82.44 o                         
   7   7   3      22616.63      22334.98       148.71 o                         
 -13   8   3       8549.67       8458.59        84.24 o                         
 -10   8   3      15187.13      14983.12       136.28 o                         
  -7   8   3      48156.29      48229.75       229.75 o                         
  -4   8   3       8078.04       8077.20        70.85 o                         
  -1   8   3       3299.38       3190.87        44.82 o                         
   2   8   3       9893.79      10298.65        83.86 o                         
   5   8   3      13175.03      13138.11       106.31 o                         
   8   8   3       3478.84       3592.49        56.45 o                         
 -15   9   3      14174.79      14041.61       117.24 o                         
 -12   9   3       3328.19       3260.15        59.35 o                         
  -9   9   3       3728.29       4008.60        59.82 o                         
  -6   9   3      14279.04      14321.56       104.94 o                         
  -3   9   3      15389.68      15206.77       104.81 o                         
   0   9   3      23393.62      23270.80       136.44 o                         
   3   9   3       5377.09       5323.47        63.69 o                         
   6   9   3       1989.08       2190.39        42.46 o                         
   9   9   3       7030.84       7072.91        83.85 o                         
 -17  10   3      16859.99      16633.57       129.77 o                         
 -14  10   3       1643.25       1642.10        38.04 o                         
 -11  10   3       4805.77       4868.63        67.97 o                         
  -8  10   3      15209.74      14922.70       103.25 o                         
  -5  10   3      32625.13      33096.00       177.02 o                         
  -2  10   3      11605.89      11532.88        90.43 o                         
   1  10   3       5931.97       5744.62        65.28 o                         
   4  10   3      19421.22      19075.21       137.21 o                         
   7  10   3      16587.61      16371.54       126.38 o                         
  10  10   3       5121.90       5188.48        77.77 o                         
 -19  11   3      14037.05      13975.74       125.39 o                         
 -16  11   3       7594.11       7361.80        82.51 o                         
 -13  11   3       6868.70       6875.82        86.52 o                         
 -10  11   3      23471.37      23331.96       158.78 o                         
  -7  11   3       7199.48       7097.07        72.04 o                         
  -4  11   3       5556.96       5718.65        61.57 o                         
  -1  11   3       7683.85       7798.77        71.88 o                         
   2  11   3       7821.70       7697.79        85.29 o                         
   5  11   3      13924.18      13640.59       109.82 o                         
   8  11   3       7394.63       7058.06        82.90 o                         
  11  11   3       3138.94       2960.73        61.92 o                         
 -21  12   3      14040.55      13567.35       139.61 o                         
 -18  12   3       6703.40       6645.09        81.35 o                         
 -15  12   3      16071.09      16085.61       132.47 o                         
 -12  12   3      13879.36      13849.86       123.28 o                         
  -9  12   3      19170.24      19595.70       143.83 o                         
  -6  12   3       6101.74       5875.64        72.95 o                         
  -3  12   3       7554.16       7459.54        69.85 o                         
   0  12   3      10251.93      10143.55       136.68 o                         
   3  12   3       9053.03       9137.13       102.63 o                         
   6  12   3       7360.84       7231.17        98.12 o                         
   9  12   3       4959.76       4795.87        66.71 o                         
  12  12   3       2585.71       2475.62        62.30 o                         
 -23  13   3       1850.21       1868.74        53.92 o                         
 -20  13   3       5695.65       5789.54        75.60 o                         
 -17  13   3      11510.03      11262.46       109.58 o                         
 -14  13   3       7604.47       7742.58        80.97 o                         
 -11  13   3      20360.86      20405.83       148.43 o                         
  -8  13   3      14847.46      14680.29       115.98 o                         
  -5  13   3      23084.22      22622.03       145.79 o                         
  -2  13   3      10258.57      10284.73        99.23 o                         
   1  13   3      16502.67      16435.18       150.65 o                         
   4  13   3       5832.87       5912.84        95.04 o                         
   7  13   3       6851.57       6695.62        97.65 o                         
  10  13   3       1543.45       1629.04        56.42 o                         
  13  13   3       3410.76       3351.69        82.11 o                         
 -25  14   3       3663.24       3608.68        96.52 o                         
 -22  14   3      15487.73      15402.43       166.16 o                         
 -19  14   3       5339.04       5393.51        74.19 o                         
 -16  14   3       9798.84       9825.39       100.04 o                         
 -13  14   3       5243.58       5324.90        67.80 o                         
 -10  14   3       7331.06       7247.01        80.79 o                         
  -7  14   3      15803.13      15975.35       125.33 o                         
  -4  14   3      12333.12      12675.59       122.40 o                         
  -1  14   3       9413.04       9363.54       114.59 o                         
   2  14   3      10021.81      10177.77       116.43 o                         
   5  14   3       4803.72       4890.38        78.06 o                         
   8  14   3       5180.41       5100.29        86.19 o                         
  11  14   3       2131.20       2000.99        92.27 o                         
  14  14   3        746.55        850.50        55.88 o                         
 -27  15   3       2277.70       2283.89        68.33 o                         
 -24  15   3       2489.02       2414.36        65.10 o                         
 -21  15   3       5522.93       5303.40        81.56 o                         
 -18  15   3       8497.61       8456.94        95.92 o                         
 -15  15   3      15692.77      15607.73       118.04 o                         
 -12  15   3       6670.36       6806.14        78.01 o                         
  -9  15   3      10886.47      10765.10        93.83 o                         
  -6  15   3       7430.13       7674.58        93.09 o                         
  -3  15   3      15848.00      15850.81       142.79 o                         
   0  15   3       8317.43       8234.99       103.51 o                         
   3  15   3       7145.27       7268.34        99.21 o                         
   6  15   3       7129.31       7174.76       101.66 o                         
   9  15   3       1623.33       1790.23        61.22 o                         
  12  15   3       1440.25       1491.07        65.39 o                         
  15  15   3       2343.84       2248.71        81.93 o                         
 -29  16   3       1411.62       1431.56        66.99 o                         
 -26  16   3       2015.23       1949.20        58.98 o                         
 -23  16   3       6709.96       6528.63       102.06 o                         
 -20  16   3       6126.02       6009.33        85.00 o                         
 -17  16   3       3820.97       3710.52        54.56 o                         
 -14  16   3       5391.00       5278.37        69.76 o                         
 -11  16   3      11118.63      10941.36       103.61 o                         
  -8  16   3      20585.55      20107.63       163.43 o                         
  -5  16   3       3308.98       3343.91        60.82 o                         
  -2  16   3       7666.63       7787.41       100.42 o                         
   1  16   3       1385.45       1499.22        57.13 o                         
   4  16   3       5409.73       5339.21        86.51 o                         
   7  16   3       1848.45       1747.03        74.99 o                         
  10  16   3       1374.19       1408.10        84.47 o                         
  13  16   3       2267.91       2168.52        77.36 o                         
  16  16   3       2818.29       2851.64       102.82 o                         
 -31  17   3       1335.37       1193.28        66.83 o                         
 -28  17   3       2976.29       2987.76        85.24 o                         
 -25  17   3       6204.75       6405.72       137.63 o                         
 -22  17   3       4046.98       4023.36        77.59 o                         
 -19  17   3       2712.27       2714.01        50.23 o                         
 -16  17   3       3640.64       3757.28        57.00 o                         
 -13  17   3       9829.41       9928.98        99.52 o                         
 -10  17   3       2832.07       2832.90        58.88 o                         
  -7  17   3       3818.47       3849.46        66.83 o                         
  -4  17   3      23655.43      23626.67       194.75 o                         
  -1  17   3       9986.38       9828.64       116.38 o                         
   2  17   3       7290.49       7337.21       122.66 o                         
   5  17   3       2566.00       2698.72        69.82 o                         
   8  17   3       1298.38       1326.82        65.88 o                         
  11  17   3       1387.06       1278.10        64.45 o                         
  14  17   3       1741.25       1771.85        78.05 o                         
  17  17   3       1305.11       1174.10        84.60 o                         
 -33  18   3       1929.95       1843.45        86.73 o                         
 -30  18   3       2733.97       2579.91       107.31 o                         
 -27  18   3       2587.13       2582.91        75.67 o                         
 -24  18   3       1363.84       1233.35        53.65 o                         
 -21  18   3       1541.39       1632.73        60.53 o                         
 -18  18   3      10158.86      10155.52       102.99 o                         
 -15  18   3       6569.66       6715.89        89.39 o                         
 -12  18   3       1687.51       1688.02        48.05 o                         
  -9  18   3       2581.79       2573.70        56.18 o                         
  -6  18   3      13493.85      13523.62       136.69 o                         
  -3  18   3       5657.86       5525.99        98.49 o                         
   0  18   3       7530.62       7654.63       108.77 o                         
   3  18   3       6181.96       6188.06       107.07 o                         
   6  18   3       3880.57       3942.35        99.55 o                         
   9  18   3       1531.39       1407.21        62.69 o                         
  12  18   3       1245.54       1305.44        67.57 o                         
  15  18   3       1064.60       1100.02        75.69 o                         
 -35  19   3       1396.46       1286.70       106.98 o                         
 -32  19   3        536.42        571.96        49.19 o                         
 -29  19   3       2262.22       2168.37        78.82 o                         
 -26  19   3       2657.06       2781.40        67.06 o                         
 -23  19   3       6840.47       6848.82       102.52 o                         
 -20  19   3       2645.98       2627.98        56.42 o                         
 -17  19   3       1910.16       1893.27        41.97 o                         
 -14  19   3       6363.95       6593.69        96.55 o                         
 -11  19   3       3093.02       3141.45        63.50 o                         
  -8  19   3       4667.30       4544.63        76.39 o                         
  -5  19   3       5959.66       5945.21        92.77 o                         
  -2  19   3       7467.58       7556.94       113.55 o                         
   1  19   3       2589.19       2621.57        62.99 o                         
   4  19   3       4514.90       4352.42        95.63 o                         
   7  19   3       1159.26       1125.87        56.72 o                         
  10  19   3       2569.06       2685.26       120.63 o                         
  13  19   3       1376.80       1332.62        80.44 o                         
  16  19   3       1096.12       1276.73       100.04 o                         
 -34  20   3       1107.41       1114.86        93.12 o                         
 -31  20   3        558.95        523.26        49.49 o                         
 -28  20   3       1701.50       1642.72        87.26 o                         
 -25  20   3       1779.36       1712.37        73.40 o                         
 -22  20   3       1524.93       1522.85        52.79 o                         
 -19  20   3       4861.11       4728.01        75.20 o                         
 -16  20   3       8988.80       8805.09       100.41 o                         
 -13  20   3       7156.70       7067.68       101.95 o                         
 -10  20   3       3280.29       3328.08        66.08 o                         
  -7  20   3      10612.97      10639.07       127.89 o                         
  -4  20   3       2909.33       3025.42        71.76 o                         
  -1  20   3       4387.56       4512.41        98.12 o                         
   2  20   3       4331.05       4201.45        86.52 o                         
   5  20   3       3233.17       3080.24       102.58 o                         
   8  20   3       1547.27       1490.37        97.36 o                         
  11  20   3        711.19        716.00        80.27 o                         
  14  20   3       1845.88       1797.12       102.67 o                         
 -33  21   3        873.62        789.21        69.96 o                         
 -30  21   3       2476.72       2632.97        95.61 o                         
 -27  21   3       1536.34       1717.80        76.40 o                         
 -24  21   3       1310.02       1334.49        55.29 o                         
 -21  21   3        578.96        615.80        44.06 o                         
 -18  21   3       3012.84       3109.42        65.57 o                         
 -15  21   3       4215.61       4086.73        78.12 o                         
 -12  21   3       2623.09       2719.50        62.66 o                         
  -9  21   3       6296.65       6388.63       101.31 o                         
  -6  21   3       4482.80       4598.57       105.70 o                         
  -3  21   3       2449.43       2373.29        74.09 o                         
   0  21   3       3943.10       4197.97       108.95 o                         
   3  21   3       4607.33       4759.52       169.98 o                         
   6  21   3        746.21        705.66        70.39 o                         
   9  21   3        368.04        306.39        47.06 o                         
  12  21   3       2571.98       2843.23       121.73 o                         
 -35  22   3        704.70        687.55        70.82 o                         
 -32  22   3       1080.67        968.26        61.15 o                         
 -29  22   3       1600.86       1486.90        66.86 o                         
 -26  22   3       1422.58       1476.82        50.87 o                         
 -23  22   3       2272.86       2378.66        65.30 o                         
 -20  22   3       3296.51       3274.49        72.14 o                         
 -17  22   3       4714.57       4861.66        99.08 o                         
 -14  22   3       2457.39       2584.92        71.44 o                         
 -11  22   3       2730.10       2642.92        68.63 o                         
  -8  22   3       2561.75       2596.15        73.39 o                         
  -5  22   3       5859.95       5740.93       121.28 o                         
  -2  22   3       8536.29       8665.37       149.31 o                         
   1  22   3       2500.87       2557.42       104.28 o                         
   4  22   3       2098.74       2367.99       115.22 o                         
   7  22   3       1835.04       1838.19        98.62 o                         
  10  22   3       1811.75       1738.81       104.38 o                         
  13  22   3        474.14        483.12        67.83 o                         
 -34  23   3        985.55       1089.54        88.71 o                         
 -31  23   3        829.31        847.02        66.18 o                         
 -28  23   3       1622.34       1524.30        77.27 o                         
 -25  23   3       1659.83       1585.48        61.08 o                         
 -22  23   3       1890.52       1974.37        75.72 o                         
 -19  23   3       2905.70       3099.35        74.30 o                         
 -16  23   3       4483.26       4447.08        96.25 o                         
 -13  23   3       4413.25       4560.05        93.75 o                         
 -10  23   3       3310.74       3270.69        78.03 o                         
  -7  23   3       2038.33       2036.79        68.87 o                         
  -4  23   3       1405.69       1405.29        97.46 o                         
  -1  23   3       2640.28       2633.84       130.34 o                         
   2  23   3       2023.43       2073.33       109.01 o                         
   5  23   3       2706.93       2680.85       122.01 o                         
   8  23   3       1250.29       1180.55        86.80 o                         
  11  23   3        892.72        843.13       104.60 o                         
 -33  24   3        756.81        803.89        75.08 o                         
 -30  24   3       1389.91       1418.65        78.10 o                         
 -27  24   3       1993.32       2047.18        72.23 o                         
 -24  24   3       1677.50       1706.75        65.63 o                         
 -21  24   3       2960.88       3031.20        75.49 o                         
 -18  24   3       3740.14       3631.78        96.89 o                         
 -15  24   3       2263.35       2325.42        73.79 o                         
 -12  24   3       4948.75       4837.37       101.22 o                         
  -9  24   3       5648.43       5929.11       120.08 o                         
  -6  24   3        840.38        961.89        60.18 o                         
  -3  24   3       2855.17       3023.74       114.25 o                         
   0  24   3       2177.05       2117.29       105.10 o                         
   3  24   3       1138.75       1273.73        94.17 o                         
   6  24   3        181.17        124.06        40.35 o                         
   9  24   3       1189.42       1104.70        89.16 o                         
 -32  25   3        802.34        846.12        81.22 o                         
 -29  25   3        713.69        827.38        63.53 o                         
 -26  25   3       2947.00       3019.72        76.97 o                         
 -23  25   3       2923.51       2904.42        71.99 o                         
 -20  25   3       4276.45       4133.38       100.62 o                         
 -17  25   3       2833.50       2760.64        85.41 o                         
 -14  25   3       5211.64       5235.81       115.36 o                         
 -11  25   3       2082.58       2202.72        78.12 o                         
  -8  25   3       1669.95       1755.90        73.13 o                         
  -5  25   3       3871.31       4008.36       114.43 o                         
  -2  25   3       3090.95       3338.06       161.16 o                         
   1  25   3       2390.78       2600.57       129.34 o                         
   4  25   3        600.67        682.31        72.96 o                         
   7  25   3       1216.51       1212.92        90.26 o                         
 -31  26   3       1359.63       1508.66        96.73 o                         
 -28  26   3       1606.73       1522.17        67.87 o                         
 -25  26   3       1487.24       1495.77        55.96 o                         
 -22  26   3       3592.55       3599.17        85.13 o                         
 -19  26   3       3245.74       3521.90        94.63 o                         
 -16  26   3       5392.30       5551.02       123.14 o                         
 -13  26   3        810.81        835.47        51.55 o                         
 -10  26   3        593.86        596.57        53.05 o                         
  -7  26   3       3081.97       3391.64       131.06 o                         
  -4  26   3       3268.30       3373.19       126.13 o                         
  -1  26   3       1211.47       1369.98        94.94 o                         
   2  26   3       2298.43       2323.07       144.56 o                         
   5  26   3       2556.13       2529.80       132.68 o                         
 -33  27   3        667.05        547.69        62.81 o                         
 -30  27   3        922.72        940.00        65.79 o                         
 -27  27   3       1668.06       1652.91        62.94 o                         
 -24  27   3       3345.44       3347.01        84.06 o                         
 -21  27   3       2966.39       3013.47        89.50 o                         
 -18  27   3       2557.54       2609.61        93.01 o                         
 -15  27   3       4596.01       4638.29       105.60 o                         
 -12  27   3       2550.74       2454.97        81.62 o                         
  -9  27   3       2137.04       2094.00       154.27 o                         
  -6  27   3        367.29        374.60        53.10 o                         
  -3  27   3       1768.96       1586.44       146.21 o                         
   0  27   3       2175.31       2093.79       117.71 o                         
   3  27   3       2193.36       2178.45       122.33 o                         
   6  27   3       1262.49       1160.88       109.63 o                         
 -32  28   3        675.34        586.86        69.96 o                         
 -29  28   3        884.36        816.73        57.53 o                         
 -26  28   3       1528.22       1467.80        62.24 o                         
 -23  28   3       1373.67       1340.66        84.98 o                         
 -20  28   3       2161.30       2255.36        81.00 o                         
 -17  28   3       2923.42       2999.92        96.73 o                         
 -14  28   3       4116.96       4376.88       105.94 o                         
 -11  28   3       1633.54       1486.56        95.83 o                         
  -8  28   3       1550.44       1557.00       128.31 o                         
  -5  28   3       1904.68       1736.92       115.87 o                         
  -2  28   3       1697.58       1779.49       131.23 o                         
   1  28   3        662.72        597.36        74.83 o                         
   4  28   3        901.96        602.78        86.23 o                         
 -31  29   3       1006.03        982.90        80.13 o                         
 -28  29   3       1467.56       1435.01        71.02 o                         
 -25  29   3       1466.35       1437.09        64.65 o                         
 -22  29   3        418.06        364.09        39.24 o                         
 -19  29   3       1275.88       1330.77        93.53 o                         
 -16  29   3       2786.98       2623.75        83.03 o                         
 -13  29   3       2241.17       2407.79       115.87 o                         
 -10  29   3       2354.52       2467.92       130.50 o                         
  -7  29   3       1658.32       1697.03       107.29 o                         
  -4  29   3       2076.59       1917.67       109.24 o                         
  -1  29   3       1333.19       1233.80        99.47 o                         
   2  29   3        951.12        786.31       124.40 o                         
 -30  30   3       1000.37       1022.38        88.57 o                         
 -27  30   3       1832.83       1917.25        76.72 o                         
 -24  30   3       1297.67       1240.81        70.27 o                         
 -21  30   3        998.39       1018.48        65.78 o                         
 -18  30   3       1164.81       1204.85        88.93 o                         
 -15  30   3       1583.69       1633.91       109.09 o                         
 -12  30   3       1191.29       1085.78       119.88 o                         
  -9  30   3        934.26       1044.82        84.82 o                         
  -6  30   3       1773.92       1738.87       110.11 o                         
  -3  30   3       1714.95       1671.50       189.12 o                         
   0  30   3        722.84        596.19        91.41 o                         
 -29  31   3       1093.78       1015.54        82.77 o                         
 -26  31   3        741.95        753.21        65.05 o                         
 -23  31   3       1489.37       1583.84        77.85 o                         
 -20  31   3       1328.12       1395.33        77.78 o                         
 -17  31   3       1788.06       1764.39       110.59 o                         
 -14  31   3       1191.87       1425.77       105.47 o                         
 -11  31   3       1002.83        937.94        80.05 o                         
  -8  31   3       1149.97       1152.78        94.12 o                         
  -5  31   3        916.25        747.99       105.53 o                         
  -2  31   3        550.91        521.65        80.59 o                         
 -28  32   3        834.47        852.03        79.17 o                         
 -25  32   3       1160.32       1003.22        71.68 o                         
 -22  32   3        707.48        675.43        58.67 o                         
 -19  32   3        687.18        699.41        86.44 o                         
 -16  32   3       1777.43       1689.76       113.33 o                         
 -13  32   3       2067.18       2128.25       132.31 o                         
 -10  32   3       1394.31       1269.96       136.47 o                         
  -7  32   3       1051.64        971.53       104.61 o                         
  -4  32   3        285.95        264.21        68.83 o                         
 -27  33   3        934.39        982.20        74.30 o                         
 -24  33   3        514.69        497.54        53.64 o                         
 -21  33   3        509.67        461.11        57.33 o                         
 -18  33   3       1602.38       1568.14       110.28 o                         
 -15  33   3       1319.03       1209.97        96.81 o                         
 -12  33   3       1132.40       1027.85        98.46 o                         
  -9  33   3        948.88       1018.84       103.10 o                         
  -6  33   3        884.57        742.15       130.61 o                         
 -23  34   3        594.23        477.29        78.20 o                         
 -20  34   3        698.53        738.76        86.81 o                         
 -17  34   3       1595.14       1509.77       139.45 o                         
 -14  34   3        667.03        711.61        90.55 o                         
 -11  34   3        874.28        770.87        90.93 o                         
 -22  35   3        927.36        873.86       123.42 o                         
 -19  35   3        609.34        608.49       113.28 o                         
 -16  35   3        832.31        854.94       111.31 o                         
 -13  35   3       1072.08        804.28       100.38 o                         
  -1   1   4      24520.46      24797.66       149.98 o                         
  -3   2   4       7901.61       8070.57        74.75 o                         
   0   2   4      24694.50      25101.54       154.26 o                         
  -5   3   4      20606.62      20865.05       132.62 o                         
  -2   3   4      13872.23      13365.82       100.46 o                         
   1   3   4      21328.46      20971.56       134.70 o                         
  -7   4   4       6348.32       6439.41        82.00 o                         
  -4   4   4      13728.73      13871.15       110.58 o                         
  -1   4   4      18385.20      18685.00       126.97 o                         
   2   4   4      11998.58      11747.53        89.09 o                         
  -9   5   4      11997.55      11835.21       115.63 o                         
  -6   5   4       4331.97       4360.99        57.26 o                         
  -3   5   4       6253.96       6211.83        73.27 o                         
   0   5   4       4705.86       4609.50        57.26 o                         
   3   5   4       6213.47       6406.05        70.64 o                         
 -11   6   4       8049.29       7936.13        95.30 o                         
  -8   6   4      10518.80      10604.36       104.74 o                         
  -5   6   4      18156.66      18082.45       126.34 o                         
  -2   6   4       8674.40       8719.32        77.92 o                         
   1   6   4       5621.75       5431.43        57.77 o                         
   4   6   4       3522.28       3554.04        49.04 o                         
 -13   7   4       8624.33       8338.29       107.17 o                         
 -10   7   4       5581.46       5634.70        78.57 o                         
  -7   7   4      10834.90      10729.77       108.52 o                         
  -4   7   4       6722.84       6423.06        68.38 o                         
  -1   7   4       8663.14       8658.63        75.97 o                         
   2   7   4      23321.26      23454.85       153.93 o                         
   5   7   4      22888.78      22489.86       156.47 o                         
 -15   8   4       4187.77       4042.31        53.60 o                         
 -12   8   4      14416.86      14067.41       133.21 o                         
  -9   8   4      10501.47      10692.64       110.78 o                         
  -6   8   4       2205.78       2335.45        39.46 o                         
  -3   8   4       1643.21       1682.38        35.54 o                         
   0   8   4      12480.30      12486.37        91.69 o                         
   3   8   4      21937.98      21237.92       155.90 o                         
   6   8   4      10335.33      10378.37        92.86 o                         
 -17   9   4       9111.16       8964.64        87.77 o                         
 -14   9   4      10486.39      10548.14       116.06 o                         
 -11   9   4       2820.71       2890.87        59.65 o                         
  -8   9   4       2125.07       2266.24        51.08 o                         
  -5   9   4       5913.79       5830.06        68.67 o                         
  -2   9   4      15344.02      15530.68       115.48 o                         
   1   9   4       8720.15       8909.30        81.56 o                         
   4   9   4       7525.75       7685.29        86.53 o                         
   7   9   4      12226.59      12310.80       116.96 o                         
 -19  10   4      10143.46      10058.78       114.89 o                         
 -16  10   4       1257.85       1284.59        47.99 o                         
 -13  10   4       5540.74       5465.32        90.00 o                         
 -10  10   4      11355.35      11299.35       112.88 o                         
  -7  10   4      13307.77      12994.14       103.53 o                         
  -4  10   4       2693.31       2713.59        45.88 o                         
  -1  10   4       3185.72       3301.52        49.17 o                         
   2  10   4       6401.07       6468.21        71.57 o                         
   5  10   4      12265.82      12010.62       104.26 o                         
   8  10   4       8029.24       8194.44       102.92 o                         
 -21  11   4       2993.32       2933.43        65.00 o                         
 -18  11   4       1401.36       1398.40        41.04 o                         
 -15  11   4       1768.68       1827.70        51.11 o                         
 -12  11   4      15031.52      15129.25       182.73 o                         
  -9  11   4       5249.96       5234.79        74.20 o                         
  -6  11   4       6482.31       6422.96        71.29 o                         
  -3  11   4       5774.65       5812.59        66.76 o                         
   0  11   4      23742.01      23527.99       159.62 o                         
   3  11   4       7334.87       7160.34        83.92 o                         
   6  11   4       3426.51       3470.84        55.42 o                         
   9  11   4       3685.40       3793.63        69.51 o                         
 -23  12   4       2718.69       2509.02        74.51 o                         
 -20  12   4       4059.08       4047.59        73.66 o                         
 -17  12   4       5967.73       6001.29        96.15 o                         
 -14  12   4       5206.43       5281.44        84.02 o                         
 -11  12   4       1789.20       1855.47        49.02 o                         
  -8  12   4       2223.84       2311.13        42.10 o                         
  -5  12   4       8693.10       8926.16        84.02 o                         
  -2  12   4      16819.27      16516.34       120.29 o                         
   1  12   4       7984.50       8245.99        88.35 o                         
   4  12   4       7689.47       7628.83        85.08 o                         
   7  12   4       2547.78       2404.00        53.86 o                         
  10  12   4       2327.14       2090.97        67.83 o                         
 -25  13   4       2743.59       2647.26        76.44 o                         
 -22  13   4       1986.05       1933.30        57.15 o                         
 -19  13   4       6712.38       6420.46       112.27 o                         
 -16  13   4       6228.83       6204.55        90.63 o                         
 -13  13   4       5320.15       5494.63        85.38 o                         
 -10  13   4       9592.73       9881.18       107.08 o                         
  -7  13   4       2694.66       2751.19        46.66 o                         
  -4  13   4       3377.46       3460.46        53.74 o                         
  -1  13   4      11372.96      11225.00       101.82 o                         
   2  13   4       5889.40       5808.75        91.49 o                         
   5  13   4       3559.30       3458.45        69.53 o                         
   8  13   4       4547.08       4487.22        89.19 o                         
  11  13   4       3482.28       3773.37        90.86 o                         
 -27  14   4       1975.15       2086.73        96.84 o                         
 -24  14   4       1959.70       1950.73        84.56 o                         
 -21  14   4       2064.05       2057.05        55.33 o                         
 -18  14   4       2149.35       2163.38        61.27 o                         
 -15  14   4       8983.37       8684.88       111.33 o                         
 -12  14   4      11944.52      11804.35       128.76 o                         
  -9  14   4       8136.49       7946.31        85.79 o                         
  -6  14   4       9123.60       9475.57        89.02 o                         
  -3  14   4      11044.53      11120.53       100.43 o                         
   0  14   4       2637.60       2574.70        55.93 o                         
   3  14   4       1276.95       1305.62        53.60 o                         
   6  14   4       5732.43       5710.87        97.62 o                         
   9  14   4       1911.24       1818.72        63.36 o                         
  12  14   4        720.54        715.70        45.99 o                         
 -29  15   4        949.06        947.34        56.92 o                         
 -26  15   4       1977.71       2023.68        85.14 o                         
 -23  15   4       2172.83       2191.13        62.40 o                         
 -20  15   4       4726.70       4864.60        94.28 o                         
 -17  15   4       4907.78       4702.95        89.58 o                         
 -14  15   4       6331.49       6144.98        90.28 o                         
 -11  15   4      10501.35      10269.41        96.37 o                         
  -8  15   4       3873.86       3993.62        55.32 o                         
  -5  15   4       6535.68       6544.57        83.66 o                         
  -2  15   4       6463.03       6528.97        90.08 o                         
   1  15   4       5672.00       5737.88        83.66 o                         
   4  15   4       3817.64       3997.93        79.70 o                         
   7  15   4       2500.04       2505.64        71.86 o                         
  10  15   4        242.58        252.84        32.46 o                         
  13  15   4       1110.86       1167.75        64.55 o                         
 -31  16   4       2709.39       2681.43       132.91 o                         
 -28  16   4       1652.28       1642.63        64.15 o                         
 -25  16   4       2677.56       2797.74        75.84 o                         
 -22  16   4       2746.92       2758.64        77.86 o                         
 -19  16   4       4080.97       4070.17        86.17 o                         
 -16  16   4       6678.00       6452.35        98.02 o                         
 -13  16   4      10781.60      10519.50       120.55 o                         
 -10  16   4       4892.91       4937.55        66.37 o                         
  -7  16   4       5015.48       5172.61        75.73 o                         
  -4  16   4       9086.67       9180.68       100.35 o                         
  -1  16   4       2928.50       3059.91        62.71 o                         
   2  16   4       4326.94       4322.56        78.42 o                         
   5  16   4       2446.06       2463.19        87.21 o                         
   8  16   4       4476.55       4555.55       102.54 o                         
  11  16   4       2786.23       3043.31        92.81 o                         
  14  16   4       1087.88       1098.01        79.03 o                         
 -33  17   4        662.32        722.25        81.85 o                         
 -30  17   4        922.65        874.94        64.78 o                         
 -27  17   4       2731.35       2733.26        84.09 o                         
 -24  17   4       1838.42       1789.81        63.19 o                         
 -21  17   4       3786.77       3715.93        93.51 o                         
 -18  17   4       2895.29       2878.79        72.53 o                         
 -15  17   4      10028.94      10154.23       123.81 o                         
 -12  17   4       3144.23       3111.42        52.44 o                         
  -9  17   4       3902.45       4034.57        72.76 o                         
  -6  17   4       6472.64       6496.27        89.94 o                         
  -3  17   4       4037.64       3937.23        71.34 o                         
   0  17   4       1288.75       1283.03        48.43 o                         
   3  17   4       1593.96       1648.08        60.64 o                         
   6  17   4       5419.60       5444.80       110.27 o                         
   9  17   4       2583.19       2685.59        86.35 o                         
  12  17   4       1876.55       1735.63        82.10 o                         
  15  17   4       2189.64       2227.34       169.83 o                         
 -32  18   4       2716.90       2894.80       177.02 o                         
 -29  18   4       1190.51       1160.67        57.68 o                         
 -26  18   4       1149.99       1119.35        53.07 o                         
 -23  18   4       1371.88       1317.99        68.89 o                         
 -20  18   4       5623.80       5825.51       127.82 o                         
 -17  18   4       6822.10       6603.71       115.58 o                         
 -14  18   4       8055.73       7955.61        95.97 o                         
 -11  18   4       4128.84       4169.82        73.52 o                         
  -8  18   4      11911.11      11989.29       134.60 o                         
  -5  18   4       3835.02       3834.44        78.51 o                         
  -2  18   4       2209.24       2164.23        69.09 o                         
   1  18   4       4345.03       4070.24        79.52 o                         
   4  18   4       2843.97       2913.84        79.02 o                         
   7  18   4       2400.91       2373.63        79.07 o                         
  10  18   4       1361.52       1116.69        72.85 o                         
  13  18   4       2238.65       2212.06       114.87 o                         
 -31  19   4       1050.84        918.93        83.71 o                         
 -28  19   4       1767.79       1775.20        73.48 o                         
 -25  19   4       2726.10       2939.23        79.03 o                         
 -22  19   4       1961.34       2069.58        85.17 o                         
 -19  19   4       1581.24       1691.65        78.07 o                         
 -16  19   4       3495.50       3459.43        86.80 o                         
 -13  19   4       4898.91       4983.10        83.15 o                         
 -10  19   4      10107.34      10060.57       133.30 o                         
  -7  19   4       5392.50       5410.37        98.35 o                         
  -4  19   4       6478.46       6705.52       106.93 o                         
  -1  19   4       3698.26       3904.07        78.38 o                         
   2  19   4       2242.26       2141.24        69.18 o                         
   5  19   4       2861.31       2740.23       117.12 o                         
   8  19   4       1590.89       1403.72        72.98 o                         
  11  19   4       1843.23       1804.10        85.16 o                         
  14  19   4        810.19        834.27        81.14 o                         
 -33  20   4       1135.31       1114.19       175.78 o                         
 -30  20   4       1495.91       1378.97        69.47 o                         
 -27  20   4       1429.97       1466.26        69.99 o                         
 -24  20   4       1647.91       1657.83        78.62 o                         
 -21  20   4       3988.74       3960.34       137.58 o                         
 -18  20   4       6678.84       6518.82       133.01 o                         
 -15  20   4       3424.33       3439.34        70.43 o                         
 -12  20   4       1419.96       1358.87        60.14 o                         
  -9  20   4       3427.61       3562.61        78.54 o                         
  -6  20   4       6052.05       6092.17       111.21 o                         
  -3  20   4       3462.41       3525.57        89.10 o                         
   0  20   4       2423.45       2586.33        67.21 o                         
   3  20   4       3609.40       3924.56        92.41 o                         
   6  20   4       3495.24       3619.05       111.12 o                         
   9  20   4        984.86        947.58        66.40 o                         
  12  20   4        645.77        716.08        84.97 o                         
 -32  21   4       1473.12       1266.22        93.46 o                         
 -29  21   4       1401.07       1272.67        57.67 o                         
 -26  21   4       1357.65       1319.37        67.96 o                         
 -23  21   4       1433.57       1477.05        73.00 o                         
 -20  21   4       4515.80       4343.98       106.41 o                         
 -17  21   4       3418.46       3481.02        79.80 o                         
 -14  21   4       4690.58       5070.41       102.94 o                         
 -11  21   4       5523.58       5616.49       103.86 o                         
  -8  21   4       4915.65       5020.35        97.44 o                         
  -5  21   4       1687.78       1490.78        65.60 o                         
  -2  21   4       2090.71       1918.52        72.99 o                         
   1  21   4       2992.63       3026.13        83.81 o                         
   4  21   4       2548.18       2597.12        83.27 o                         
   7  21   4       1060.74        959.06        63.61 o                         
  10  21   4       1920.93       1871.43       109.15 o                         
 -31  22   4        449.76        536.96        76.90 o                         
 -28  22   4       1374.85       1377.90        63.86 o                         
 -25  22   4       1864.88       1701.88        75.53 o                         
 -22  22   4       1806.22       1638.89        74.96 o                         
 -19  22   4       2182.60       2256.18        83.69 o                         
 -16  22   4       2356.69       2384.85        99.83 o                         
 -13  22   4       3222.93       3446.80        86.42 o                         
 -10  22   4       2433.34       2507.36        71.11 o                         
  -7  22   4       4483.36       4438.48        98.01 o                         
  -4  22   4       4140.85       4212.93        96.99 o                         
  -1  22   4       2264.10       2154.88        83.68 o                         
   2  22   4       1131.00       1172.44        75.83 o                         
   5  22   4       1168.95       1147.82        63.69 o                         
   8  22   4       2169.91       2161.80       119.98 o                         
 -30  23   4        838.45        859.21        74.52 o                         
 -27  23   4       1070.09       1099.53        66.77 o                         
 -24  23   4       2118.43       2118.61        82.83 o                         
 -21  23   4       2271.30       2444.08       102.73 o                         
 -18  23   4       1656.43       1782.00        74.50 o                         
 -15  23   4       1612.30       1391.35        94.11 o                         
 -12  23   4       4157.00       4191.28        95.23 o                         
  -9  23   4       3395.44       3530.39        98.09 o                         
  -6  23   4       3608.59       3447.12        91.84 o                         
  -3  23   4       2646.08       2618.57        90.29 o                         
   0  23   4       3770.26       3865.65       113.26 o                         
   3  23   4       2549.49       2618.55       112.70 o                         
   6  23   4       1128.22       1009.73        83.24 o                         
   9  23   4        238.95        168.05        53.95 o                         
 -32  24   4        713.91        550.85        64.76 o                         
 -29  24   4       1105.04        965.80        77.38 o                         
 -26  24   4       1257.93       1365.38        81.01 o                         
 -23  24   4       1537.48       1560.03        83.15 o                         
 -20  24   4        849.61        916.76        60.45 o                         
 -17  24   4       1572.31       1651.17        74.58 o                         
 -14  24   4       2148.55       2203.93        78.29 o                         
 -11  24   4       2336.58       2428.22        81.79 o                         
  -8  24   4        990.41       1009.87        65.32 o                         
  -5  24   4       1605.18       1559.27        82.50 o                         
  -2  24   4       3408.91       3527.21       117.91 o                         
   1  24   4       2049.22       2166.33       112.46 o                         
   4  24   4        950.91        807.05        74.39 o                         
   7  24   4        697.94        630.27        71.91 o                         
 -31  25   4        562.15        629.52       101.36 o                         
 -28  25   4       1635.66       1548.56       104.90 o                         
 -25  25   4       1462.02       1392.85        83.38 o                         
 -22  25   4       2547.72       2500.27        78.55 o                         
 -19  25   4       1734.06       1870.50        80.12 o                         
 -16  25   4       1870.15       1955.93        77.01 o                         
 -13  25   4       2595.25       2605.71        88.03 o                         
 -10  25   4       1073.71       1135.54        78.45 o                         
  -7  25   4       1774.30       1826.99        96.62 o                         
  -4  25   4       1196.23       1302.52        82.24 o                         
  -1  25   4        846.06        924.82        86.96 o                         
   2  25   4        369.82        269.34        50.72 o                         
   5  25   4       1916.60       1891.61       123.40 o                         
 -30  26   4       1093.62       1039.59       100.71 o                         
 -27  26   4       1012.62        881.62        74.57 o                         
 -24  26   4       1320.68       1185.49        77.01 o                         
 -21  26   4       1217.38       1250.61        76.92 o                         
 -18  26   4       1273.83       1345.63        72.71 o                         
 -15  26   4       1066.87       1158.39        66.12 o                         
 -12  26   4       3312.18       3483.14       115.79 o                         
  -9  26   4       3014.22       3219.90       102.34 o                         
  -6  26   4       1050.45       1017.86        73.00 o                         
  -3  26   4        920.70        913.49        70.50 o                         
   0  26   4        580.30        474.26        63.28 o                         
   3  26   4       1038.26       1045.69        89.86 o                         
 -29  27   4       1251.25       1177.63        98.63 o                         
 -26  27   4       2829.46       2771.63       105.46 o                         
 -23  27   4       1540.96       1638.70        73.50 o                         
 -20  27   4        553.60        619.34        50.37 o                         
 -17  27   4        746.85        664.07        53.02 o                         
 -14  27   4       1695.44       1826.32        81.75 o                         
 -11  27   4       2500.38       2730.18       100.25 o                         
  -8  27   4       1641.55       1601.37        89.57 o                         
  -5  27   4       1612.23       1575.25        84.85 o                         
  -2  27   4       1559.74       1645.91       151.24 o                         
   1  27   4       1202.49       1344.31       186.78 o                         
 -28  28   4       1330.80       1213.77        85.02 o                         
 -25  28   4       1293.71       1347.05        86.81 o                         
 -22  28   4       1648.60       1733.26       136.05 o                         
 -19  28   4       1346.77       1395.07        79.72 o                         
 -16  28   4       1234.82       1235.89        71.44 o                         
 -13  28   4       1288.66       1256.76        81.76 o                         
 -10  28   4        761.79        709.57        71.60 o                         
  -7  28   4       1795.01       1866.91        93.81 o                         
  -4  28   4       1957.79       1746.29       106.80 o                         
  -1  28   4       1687.51       1593.10       143.21 o                         
 -27  29   4        900.05       1017.92       118.61 o                         
 -24  29   4       1611.70       1587.84       114.34 o                         
 -21  29   4       1489.84       1393.78        76.69 o                         
 -18  29   4        905.79        905.64        70.56 o                         
 -15  29   4       2276.26       1979.11        92.97 o                         
 -12  29   4       1602.29       1710.26       135.47 o                         
  -9  29   4        959.93        964.40       125.63 o                         
  -6  29   4        885.02        788.26        90.98 o                         
  -3  29   4        936.11       1143.35       105.64 o                         
   0  29   4        672.10        473.09       150.09 o                         
 -26  30   4       1063.29        934.38        82.35 o                         
 -23  30   4        885.72        811.82        71.46 o                         
 -20  30   4       1029.96       1032.59        66.92 o                         
 -17  30   4       1395.12       1353.68        74.89 o                         
 -14  30   4       2042.28       2098.16       145.26 o                         
 -11  30   4       1188.86       1125.46        74.48 o                         
  -8  30   4       1506.25       1563.31       174.20 o                         
  -5  30   4       1145.03       1123.80       106.28 o                         
 -25  31   4        752.11        821.51        82.42 o                         
 -22  31   4        797.05        896.65        89.46 o                         
 -19  31   4        883.01        904.89        73.67 o                         
 -16  31   4        721.31        661.05        84.49 o                         
 -13  31   4       1605.19       1521.92       118.03 o                         
 -10  31   4       1531.61       1376.41       117.50 o                         
  -7  31   4        911.21        772.32        95.24 o                         
 -24  32   4        847.40        986.45       138.56 o                         
 -21  32   4        485.73        400.77        63.59 o                         
 -18  32   4        678.75        484.52        78.50 o                         
 -15  32   4       1745.41       1487.08       122.44 o                         
 -12  32   4        786.72        615.06        90.42 o                         
  -9  32   4        497.73        391.16        80.70 o                         
 -20  33   4        937.28        883.33        85.06 o                         
 -17  33   4       1015.42        848.98        94.78 o                         
 -14  33   4       1073.76       1033.46       131.76 o                         
   0   1   5       5486.63       5310.48        65.80 o                         
  -2   2   5       2221.04       2365.70        44.29 o                         
   1   2   5       7866.02       7805.44        81.63 o                         
  -4   3   5       8471.92       8431.43        85.22 o                         
  -1   3   5       8999.19       8869.07        91.58 o                         
   2   3   5       1758.31       1894.31        47.55 o                         
  -6   4   5      22742.70      22687.20       167.72 o                         
  -3   4   5       5447.37       5465.41        77.10 o                         
   0   4   5       6996.59       6997.19        84.74 o                         
   3   4   5       5699.21       5964.04        85.13 o                         
  -8   5   5       5708.61       5660.73        87.44 o                         
  -5   5   5       4938.86       5130.97        75.34 o                         
  -2   5   5       4389.93       4280.86        59.85 o                         
   1   5   5      12278.85      12310.11       100.77 o                         
   4   5   5      13487.45      13603.72       132.34 o                         
 -10   6   5       7511.38       7354.33        97.85 o                         
  -7   6   5       8690.22       8852.35       107.52 o                         
  -4   6   5       6203.82       6062.40        73.74 o                         
  -1   6   5       2177.38       2183.42        43.92 o                         
   2   6   5      10181.10      10046.81        94.46 o                         
   5   6   5       9318.47       9211.78       113.36 o                         
 -12   7   5       3333.88       3381.92        70.76 o                         
  -9   7   5       9516.27       9352.73       111.19 o                         
  -6   7   5       3223.19       3214.03        55.62 o                         
  -3   7   5       2951.52       2971.77        50.69 o                         
   0   7   5       4841.32       4767.61        57.14 o                         
   3   7   5      13018.41      13008.95       108.98 o                         
   6   7   5       2208.72       2196.97        60.51 o                         
 -14   8   5       3896.83       3709.37        78.22 o                         
 -11   8   5      12773.99      12712.30       134.99 o                         
  -8   8   5       8175.63       8021.22       122.92 o                         
  -5   8   5       9679.36       9497.37        92.95 o                         
  -2   8   5       8438.89       8622.03        89.06 o                         
   1   8   5       7235.77       7000.82        75.82 o                         
   4   8   5        561.74        636.49        29.24 o                         
   7   8   5       5113.59       5040.53        88.04 o                         
 -16   9   5       2739.72       2659.97        67.02 o                         
 -13   9   5       2251.09       2109.91        73.91 o                         
 -10   9   5       6676.31       6683.56        95.37 o                         
  -7   9   5      10554.78      10431.79        95.08 o                         
  -4   9   5       8501.03       8805.36        90.59 o                         
  -1   9   5       8555.52       8558.58        84.93 o                         
   2   9   5       9805.73       9754.83        94.59 o                         
   5   9   5       4984.09       4925.35        87.57 o                         
   8   9   5       1854.95       1852.25        69.21 o                         
 -18  10   5       2871.74       2901.08        82.00 o                         
 -15  10   5       2848.59       2742.71        69.55 o                         
 -12  10   5       4955.65       4898.28        95.06 o                         
  -9  10   5       8581.67       8602.55       105.52 o                         
  -6  10   5       2807.32       2950.34        54.09 o                         
  -3  10   5       7613.36       7642.37        81.09 o                         
   0  10   5       8026.13       8162.07        91.92 o                         
   3  10   5       9524.87       9272.43        97.54 o                         
   6  10   5       3381.52       3478.74        70.35 o                         
   9  10   5       3799.84       3982.86        93.31 o                         
 -20  11   5       1371.21       1302.03        66.63 o                         
 -17  11   5       2029.44       2002.62        67.45 o                         
 -14  11   5       4527.49       4530.82        87.98 o                         
 -11  11   5       8874.90       8762.49       112.08 o                         
  -8  11   5       6354.48       6241.17        91.65 o                         
  -5  11   5       3068.06       3164.23        55.51 o                         
  -2  11   5       6257.78       6452.20        76.36 o                         
   1  11   5       8601.04       8769.47       102.35 o                         
   4  11   5       2598.85       2546.79        68.94 o                         
   7  11   5       4132.86       4082.69        68.08 o                         
  10  11   5       4440.88       4493.09       102.76 o                         
 -22  12   5       2668.49       2860.56        97.36 o                         
 -19  12   5       4630.19       4579.98       109.96 o                         
 -16  12   5       2847.10       2714.25        79.13 o                         
 -13  12   5       2192.52       2205.95        66.84 o                         
 -10  12   5       6697.89       6525.64        95.94 o                         
  -7  12   5       6824.35       6955.14        83.02 o                         
  -4  12   5       8139.66       8034.50        94.17 o                         
  -1  12   5       7614.76       7507.95       101.68 o                         
   2  12   5       2417.39       2465.61        55.61 o                         
   5  12   5       3547.50       3670.00        72.21 o                         
   8  12   5       2721.38       2510.37        74.55 o                         
  11  12   5       2471.25       2632.04        94.24 o                         
 -24  13   5       1850.60       1967.93        89.43 o                         
 -21  13   5       1096.57       1184.66        76.77 o                         
 -18  13   5       1691.17       1780.24        72.28 o                         
 -15  13   5       1569.77       1730.92        70.44 o                         
 -12  13   5       7164.61       7315.24       123.89 o                         
  -9  13   5       3385.81       3365.56        70.81 o                         
  -6  13   5       4703.33       4674.39        71.41 o                         
  -3  13   5       4222.03       4359.36        67.00 o                         
   0  13   5       6537.47       6443.05        88.44 o                         
   3  13   5       3633.76       3597.71        76.18 o                         
   6  13   5       2857.09       2837.95        86.34 o                         
   9  13   5       4344.81       4413.46       100.72 o                         
  12  13   5        840.29        958.51        72.33 o                         
 -26  14   5        993.23        914.68        71.23 o                         
 -23  14   5       2186.68       2275.49        98.44 o                         
 -20  14   5       3243.98       3135.00       108.75 o                         
 -17  14   5       3137.60       3208.82        88.39 o                         
 -14  14   5       2081.66       2110.81        67.08 o                         
 -11  14   5       4161.24       4204.79        84.81 o                         
  -8  14   5       3502.87       3624.84        60.92 o                         
  -5  14   5       6042.38       6153.15        79.51 o                         
  -2  14   5       3093.02       3062.55        61.13 o                         
   1  14   5        988.22       1051.89        45.07 o                         
   4  14   5       4921.54       4825.49        99.24 o                         
   7  14   5       5326.91       5281.59        97.02 o                         
  10  14   5       2376.29       2356.67        66.69 o                         
  13  14   5        776.80        696.32        65.90 o                         
 -28  15   5        673.73        589.42        86.60 o                         
 -25  15   5       1190.47       1018.57        71.22 o                         
 -22  15   5       2539.05       2690.36       157.49 o                         
 -19  15   5       2126.51       2193.73        85.88 o                         
 -16  15   5       3939.85       4102.84       108.41 o                         
 -13  15   5       4158.82       4311.85        90.62 o                         
 -10  15   5       2778.23       2883.51        65.71 o                         
  -7  15   5       2682.14       2679.95        54.62 o                         
  -4  15   5       2864.96       2846.77        55.27 o                         
  -1  15   5       2470.77       2488.98        76.93 o                         
   2  15   5       1705.03       1707.72        88.65 o                         
   5  15   5       2184.12       2092.49        75.93 o                         
   8  15   5       1152.72       1167.11        58.20 o                         
  11  15   5       1891.65       1841.31       100.06 o                         
  14  15   5       2206.23       2181.10       171.18 o                         
 -30  16   5        949.06       1031.75       106.36 o                         
 -27  16   5       1032.49        931.02        89.05 o                         
 -24  16   5       1446.30       1424.01        80.68 o                         
 -21  16   5       1119.38       1154.85        72.65 o                         
 -18  16   5       4290.81       4352.92       107.79 o                         
 -15  16   5       4513.28       4549.94       102.32 o                         
 -12  16   5       3290.04       3359.44        80.25 o                         
  -9  16   5       1563.14       1615.74        44.54 o                         
  -6  16   5       6078.44       6192.72        89.97 o                         
  -3  16   5       2966.62       3050.48        69.01 o                         
   0  16   5       1577.42       1509.17        62.12 o                         
   3  16   5        629.05        645.05        42.64 o                         
   6  16   5       2352.29       2497.39        82.73 o                         
   9  16   5       2056.78       2015.83       101.75 o                         
  12  16   5       1462.36       1462.40        99.99 o                         
 -29  17   5       1549.14       1750.30       126.89 o                         
 -26  17   5       1725.65       1607.48        87.19 o                         
 -23  17   5       2694.79       2656.18        97.83 o                         
 -20  17   5       2272.91       2441.73        95.95 o                         
 -17  17   5       3657.06       3617.61        97.58 o                         
 -14  17   5       1016.35        895.37        55.44 o                         
 -11  17   5       2792.07       2739.43        70.05 o                         
  -8  17   5       6176.76       6206.58        90.36 o                         
  -5  17   5       3008.88       3071.21        65.21 o                         
  -2  17   5       2060.15       1915.81        70.77 o                         
   1  17   5       2471.10       2592.90        68.25 o                         
   4  17   5       3045.88       3162.47       137.45 o                         
   7  17   5       2035.33       1906.82        84.90 o                         
  10  17   5        961.64        867.22        64.43 o                         
  13  17   5        553.08        631.97        63.46 o                         
 -28  18   5        494.83        417.32        64.12 o                         
 -25  18   5       1203.69       1213.72        80.18 o                         
 -22  18   5       3045.79       3185.28       105.93 o                         
 -19  18   5       2499.69       2450.89       102.11 o                         
 -16  18   5       2018.11       2022.18        76.80 o                         
 -13  18   5       3300.24       3429.68        94.89 o                         
 -10  18   5       2830.79       2863.56        60.64 o                         
  -7  18   5        485.09        506.10        34.90 o                         
  -4  18   5       2003.97       2066.54        79.92 o                         
  -1  18   5       3486.67       3536.72        77.96 o                         
   2  18   5       4476.84       4609.88       102.87 o                         
   5  18   5       2599.66       2649.03        78.91 o                         
   8  18   5       2250.09       2226.80        77.47 o                         
  11  18   5       1429.85       1366.05        85.50 o                         
 -30  19   5       1331.93       1272.30       108.82 o                         
 -27  19   5       1952.66       1609.82       130.43 o                         
 -24  19   5       2036.01       2059.86        95.77 o                         
 -21  19   5       2245.90       2359.17       127.26 o                         
 -18  19   5       3448.80       3402.53       105.92 o                         
 -15  19   5       3571.25       3690.62       102.52 o                         
 -12  19   5       3112.65       3205.78        68.15 o                         
  -9  19   5       2489.65       2383.21        78.43 o                         
  -6  19   5       2954.64       2878.78        71.80 o                         
  -3  19   5       1965.93       1849.29        65.58 o                         
   0  19   5       1705.72       1691.62        66.62 o                         
   3  19   5       1678.24       1594.14        66.24 o                         
   6  19   5       2514.67       2306.11        92.51 o                         
   9  19   5       2469.73       2634.80       133.50 o                         
 -29  20   5       1229.37       1043.96       100.19 o                         
 -26  20   5       1059.99       1049.33        77.60 o                         
 -23  20   5       1048.85       1149.93        77.44 o                         
 -20  20   5       3143.79       3121.14       105.01 o                         
 -17  20   5       2123.39       2239.70        97.84 o                         
 -14  20   5       2060.50       1962.61        72.35 o                         
 -11  20   5       2138.56       2271.06        97.19 o                         
  -8  20   5       5010.57       5197.97        94.28 o                         
  -5  20   5       3147.56       3102.49        78.67 o                         
  -2  20   5       2110.93       2152.26        70.70 o                         
   1  20   5       1628.44       1625.20        67.79 o                         
   4  20   5       1625.25       1594.85        67.93 o                         
   7  20   5       1466.31       1406.46        87.02 o                         
  10  20   5        946.81        938.60        82.82 o                         
 -28  21   5        678.79        564.53        70.87 o                         
 -25  21   5       2931.71       3179.94       120.47 o                         
 -22  21   5       2266.95       2351.97       100.56 o                         
 -19  21   5       2300.85       2302.77        91.20 o                         
 -16  21   5       1892.50       1952.35        75.94 o                         
 -13  21   5       3122.41       3290.54        75.48 o                         
 -10  21   5       3530.05       3745.81        86.84 o                         
  -7  21   5       2077.63       2005.12        80.12 o                         
  -4  21   5       2921.63       2868.57        81.77 o                         
  -1  21   5       2090.59       2156.18        73.75 o                         
   2  21   5       2126.22       2154.73       111.84 o                         
   5  21   5        793.97        716.38        53.87 o                         
   8  21   5       1322.13       1299.15        93.60 o                         
 -27  22   5       1937.56       1836.17       120.73 o                         
 -24  22   5        998.99        845.12        68.77 o                         
 -21  22   5       1457.13       1271.87        82.73 o                         
 -18  22   5       2460.89       2677.02       101.21 o                         
 -15  22   5       2261.97       2280.29        96.81 o                         
 -12  22   5       1609.89       1715.27        72.21 o                         
  -9  22   5       3186.35       3249.19        86.25 o                         
  -6  22   5       2383.29       2519.76        92.52 o                         
  -3  22   5       2361.50       2193.07        79.63 o                         
   0  22   5       1944.90       1903.61        71.48 o                         
   3  22   5       1322.14       1246.86        64.31 o                         
   6  22   5        994.47        984.82        97.51 o                         
 -29  23   5        589.68        461.45        97.77 o                         
 -26  23   5       1116.14       1058.93        93.22 o                         
 -23  23   5       1794.83       1791.26       101.75 o                         
 -20  23   5       2595.73       2699.46       119.73 o                         
 -17  23   5       1232.98       1229.56        76.79 o                         
 -14  23   5       2664.95       2745.60        76.58 o                         
 -11  23   5       3626.37       3655.21       117.42 o                         
  -8  23   5       2342.86       2465.08        90.91 o                         
  -5  23   5       1077.43       1106.99        75.87 o                         
  -2  23   5       2163.61       2011.26       137.57 o                         
   1  23   5       1187.85       1255.00        86.97 o                         
   4  23   5        653.44        538.19        63.88 o                         
 -28  24   5       1275.03       1224.48       103.50 o                         
 -25  24   5        809.80        758.92        72.37 o                         
 -22  24   5        572.81        524.46        62.67 o                         
 -19  24   5       2028.86       2076.97        94.02 o                         
 -16  24   5       2311.70       2371.19        84.64 o                         
 -13  24   5       3199.32       3351.28        83.93 o                         
 -10  24   5       2133.61       2055.47        97.85 o                         
  -7  24   5       3251.45       3190.54       147.76 o                         
  -4  24   5       3020.30       2915.46       150.32 o                         
  -1  24   5        883.83        779.69        61.61 o                         
   2  24   5        326.34        229.67        48.40 o                         
 -27  25   5        701.27        619.89        78.95 o                         
 -24  25   5       1056.09        855.09        82.19 o                         
 -21  25   5       1377.93       1421.45        89.63 o                         
 -18  25   5        952.17        923.71        73.82 o                         
 -15  25   5       1121.77       1061.97        77.37 o                         
 -12  25   5       1224.18       1148.12        60.83 o                         
  -9  25   5       3753.17       3815.86       107.33 o                         
  -6  25   5       2290.04       2075.44       160.07 o                         
  -3  25   5       1228.75       1109.96        88.65 o                         
   0  25   5        654.21        549.64        81.92 o                         
 -26  26   5        883.93        698.39        82.46 o                         
 -23  26   5       1509.76       1494.62       101.00 o                         
 -20  26   5       1231.25       1287.14        96.30 o                         
 -17  26   5       1377.61       1350.64        71.05 o                         
 -14  26   5       1454.72       1372.81        67.12 o                         
 -11  26   5       1509.56       1613.67        87.17 o                         
  -8  26   5        398.98        408.55        48.76 o                         
  -5  26   5       1077.08       1004.46        75.38 o                         
  -2  26   5       1256.74       1148.89        85.00 o                         
   1  26   5        796.08        805.02        88.44 o                         
 -25  27   5        477.55        366.11        63.58 o                         
 -22  27   5        541.21        569.52        66.18 o                         
 -19  27   5       1236.90       1035.41        80.60 o                         
 -16  27   5       1357.31       1345.70        67.09 o                         
 -13  27   5       1707.13       1723.56        82.65 o                         
 -10  27   5        778.45        862.88        69.26 o                         
  -7  27   5        837.58        709.79        83.70 o                         
  -4  27   5        786.61        707.62        70.50 o                         
  -1  27   5        643.44        601.28        68.62 o                         
 -24  28   5        892.58        864.05        83.83 o                         
 -21  28   5       1267.14       1226.99        97.56 o                         
 -18  28   5       1063.30        976.11        76.77 o                         
 -15  28   5        745.97        794.21        64.62 o                         
 -12  28   5       1540.96       1467.21        85.77 o                         
  -9  28   5       1071.77       1032.99        80.18 o                         
  -6  28   5        798.94        785.37        88.09 o                         
 -23  29   5        760.14        747.28        84.12 o                         
 -20  29   5        776.34        757.91        75.72 o                         
 -17  29   5        507.85        460.85        51.27 o                         
 -14  29   5        930.85        945.45        91.36 o                         
 -11  29   5       1490.59       1512.19       100.37 o                         
  -8  29   5        870.49        826.27        82.54 o                         
 -19  30   5        666.08        670.27        57.28 o                         
 -16  30   5        983.49       1155.84        83.03 o                         
 -13  30   5        410.09        363.60        54.11 o                         
 -10  30   5        719.76        792.31        75.62 o                         
   0   0   6       2592.34       2639.23       105.51 o                         
   1   1   6       2059.16       2079.83        74.30 o                         
  -1   2   6       8343.58       8259.30       104.67 o                         
   2   2   6       4499.85       4495.90        71.32 o                         
  -3   3   6       5786.02       5703.17        91.52 o                         
   0   3   6       3592.69       3569.14        63.26 o                         
   3   3   6       4637.39       4567.62        80.96 o                         
  -5   4   6       5050.08       5092.82        88.35 o                         
  -2   4   6       3738.96       3917.25        92.87 o                         
   1   4   6       3179.61       3138.98        53.50 o                         
   4   4   6       5677.41       5685.49       109.09 o                         
  -7   5   6       4654.22       4621.67        95.02 o                         
  -4   5   6       2455.13       2485.55        66.27 o                         
  -1   5   6       4594.75       4741.86        71.35 o                         
   2   5   6       3740.82       3809.04        93.48 o                         
   5   5   6       4061.23       4198.20        93.70 o                         
  -9   6   6       5594.01       5454.80       106.83 o                         
  -6   6   6       9684.93       9525.69       118.68 o                         
  -3   6   6       2413.23       2532.38        62.66 o                         
   0   6   6       4052.12       3944.44        77.22 o                         
   3   6   6       1118.07       1050.97        53.94 o                         
   6   6   6       1575.98       1522.43        70.68 o                         
 -11   7   6       1673.23       1584.92        63.43 o                         
  -8   7   6       5901.54       5711.98       109.21 o                         
  -5   7   6       5378.07       5445.85        83.78 o                         
  -2   7   6       5483.80       5547.36        88.00 o                         
   1   7   6       5717.85       5686.28       129.52 o                         
   4   7   6       2736.58       2630.91        86.64 o                         
   7   7   6        868.01        843.16        54.71 o                         
 -13   8   6       1807.76       1916.96        80.18 o                         
 -10   8   6       1753.31       1733.70       102.02 o                         
  -7   8   6       5578.42       5525.12       108.15 o                         
  -4   8   6       3444.12       3541.60        85.15 o                         
  -1   8   6       2276.03       2247.38        64.93 o                         
   2   8   6       1536.79       1471.46        70.17 o                         
   5   8   6       4114.51       4275.26        95.73 o                         
   8   8   6       3874.20       3823.68       116.14 o                         
 -15   9   6       2268.62       2376.92       100.56 o                         
 -12   9   6       3615.29       3702.37       117.19 o                         
  -9   9   6       7359.16       7171.10       138.76 o                         
  -6   9   6       2923.74       3035.99        61.05 o                         
  -3   9   6       2665.80       2691.05        58.04 o                         
   0   9   6       2248.95       2121.57        54.30 o                         
   3   9   6       2562.21       2528.59        83.06 o                         
   6   9   6       1457.54       1460.60        70.03 o                         
   9   9   6       1735.31       1854.66        97.57 o                         
 -17  10   6       3312.24       3213.17       100.93 o                         
 -14  10   6       3047.04       3121.20        95.30 o                         
 -11  10   6       2986.03       3012.82        82.53 o                         
  -8  10   6       4242.53       4197.44        93.44 o                         
  -5  10   6       4863.52       4976.25        82.84 o                         
  -2  10   6       4480.43       4606.98        74.61 o                         
   1  10   6       2413.69       2374.10        87.39 o                         
   4  10   6        952.97        981.72        56.96 o                         
   7  10   6       1802.80       1728.62        76.97 o                         
  10  10   6       3561.84       3460.02       122.11 o                         
 -19  11   6       2825.94       2982.34       105.78 o                         
 -16  11   6       3141.93       3193.81       151.04 o                         
 -13  11   6       2788.48       2948.76       100.19 o                         
 -10  11   6       4447.76       4563.21       114.38 o                         
  -7  11   6       5164.96       4991.25        86.65 o                         
  -4  11   6       4184.11       4113.04        69.97 o                         
  -1  11   6       3307.62       3299.19        75.59 o                         
   2  11   6       2751.13       2618.81        64.69 o                         
   5  11   6       2369.14       2404.93        96.05 o                         
   8  11   6       2966.21       3230.40        96.66 o                         
  11  11   6       1059.60        995.68        71.66 o                         
 -21  12   6       3239.25       3154.35       122.41 o                         
 -18  12   6       2375.44       2306.35       118.25 o                         
 -15  12   6       1889.63       1851.94        94.10 o                         
 -12  12   6       2114.66       2206.40        75.94 o                         
  -9  12   6       6855.98       6979.90       125.67 o                         
  -6  12   6       3504.20       3691.87        66.83 o                         
  -3  12   6       5894.10       5991.76       124.33 o                         
   0  12   6       2391.05       2570.30        67.64 o                         
   3  12   6       3164.82       3222.13        76.81 o                         
   6  12   6       3060.77       3249.49       134.91 o                         
   9  12   6       2414.31       2512.12       176.00 o                         
  12  12   6       1092.01       1016.95        83.18 o                         
 -23  13   6       1582.34       1523.32       109.59 o                         
 -20  13   6       2777.23       2882.06       119.45 o                         
 -17  13   6       2506.57       2807.72       118.52 o                         
 -14  13   6       4929.94       5072.57       121.83 o                         
 -11  13   6       2145.37       2123.63        76.66 o                         
  -8  13   6       3490.61       3615.58       103.62 o                         
  -5  13   6       4942.70       4941.91        82.75 o                         
  -2  13   6       3384.00       3485.61        75.32 o                         
   1  13   6       1826.11       1789.95        58.56 o                         
   4  13   6       2402.99       2402.88       144.05 o                         
   7  13   6       1883.55       1906.52       116.94 o                         
  10  13   6       1018.20        924.39        77.18 o                         
  13  13   6       1230.82       1092.67       112.39 o                         
 -25  14   6        667.91        633.63        75.07 o                         
 -22  14   6        973.25        891.73        72.24 o                         
 -19  14   6       2311.25       2261.88       102.84 o                         
 -16  14   6       2098.00       2145.02       120.29 o                         
 -13  14   6       1754.20       1710.54        86.57 o                         
 -10  14   6       3896.34       3950.40       111.17 o                         
  -7  14   6       5144.48       5384.42       114.58 o                         
  -4  14   6       4008.44       4122.29       102.06 o                         
  -1  14   6       3442.62       3310.65        99.52 o                         
   2  14   6       3253.21       3234.88        90.17 o                         
   5  14   6       1504.77       1476.97       142.58 o                         
   8  14   6       1129.54       1306.57       102.52 o                         
  11  14   6        857.78        782.20        78.86 o                         
 -24  15   6       1720.17       1908.76       119.92 o                         
 -21  15   6       3261.42       3353.42       117.62 o                         
 -18  15   6       1732.63       1693.50        90.09 o                         
 -15  15   6       1984.82       1831.14        88.70 o                         
 -12  15   6       1592.76       1650.71       138.93 o                         
  -9  15   6       2690.95       2638.23        85.14 o                         
  -6  15   6       2706.50       2687.41        73.74 o                         
  -3  15   6       3581.96       3619.36        77.38 o                         
   0  15   6       3689.27       3801.09        79.58 o                         
   3  15   6       2605.27       2569.17        75.55 o                         
   6  15   6       1262.24       1195.54        84.85 o                         
   9  15   6       1023.78        962.24        81.71 o                         
 -26  16   6        919.01        897.52        89.45 o                         
 -23  16   6        807.58        956.80        85.40 o                         
 -20  16   6       1213.37       1048.36        75.90 o                         
 -17  16   6       2797.68       2909.10       182.33 o                         
 -14  16   6       1541.01       1558.18        84.92 o                         
 -11  16   6        956.79        905.56        59.38 o                         
  -8  16   6       2233.33       2176.61        57.26 o                         
  -5  16   6       2281.80       2235.91        63.00 o                         
  -2  16   6       1679.00       1651.70        64.06 o                         
   1  16   6       1844.22       1528.18        66.75 o                         
   4  16   6       2720.59       2762.52        90.80 o                         
   7  16   6       1594.32       1639.47       104.87 o                         
  10  16   6        719.32        682.70        87.14 o                         
 -25  17   6        900.36        785.08        82.38 o                         
 -22  17   6       2785.91       2730.09       176.74 o                         
 -19  17   6       1690.24       1809.36        92.99 o                         
 -16  17   6        733.28        690.73        63.30 o                         
 -13  17   6       1331.20       1351.94        76.81 o                         
 -10  17   6       4430.17       4381.59        98.97 o                         
  -7  17   6       1870.03       1827.10        86.68 o                         
  -4  17   6        644.55        700.05        48.54 o                         
  -1  17   6       1378.09       1427.77        59.89 o                         
   2  17   6       1910.96       1820.88        73.69 o                         
   5  17   6        960.54        926.02        61.52 o                         
   8  17   6        536.76        404.46        72.34 o                         
 -24  18   6       1148.74       1098.85        94.39 o                         
 -21  18   6        699.93        682.07        69.09 o                         
 -18  18   6       1432.09       1283.07        88.85 o                         
 -15  18   6       2417.89       2375.49       130.68 o                         
 -12  18   6       1366.20       1428.11        74.23 o                         
  -9  18   6        832.61        884.00        42.19 o                         
  -6  18   6       2238.08       2078.09        81.94 o                         
  -3  18   6       3627.20       3703.96        94.70 o                         
   0  18   6       1549.08       1540.99        78.25 o                         
   3  18   6        603.27        615.02        49.11 o                         
   6  18   6        578.80        505.49        53.39 o                         
 -23  19   6        864.88        855.14        84.51 o                         
 -20  19   6        922.85        939.11        72.46 o                         
 -17  19   6       1927.67       2011.07        99.05 o                         
 -14  19   6        976.79        936.04        63.49 o                         
 -11  19   6        834.34        800.46        59.70 o                         
  -8  19   6       2190.56       2008.96        63.24 o                         
  -5  19   6       3180.04       3309.70       107.88 o                         
  -2  19   6       1226.05       1293.88        63.76 o                         
   1  19   6       2238.72       2235.38        82.58 o                         
   4  19   6       1399.87       1444.98        79.47 o                         
 -25  20   6        941.47        939.02       104.16 o                         
 -22  20   6       1352.29       1328.94       103.05 o                         
 -19  20   6       1084.55       1104.26        76.74 o                         
 -16  20   6       1980.57       1963.70        83.43 o                         
 -13  20   6        764.62        705.69        61.48 o                         
 -10  20   6       1737.33       1696.12        65.01 o                         
  -7  20   6       1461.10       1494.12        72.93 o                         
  -4  20   6       1303.58       1316.69        66.51 o                         
  -1  20   6       2363.71       2271.01        86.15 o                         
   2  20   6       1845.54       1830.43        89.53 o                         
   5  20   6        683.97        720.18        66.39 o                         
 -24  21   6        682.61        583.91        94.81 o                         
 -21  21   6        813.33        839.37        95.57 o                         
 -18  21   6       1202.55       1207.13        91.74 o                         
 -15  21   6       1820.68       1893.03        91.03 o                         
 -12  21   6       2001.21       2168.68       106.90 o                         
  -9  21   6        746.85        756.19        61.29 o                         
  -6  21   6       1503.35       1573.75        88.45 o                         
  -3  21   6       1482.39       1475.30        75.65 o                         
   0  21   6       1773.04       1533.91        86.65 o                         
   3  21   6        762.62        652.18        66.50 o                         
 -23  22   6        509.99        435.11        70.18 o                         
 -20  22   6       1497.38       1361.48        95.77 o                         
 -17  22   6       1693.61       1882.82       164.01 o                         
 -14  22   6       1447.41       1479.99        85.81 o                         
 -11  22   6       1566.44       1629.50        79.21 o                         
  -8  22   6       1947.50       1898.23        94.05 o                         
  -5  22   6        975.99       1052.01        69.58 o                         
  -2  22   6       1533.71       1373.85        85.45 o                         
   1  22   6       1169.62       1081.84        78.97 o                         
 -22  23   6       1181.76       1040.20        97.94 o                         
 -19  23   6        971.03        856.71        70.78 o                         
 -16  23   6       1769.91       1843.39       100.83 o                         
 -13  23   6        694.26        574.15        72.80 o                         
 -10  23   6       1914.04       1900.68        81.05 o                         
  -7  23   6       1074.10       1080.76        69.69 o                         
  -4  23   6       1799.00       1757.50       109.68 o                         
  -1  23   6       1436.82       1350.65        91.99 o                         
 -21  24   6       1230.41       1134.90        91.72 o                         
 -18  24   6       2478.89       2879.47       162.38 o                         
 -15  24   6       1602.81       1531.51       103.76 o                         
 -12  24   6       1077.36       1048.74        74.71 o                         
  -9  24   6        803.05        763.02        65.47 o                         
  -6  24   6       1126.16        965.54        75.96 o                         
  -3  24   6       1033.16        978.74        77.05 o                         
 -20  25   6       1491.73       1250.95        93.84 o                         
 -17  25   6       1547.34       1428.86       100.34 o                         
 -14  25   6       1216.04       1195.45        83.01 o                         
 -11  25   6       1644.76       1463.13        84.93 o                         
  -8  25   6       1305.84       1299.03       129.12 o                         
  -5  25   6        425.44        400.40        55.40 o                         
 -16  26   6       1248.30       1290.55        88.24 o                         
 -13  26   6       2016.95       1987.61        93.41 o                         
 -10  26   6        733.79        783.06        67.21 o                         
  -1   1   7       3833.95       3772.26        78.53 o                         
  -3   2   7       5071.86       5123.51        93.64 o                         
   0   2   7       2990.30       2913.08        71.27 o                         
  -5   3   7       2569.82       2501.66        83.38 o                         
  -2   3   7       2218.61       2153.82        70.35 o                         
   1   3   7       3764.62       3553.39        75.86 o                         
  -7   4   7       3502.62       3471.43        97.96 o                         
  -4   4   7       4291.46       4246.12        79.45 o                         
  -1   4   7       2779.18       2741.09        69.57 o                         
   2   4   7       2611.49       2471.89       123.62 o                         
  -9   5   7       1327.27       1413.66        66.81 o                         
  -6   5   7       2478.62       2328.86        93.06 o                         
  -3   5   7       3579.40       3692.78       100.92 o                         
   0   5   7       3053.91       2944.16        89.64 o                         
   3   5   7       3408.56       3483.43        88.44 o                         
 -11   6   7       1789.66       1837.48        81.44 o                         
  -8   6   7       2126.62       2232.92        79.13 o                         
  -5   6   7       2205.80       2129.31        55.59 o                         
  -2   6   7       1652.66       1642.63        93.40 o                         
   1   6   7       1914.66       1913.94        72.82 o                         
   4   6   7       2344.41       2328.55        78.84 o                         
 -13   7   7       2261.41       2052.83        96.12 o                         
 -10   7   7       1753.13       1691.76       108.74 o                         
  -7   7   7       1607.35       1692.76        73.46 o                         
  -4   7   7       2015.65       2071.41        57.97 o                         
  -1   7   7       2156.37       2035.33        53.09 o                         
   2   7   7        919.46        794.63        48.76 o                         
   5   7   7       1350.05       1303.52        71.95 o                         
 -15   8   7       2207.44       2136.03       110.85 o                         
 -12   8   7       1361.73       1278.94        73.04 o                         
  -9   8   7       2100.56       2077.44        91.66 o                         
  -6   8   7       2799.16       2828.74        84.05 o                         
  -3   8   7       1594.47       1594.15        74.26 o                         
   0   8   7       2415.96       2282.68        60.95 o                         
   3   8   7       2004.24       2012.46        86.44 o                         
   6   8   7       2224.45       2322.22        95.28 o                         
 -17   9   7       1445.67       1283.36        82.61 o                         
 -14   9   7        984.32        927.21        71.82 o                         
 -11   9   7       2494.45       2556.51       138.21 o                         
  -8   9   7       1234.16       1235.98        79.80 o                         
  -5   9   7       1375.77       1326.64        49.06 o                         
  -2   9   7       1481.59       1427.93        50.46 o                         
   1   9   7       2772.25       2666.31        95.05 o                         
   4   9   7       1526.51       1431.98        88.50 o                         
   7   9   7       1543.95       1407.93        80.49 o                         
 -19  10   7       1565.42       1577.16       107.30 o                         
 -16  10   7       2205.36       2087.18        95.69 o                         
 -13  10   7       1034.33       1005.65        69.67 o                         
 -10  10   7        399.19        299.62        44.22 o                         
  -7  10   7       1867.34       1842.05        79.67 o                         
  -4  10   7       2442.74       2390.24        74.73 o                         
  -1  10   7       1717.12       1718.97        57.90 o                         
   2  10   7       1146.71       1082.55        67.72 o                         
   5  10   7       2544.52       2365.31       108.93 o                         
   8  10   7       1953.85       1819.74       110.22 o                         
 -21  11   7       1265.39       1232.31       104.99 o                         
 -18  11   7       2055.69       2220.50       123.14 o                         
 -15  11   7       1368.61       1433.08        81.15 o                         
 -12  11   7       1435.38       1360.30        77.27 o                         
  -9  11   7       2048.84       2013.99       117.84 o                         
  -6  11   7       2061.06       2131.44        79.38 o                         
  -3  11   7        713.31        708.44        39.57 o                         
   0  11   7       1023.21       1026.72        66.70 o                         
   3  11   7       2375.80       2364.73       119.84 o                         
   6  11   7       2415.07       2347.48       141.26 o                         
   9  11   7        603.60        521.40        74.10 o                         
 -20  12   7       1025.23        975.80        98.63 o                         
 -17  12   7       1115.29       1151.28        87.51 o                         
 -14  12   7       1750.62       1526.51        94.53 o                         
 -11  12   7       1890.38       2052.18       102.36 o                         
  -8  12   7        740.98        660.78        54.62 o                         
  -5  12   7       2622.66       2732.82        72.96 o                         
  -2  12   7       2266.39       1977.16        71.76 o                         
   1  12   7       2012.14       2104.99       120.15 o                         
   4  12   7       1041.91       1104.55        95.94 o                         
   7  12   7       1111.98       1019.43        88.82 o                         
 -19  13   7       1947.32       1825.59       123.58 o                         
 -16  13   7       2367.41       2364.85       112.34 o                         
 -13  13   7       1576.69       1446.01        85.36 o                         
 -10  13   7       1352.16       1336.93       115.05 o                         
  -7  13   7       2632.53       2527.16        94.25 o                         
  -4  13   7       2066.56       2028.51        77.55 o                         
  -1  13   7       2470.24       2485.84        78.90 o                         
   2  13   7       2299.42       2330.92       105.64 o                         
   5  13   7       1925.84       1772.43       112.06 o                         
   8  13   7        606.97        588.50        79.28 o                         
 -21  14   7        849.93        897.81        98.54 o                         
 -18  14   7       1517.81       1370.88       111.35 o                         
 -15  14   7       2049.55       1845.76       104.37 o                         
 -12  14   7       2288.32       2249.20       105.84 o                         
  -9  14   7       2037.67       2003.84        80.25 o                         
  -6  14   7       1547.25       1442.12        50.66 o                         
  -3  14   7       1332.95       1353.40        59.48 o                         
   0  14   7       1916.39       1841.28        76.40 o                         
   3  14   7       1379.31       1510.21       100.77 o                         
   6  14   7       1066.34       1191.35        94.01 o                         
 -20  15   7       1081.59        986.62        98.29 o                         
 -17  15   7       1227.99       1243.49       102.11 o                         
 -14  15   7       2478.86       2434.00       112.73 o                         
 -11  15   7       2389.55       2365.91       124.13 o                         
  -8  15   7       2606.47       2398.12        81.83 o                         
  -5  15   7       2098.77       2065.10        65.07 o                         
  -2  15   7       2253.57       2206.33        80.47 o                         
   1  15   7        821.59        728.03        68.92 o                         
   4  15   7       1046.88        898.11        81.75 o                         
 -19  16   7       1153.99       1139.09       101.61 o                         
 -16  16   7       1778.03       1520.98       110.10 o                         
 -13  16   7       1595.95       1642.28       100.44 o                         
 -10  16   7       1558.09       1515.37        80.03 o                         
  -7  16   7       2378.89       2209.98        61.28 o                         
  -4  16   7       2428.81       2464.59       112.55 o                         
  -1  16   7       1027.68        850.68        70.56 o                         
   2  16   7       1548.06       1459.53       101.88 o                         
 -18  17   7        898.41        880.38        93.12 o                         
 -15  17   7       1156.71       1057.67        87.23 o                         
 -12  17   7       2072.78       2079.26       100.11 o                         
  -9  17   7       1055.44       1062.21        72.44 o                         
  -6  17   7       1595.82       1637.61        70.75 o                         
  -3  17   7       1793.23       1722.49       123.72 o                         
   0  17   7       1946.46       1992.10       133.71 o                         
 -17  18   7       1701.12       1598.80       113.80 o                         
 -14  18   7       2033.10       2189.63       103.71 o                         
 -11  18   7        446.29        471.60        57.65 o                         
  -8  18   7       1365.63       1450.91        79.49 o                         
  -5  18   7       1332.09       1335.64        80.75 o                         
  -2  18   7       1053.21       1103.36        78.77 o                         
   1  18   7        692.58        597.30        79.00 o                         
 -16  19   7       1222.05       1136.89        85.48 o                         
 -13  19   7       1253.16       1321.79       104.11 o                         
 -10  19   7       1004.48        987.96        80.97 o                         
  -7  19   7       1635.74       1526.56        78.69 o                         
  -4  19   7        461.30        458.97        56.66 o                         
  -1  19   7        422.78        363.31        70.42 o                         
 -15  20   7       1467.97       1646.66       111.07 o                         
 -12  20   7       1188.42       1045.33        79.30 o                         
  -9  20   7       1545.23       1722.61       104.14 o                         
  -6  20   7        682.26        737.50        67.39 o                         
 -14  21   7        569.39        379.92        59.25 o                         
 -11  21   7        599.50        748.08       103.69 o                         
  -8  21   7        939.00       1002.66       120.46 o                         
   0   1   8       1222.66       1254.90        64.70 o                         
  -2   2   8       1417.79       1354.67        65.22 o                         
   1   2   8       1213.51       1307.06        85.00 o                         
  -4   3   8        782.01        758.84        67.59 o                         
  -1   3   8       1272.55       1258.45        59.63 o                         
   2   3   8       2524.87       2485.60       108.39 o                         
  -6   4   8       1739.77       1579.95       129.97 o                         
  -3   4   8       1703.37       1570.22        73.17 o                         
   0   4   8       1238.43       1135.42        63.51 o                         
   3   4   8       1513.68       1352.31        91.91 o                         
  -8   5   8       2028.28       1947.48       107.33 o                         
  -5   5   8       1684.89       1714.52        93.97 o                         
  -2   5   8       1246.16       1163.38        59.04 o                         
   1   5   8       1229.87       1216.80        95.32 o                         
   4   5   8       1512.35       1599.98       100.93 o                         
 -10   6   8       1515.17       1517.64       118.79 o                         
  -7   6   8       1339.29       1192.85        87.38 o                         
  -4   6   8       1351.03       1225.32        88.70 o                         
  -1   6   8       1621.49       1517.06        89.63 o                         
   2   6   8       1581.52       1584.95       105.45 o                         
   5   6   8       1353.20       1282.68        96.27 o                         
 -12   7   8       1353.55       1499.35       145.53 o                         
  -9   7   8       1418.93       1369.59       112.73 o                         
  -6   7   8       1476.55       1427.03        95.48 o                         
  -3   7   8       1790.51       1719.77        78.64 o                         
   0   7   8       1110.49        903.88        75.47 o                         
   3   7   8       1963.72       1863.16       121.66 o                         
 -11   8   8        847.06        721.02       118.56 o
[truncated: 1,621 more chars]
